# Supplementary material for: Retention of microplastics by biofilms and their ingestion by protists in rivers
Source: Environ Microbiol Rep. 2024 Oct 9;16(5):e70016. doi: 10.1111/1758-2229.70016 (PMC11464032; doi:10.1111/1758-2229.70016)
Supplement: Supplementary file 2 — Data S2: Supporting Information [file EMI4-16-e70016-s002.xlsx]

## Sheet: field_data_all
name	duration	date	type	panel	tile	replicate	dilusion	Particle	Size [px]	Area	Class_Idx	Class_Name	XPos [µm]	YPos [µm]	Left Edge [µm]	Right Edge [µm]	Bottom Edge [µm]	Top Edge [µm]	CenterX [µm]	CenterY [µm]	PC1LdX	PC1LdY	Length [µm]	Width [µm]	Aspect	Direction [°]	Relevance	Similarity	Done	Plastik	shape	colour
file name	sample duration	sampling date	sample type, BF = biofilm	analytical panel	tile number	replicate number	dilusion for analytical procedure	particle number	particle size in pixels	particle area	material class	material abbreviation																	check for plastic	"ja" if plastic check was positive	shape of MPs	colour of MPs
BF- 17.8.20-3-2-1_4-3v3	6 month	2020-08-17	BF	3	2	3	4	1	3	90.5581	1	PU	40432.7	18172.1	40432.7	40438.3	18172.1	18177.6	40432.7	37066.6	0.707107	-0.707107	13.2644	9.37932	1.41421	135	0.24581	0.0777007
BF- 17.8.20-3-2-1_4-3v3	6 month	2020-08-17	BF	3	2	3	4	2	5	150.93	4	PC	37658.1	21072.1	37658.1	37663.6	21072.1	21083	37658.1	40007.1	0.316228	0.948683	17.5716	12.3843	1.41886	71.5651	0.266093	0.773921	OK	ja	Fragment	weiß
BF- 17.8.20-3-2-1_4-3v3	6 month	2020-08-17	BF	3	2	3	4	3	1	30.186	6	PVC	37514.3	21372.4	37514.3	37514.3	21372.4	21372.4	37514.3	40305.6	0	0	5.49428	5.49428	1	0	0.333326	0.217704
BF- 17.8.20-3-2-1_4-3v3	6 month	2020-08-17	BF	3	2	3	4	4	1	30.186	6	PVC	38442.9	19351.7	38442.9	38442.9	19351.7	19351.7	38442.9	38260.5	0	0	5.49428	5.49428	1	0	0.467285	0.68142	OK	ja	Pixel	grau
BF- 17.8.20-3-2-1_4-3v3	6 month	2020-08-17	BF	3	2	3	4	5	1	30.186	6	PVC	41389	22295.4	41389	41389	22295.4	22295.4	41389	41239.7	0	0	5.49428	5.49428	1	0	0.424486	0.159922
BF- 17.8.20-3-2-1_4-3v3	6 month	2020-08-17	BF	3	2	3	4	6	38	1147.07	7	PE	35458.2	18554.4	35425	35458.2	18521.6	18559.9	35447.1	37437	-0.523218	0.852199	43.1614	39.2302	1.10021	121.548	0	0	OK	ja	Fragment	grau
BF- 17.8.20-3-2-1_4-3v3	6 month	2020-08-17	BF	3	2	3	4	7	57	1720.6	7	PE	37807.3	20149.1	37768.6	37807.3	20132.7	20192.8	37785.2	39078.6	-0.30851	0.951221	67.7376	40.1869	1.68556	107.969	0	0	OK	ja	Fragment	weiß
BF- 17.8.20-3-2-1_4-3v3	6 month	2020-08-17	BF	3	2	3	4	8	108	3260.09	7	PE	40659.4	16784.9	40587.5	40659.4	16752.2	16806.8	40626.2	35657.2	0.853124	-0.521709	75.2336	66.8818	1.12487	148.553	0	0	OK	ja	Fragment	grau
BF- 17.8.20-3-2-1_4-3v3	6 month	2020-08-17	BF	3	2	3	4	9	5	150.93	8	PP	35331.1	19570.2	35325.5	35331.1	19564.7	19575.7	35325.5	38481.6	-0.316228	0.948683	17.5716	12.3843	1.41886	108.435	0	0	OK	ja	Fragment	grau
BF- 17.8.20-3-2-1_4-3v3	6 month	2020-08-17	BF	3	2	3	4	10	2	60.3721	7	PE	35806.4	16926.9	35806.4	35806.4	16926.9	16932.4	35806.4	35811.9	0	1	10.9226	5.4613	2	90	0.354094	0.54205
BF- 17.8.20-3-2-1_4-3v3	6 month	2020-08-17	BF	3	2	3	4	11	1	30.186	7	PE	35823	16905.1	35823	35823	16905.1	16905.1	35823	35784.3	0	0	5.49428	5.49428	1	0	0.443333	0.16161
BF- 17.8.20-3-2-1_4-3v3	6 month	2020-08-17	BF	3	2	3	4	12	1	30.186	7	PE	37553	21372.4	37553	37553	21372.4	21372.4	37553	40305.6	0	0	5.49428	5.49428	1	0	0.40778	0.279503
BF- 17.8.20-3-2-1_4-3v3	6 month	2020-08-17	BF	3	2	3	4	13	6	181.116	8	PP	37895.7	21044.8	37890.2	37895.7	21033.8	21044.8	37890.2	39968.4	0	1	16.3839	10.9226	1.5	90	0	0	OK	ja	Fragment	grau
BF- 17.8.20-3-2-1_4-3v3	6 month	2020-08-17	BF	3	2	3	4	14	5	150.93	12	PS	38957	16293.4	38951.4	38957	16288	16298.9	38951.4	35165.3	-0.316228	0.948683	17.5716	12.3843	1.41886	108.435	0	0	OK	ja	Fragment	weiß
BF- 17.8.20-3-2-1_4-3v3	6 month	2020-08-17	BF	3	2	3	4	16	1	30.186	7	PE	38078.1	15987.6	38078.1	38078.1	15987.6	15987.6	38078.1	34855.7	0	0	5.49428	5.49428	1	0	0.402704	0.338897
BF- 17.8.20-3-2-1_4-3v3	6 month	2020-08-17	BF	3	2	3	4	17	23	694.279	7	PE	38509.3	16479.1	38509.3	38531.4	16473.6	16506.4	38520.3	35364.2	-0.221976	0.975052	38.6469	27.5142	1.40462	102.825	0.8192	0.954613	OK	ja	Fragment	grau
BF- 17.8.20-3-2-1_4-3v3	6 month	2020-08-17	BF	3	2	3	4	18	1	30.186	7	PE	39034.3	24086.7	39034.3	39034.3	24086.7	24086.7	39034.3	43052.7	0	0	5.49428	5.49428	1	0	0.502443	0.056389
BF- 17.8.20-3-2-1_4-3v3	6 month	2020-08-17	BF	3	2	3	4	19	2	60.3721	7	PE	39062	17631.4	39062	39067.5	17631.4	17631.4	39062	36519.4	1	0	11.0545	5.52726	2	0	0.210739	0.104698
BF- 17.8.20-3-2-1_4-3v3	6 month	2020-08-17	BF	3	2	3	4	20	1	30.186	7	PE	39067.5	17615.1	39067.5	39067.5	17615.1	17615.1	39067.5	36502.9	0	0	5.49428	5.49428	1	0	0.472	0.765909
BF- 17.8.20-3-2-1_4-3v3	6 month	2020-08-17	BF	3	2	3	4	21	1	30.186	7	PE	39073	17626	39073	39073	17626	17626	39073	36513.9	0	0	5.49428	5.49428	1	0	0.410453	0.697054
BF- 17.8.20-3-2-1_4-3v3	6 month	2020-08-17	BF	3	2	3	4	22	1	30.186	7	PE	39775	24348.8	39775	39775	24348.8	24348.8	39775	43318	0	0	5.49428	5.49428	1	0	0.263424	0.110549
BF- 17.8.20-3-2-1_4-3v3	6 month	2020-08-17	BF	3	2	3	4	26	72	2173.39	7	PE	41112.6	15829.2	41112.6	41173.4	15807.4	15851.1	41140.2	34695.4	0.948645	-0.316344	70.1149	52.6571	1.33154	161.558	0.920889	0.95205	OK	ja	Fragment	grau
BF- 17.8.20-3-2-1_4-3v3	6 month	2020-08-17	BF	3	2	3	4	27	1	30.186	7	PE	41969.3	16468.2	41969.3	41969.3	16468.2	16468.2	41969.3	35342.1	0	0	5.49428	5.49428	1	0	0.262131	0.923966
BF- 17.8.20-3-2-1_4-3v3	6 month	2020-08-17	BF	3	2	3	4	28	3	90.5581	7	PE	42538.6	21214.1	42538.6	42538.6	21214.1	21225	42538.6	40150.8	0	1	16.3839	5.4613	3	90	0.433142	0.679731
BF- 17.8.20-3-2-1_4-3v3	6 month	2020-08-17	BF	3	2	3	4	29	24	724.465	7	PE	42781.8	17090.8	42781.8	42815	17074.4	17096.2	42798.4	35966.7	0.999534	0.0305176	38.6749	28.1317	1.37478	1.7488	0.845689	0.941556	OK	ja	Fragment	grau
BF- 17.8.20-3-2-1_4-3v3	6 month	2020-08-17	BF	3	2	3	4	30	9	271.674	7	PE	43069.2	18510.7	43069.2	43080.3	18510.7	18527.1	43074.8	37420.4	0.132733	0.991152	22.4299	17.7408	1.26431	82.3724	0.804769	0.788281	OK	ja	Fragment	grau
BF- 17.8.20-3-2-1_4-3v3	6 month	2020-08-17	BF	3	2	3	4	35	1	30.186	8	PP	41256.3	19783.2	41256.3	41256.3	19783.2	19783.2	41256.3	38697.2	0	0	5.49428	5.49428	1	0	0.435733	0.0542339
BF- 17.8.20-3-2-1_4-3v3	6 month	2020-08-17	BF	3	2	3	4	36	19	573.534	12	PS	38144.5	20962.8	38144.5	38172.1	20962.8	20979.2	38155.5	39902.1	0.910257	0.414044	37.4722	25.1464	1.49016	24.4591	0.933333	0.933609	OK	ja	Fragment	weiß
BF- 17.8.20-3-2-1_4-3v3	6 month	2020-08-17	BF	3	2	3	4	39	25	754.651	12	PS	41571.4	19373.6	41571.4	41610	19373.6	19390	41587.9	38293.7	0.991152	0.132733	46.067	21.9577	2.09799	7.62756	0.90861	0.942786	OK	ja	Fragment	weiß
BF- 17.8.20-3-2-1_4-3v3	6 month	2020-08-17	BF	3	2	3	4	40	4	120.744	18	EVOH	35767.7	22519.3	35767.7	35784.3	22519.3	22519.3	35778.8	41466.3	1	0	22.109	5.52726	4	0	0.145869	0.685831
BF- 17.8.20-3-2-1_4-3v3	6 month	2020-08-17	BF	3	2	3	4	41	1	30.186	18	EVOH	35795.4	22524.8	35795.4	35795.4	22524.8	22524.8	35795.4	41471.9	0	0	5.49428	5.49428	1	0	0.453982	0.6614
BF- 17.8.20-3-2-1_4-3v3	6 month	2020-08-17	BF	3	2	3	4	42	1	30.186	18	EVOH	35800.9	22530.2	35800.9	35800.9	22530.2	22530.2	35800.9	41477.4	0	0	5.49428	5.49428	1	0	0.511627	0.693302
BF- 17.8.20-3-2-1_4-3v3	6 month	2020-08-17	BF	3	2	3	4	43	5	150.93	18	EVOH	35839.6	16954.2	35839.6	35845.1	16954.2	16970.6	35839.6	35839.6	-0.0898056	0.995959	21.7811	11.3921	1.91195	95.1524	0.338754	0.721948
BF- 17.8.20-3-2-1_4-3v3	6 month	2020-08-17	BF	3	2	3	4	44	1	30.186	18	EVOH	35850.6	16916	35850.6	35850.6	16916	16916	35850.6	35795.4	0	0	5.49428	5.49428	1	0	0.49661	0.505691
BF- 17.8.20-3-2-1_4-3v3	6 month	2020-08-17	BF	3	2	3	4	45	2	60.3721	18	EVOH	38028.4	21776.6	38028.4	38033.9	21776.6	21776.6	38033.9	40714.6	1	0	11.0545	5.52726	2	0	0.492544	0.877301
BF 18_17.8.21_Kontrolle1_1-4_2v2	18 month	2021-08-17	control	0	1	2	4	1	1	30.186	6	PVC	34019.1	19758.6	34019.1	34019.1	19758.6	19758.6	34019.1	38269.5	0	0	5.49428	5.49428	1	0	0.338985	0.143443
BF 18_17.8.21_Kontrolle1_1-4_2v2	18 month	2021-08-17	control	0	1	2	4	2	1	30.186	6	PVC	34804	21413.4	34804	34804	21413.4	21413.4	34804	39944.3	0	0	5.49428	5.49428	1	0	0.30323	0.23638
BF 18_17.8.21_Kontrolle1_1-4_2v2	18 month	2021-08-17	control	0	1	2	4	3	1	30.186	6	PVC	42497.9	21844.8	42497.9	42497.9	21844.8	21844.8	42497.9	40381	0	0	5.49428	5.49428	1	0	0.332288	0.0491725
BF 18_17.8.21_Kontrolle1_1-4_2v2	18 month	2021-08-17	control	0	1	2	4	4	1	30.186	7	PE	37788.7	17557.7	37788.7	37788.7	17557.7	17557.7	37788.7	36042.1	0	0	5.49428	5.49428	1	0	0.443385	0.702509
BF 18_17.8.21_Kontrolle1_1-4_2v2	18 month	2021-08-17	control	0	1	2	4	5	1	30.186	7	PE	38335.9	15154.7	38335.9	38335.9	15154.7	15154.7	38335.9	33610.1	0	0	5.49428	5.49428	1	0	0.247395	0
BF 18_17.8.21_Kontrolle1_1-4_2v2	18 month	2021-08-17	control	0	1	2	4	6	1	30.186	18	EVOH	34759.7	21473.4	34759.7	34759.7	21473.4	21473.4	34759.7	40005.1	0	0	5.49428	5.49428	1	0	0.383339	0.877477
BF_6Mo 17-8-20_Platte 1-2_1	6 month	2020-08-17	BF	1	2	1	2	1	5	150.93	1	PU	34509.4	18576.9	34509.4	34520.5	18566	18576.9	34515	36980.1	-0.560629	0.828067	17.6344	13.0949	1.34666	124.099	0.340147	0.820793
BF_6Mo 17-8-20_Platte 1-2_1	6 month	2020-08-17	BF	1	2	1	2	2	17	513.162	1	PU	34570.2	18653.4	34570.2	34586.8	18653.4	18675.2	34581.3	37074.1	0.269795	0.962918	30.9439	22.731	1.36131	74.3479	0.754392	0.8476
BF_6Mo 17-8-20_Platte 1-2_1	6 month	2020-08-17	BF	1	2	1	2	3	1	30.186	1	PU	35598.3	22410.8	35598.3	35598.3	22410.8	22410.8	35598.3	40865.8	0	0	5.49428	5.49428	1	0	0.394544	0.730408
BF_6Mo 17-8-20_Platte 1-2_1	6 month	2020-08-17	BF	1	2	1	2	4	3	90.5581	1	PU	36482.7	16184.9	36482.7	36488.2	16184.9	16190.3	36482.7	34564.7	-0.707107	0.707107	13.2644	9.37932	1.41421	135	0.310975	0.608352
BF_6Mo 17-8-20_Platte 1-2_1	6 month	2020-08-17	BF	1	2	1	2	5	1	30.186	1	PU	36493.7	16179.4	36493.7	36493.7	16179.4	16179.4	36493.7	34559.2	0	0	5.49428	5.49428	1	0	0.520965	0.76774
BF_6Mo 17-8-20_Platte 1-2_1	6 month	2020-08-17	BF	1	2	1	2	6	1	30.186	1	PU	37046.5	16021	37046.5	37046.5	16021	16021	37046.5	34398.9	0	0	5.49428	5.49428	1	0	0.417264	0.715405
BF_6Mo 17-8-20_Platte 1-2_1	6 month	2020-08-17	BF	1	2	1	2	7	32	965.953	1	PU	37217.8	16447	37217.8	37251	16441.6	16468.9	37234.4	34841.1	0.935138	0.354284	44.3062	35.2346	1.25746	20.7496	0.558736	0.565145
BF_6Mo 17-8-20_Platte 1-2_1	6 month	2020-08-17	BF	1	2	1	2	8	26	784.837	1	PU	37378.1	24835.6	37378.1	37405.7	24791.9	24835.6	37389.1	43297.8	-0.291719	0.956504	52.0843	26.3834	1.97413	106.961	0.254975	0.529948
BF_6Mo 17-8-20_Platte 1-2_1	6 month	2020-08-17	BF	1	2	1	2	9	1	30.186	1	PU	37416.8	24797.3	37416.8	37416.8	24797.3	24797.3	37416.8	43281.2	0	0	5.49428	5.49428	1	0	0.424669	0.493728
BF_6Mo 17-8-20_Platte 1-2_1	6 month	2020-08-17	BF	1	2	1	2	10	2	60.3721	1	PU	38411.7	17517.4	38411.7	38411.7	17517.4	17522.9	38411.7	35913.4	0	1	10.9226	5.4613	2	90	0.359696	0.547937
BF_6Mo 17-8-20_Platte 1-2_1	6 month	2020-08-17	BF	1	2	1	2	11	33	996.139	1	PU	38478	24355	38478	38505.7	24327.7	24376.8	38494.6	42833.5	-0.287727	0.957712	55.7329	31.1279	1.79045	106.722	0.330208	0.636481
BF_6Mo 17-8-20_Platte 1-2_1	6 month	2020-08-17	BF	1	2	1	2	12	1	30.186	1	PU	38511.2	24333.1	38511.2	38511.2	24333.1	24333.1	38511.2	42811.4	0	0	5.49428	5.49428	1	0	0.3606	0.634134
BF_6Mo 17-8-20_Platte 1-2_1	6 month	2020-08-17	BF	1	2	1	2	13	5	150.93	1	PU	38605.1	22470.8	38605.1	38616.2	22470.8	22476.3	38610.7	40926.6	0.948683	-0.316228	17.7412	12.5038	1.41886	161.565	0.534726	0.349113
BF_6Mo 17-8-20_Platte 1-2_1	6 month	2020-08-17	BF	1	2	1	2	14	1	30.186	1	PU	38621.7	22454.5	38621.7	38621.7	22454.5	22454.5	38621.7	40910	0	0	5.49428	5.49428	1	0	0.469333	0.352311
BF_6Mo 17-8-20_Platte 1-2_1	6 month	2020-08-17	BF	1	2	1	2	15	1	30.186	1	PU	38627.3	22465.4	38627.3	38627.3	22465.4	22465.4	38627.3	40921.1	0	0	5.49428	5.49428	1	0	0.524444	0.525705
BF_6Mo 17-8-20_Platte 1-2_1	6 month	2020-08-17	BF	1	2	1	2	16	1	30.186	1	PU	38654.9	20930.7	38654.9	38654.9	20930.7	20930.7	38654.9	39367.9	0	0	5.49428	5.49428	1	0	0.455331	0.707566
BF_6Mo 17-8-20_Platte 1-2_1	6 month	2020-08-17	BF	1	2	1	2	17	1	30.186	1	PU	38671.5	20930.7	38671.5	38671.5	20930.7	20930.7	38671.5	39367.9	0	0	5.49428	5.49428	1	0	0.265324	0.710695
BF_6Mo 17-8-20_Platte 1-2_1	6 month	2020-08-17	BF	1	2	1	2	18	1	30.186	1	PU	38682.5	21018.1	38682.5	38682.5	21018.1	21018.1	38682.5	39456.3	0	0	5.49428	5.49428	1	0	0.289017	0.722359
BF_6Mo 17-8-20_Platte 1-2_1	6 month	2020-08-17	BF	1	2	1	2	19	3	90.5581	1	PU	38688.1	20919.8	38688.1	38699.1	20919.8	20919.8	38693.6	39356.9	1	0	16.5818	5.52726	3	0	0.690835	0.628125
BF_6Mo 17-8-20_Platte 1-2_1	6 month	2020-08-17	BF	1	2	1	2	20	1	30.186	1	PU	38715.7	20930.7	38715.7	38715.7	20930.7	20930.7	38715.7	39367.9	0	0	5.49428	5.49428	1	0	0.292375	0.618222
BF_6Mo 17-8-20_Platte 1-2_1	6 month	2020-08-17	BF	1	2	1	2	21	1	30.186	1	PU	38715.7	20947.1	38715.7	38715.7	20947.1	20947.1	38715.7	39384.5	0	0	5.49428	5.49428	1	0	0.35742	0.642638
BF_6Mo 17-8-20_Platte 1-2_1	6 month	2020-08-17	BF	1	2	1	2	22	10	301.86	1	PU	39395.5	17577.5	39395.5	39406.6	17572	17599.4	39401.1	35979.7	0.0362918	0.999341	32.7503	16.5752	1.97587	87.9202	0.281119	0.754977
BF_6Mo 17-8-20_Platte 1-2_1	6 month	2020-08-17	BF	1	2	1	2	23	3	90.5581	1	PU	39395.5	17604.8	39395.5	39401.1	17604.8	17610.3	39395.5	36007.3	0.707107	0.707107	13.2644	9.37932	1.41421	45	0.20188	0.68772
BF_6Mo 17-8-20_Platte 1-2_1	6 month	2020-08-17	BF	1	2	1	2	24	39	1177.25	1	PU	39528.2	18833.6	39528.2	39561.4	18811.8	18850	39544.8	37245.4	-0.403959	0.914777	46.5588	35.5064	1.31128	113.826	0.617472	0.400626
BF_6Mo 17-8-20_Platte 1-2_1	6 month	2020-08-17	BF	1	2	1	2	25	6	181.116	1	PU	39804.6	22328.8	39804.6	39815.6	22328.8	22339.8	39810.1	40788.4	0.894427	-0.447214	17.8439	15.3779	1.16036	153.435	0.539689	0.700254
BF_6Mo 17-8-20_Platte 1-2_1	6 month	2020-08-17	BF	1	2	1	2	26	5	150.93	1	PU	39898.5	19139.4	39898.5	39909.6	19139.4	19144.9	39904	37555	0.948683	0.316228	17.7412	12.5038	1.41886	18.4349	0.653554	0.638663
BF_6Mo 17-8-20_Platte 1-2_1	6 month	2020-08-17	BF	1	2	1	2	27	1	30.186	1	PU	40141.7	16873	40141.7	40141.7	16873	16873	40141.7	35261.2	0	0	5.49428	5.49428	1	0	0.30006	0.359323
BF_6Mo 17-8-20_Platte 1-2_1	6 month	2020-08-17	BF	1	2	1	2	28	55	1660.23	2	PET	38163	21176.5	38113.2	38163	21143.7	21176.5	38140.9	39600	0.945972	0.324249	61.4688	38.6427	1.5907	18.9201	0	0	OK	ja	Fragment
BF_6Mo 17-8-20_Platte 1-2_1	6 month	2020-08-17	BF	1	2	1	2	29	3	90.5581	7	PE	36140	18292.9	36140	36140	18282	18292.9	36140	36692.7	0	1	16.3839	5.4613	3	90	0	0
BF_6Mo 17-8-20_Platte 1-2_1	6 month	2020-08-17	BF	1	2	1	2	30	84	2535.63	7	PE	40407	22033.9	40362.8	40407	22012.1	22072.2	40384.9	40489.9	-0.313088	0.949724	67.725	50.3773	1.34436	108.245	0	0
BF_6Mo 17-8-20_Platte 1-2_1	6 month	2020-08-17	BF	1	2	1	2	31	1	30.186	4	PC	42319.5	20182.6	42319.5	42319.5	20182.6	20182.6	42319.5	38610.7	0	0	5.49428	5.49428	1	0	0.392378	0.121443
BF_6Mo 17-8-20_Platte 1-2_1	6 month	2020-08-17	BF	1	2	1	2	32	1	30.186	5	PMMA	38704.6	20985.4	38704.6	38704.6	20985.4	20985.4	38704.6	39423.2	0	0	5.49428	5.49428	1	0	0.48913	0.420142
BF_6Mo 17-8-20_Platte 1-2_1	6 month	2020-08-17	BF	1	2	1	2	33	1	30.186	5	PMMA	38715.7	20958.1	38715.7	38715.7	20958.1	20958.1	38715.7	39395.5	0	0	5.49428	5.49428	1	0	0.480522	0.489723
BF_6Mo 17-8-20_Platte 1-2_1	6 month	2020-08-17	BF	1	2	1	2	34	1	30.186	5	PMMA	38726.7	20947.1	38726.7	38726.7	20947.1	20947.1	38726.7	39384.5	0	0	5.49428	5.49428	1	0	0.505934	0.510309
BF_6Mo 17-8-20_Platte 1-2_1	6 month	2020-08-17	BF	1	2	1	2	35	1	30.186	5	PMMA	40202.5	16993.2	40202.5	40202.5	16993.2	16993.2	40202.5	35382.8	0	0	5.49428	5.49428	1	0	0.445105	0.309393
BF_6Mo 17-8-20_Platte 1-2_1	6 month	2020-08-17	BF	1	2	1	2	36	56	1690.42	7	PE	33984.4	21318.5	33984.4	34039.6	21313	21351.3	34006.5	39771.4	0.999805	-0.0197298	61.225	44.6465	1.37133	178.869	0.799156	0.911954	OK	ja	Fragment
BF_6Mo 17-8-20_Platte 1-2_1	6 month	2020-08-17	BF	1	2	1	2	37	4	120.744	7	PE	35360.6	16840.2	35360.6	35366.2	16840.2	16845.7	35360.6	35228	1	0	11.0545	11.0545	1	0	0.320678	0.547012
BF_6Mo 17-8-20_Platte 1-2_1	6 month	2020-08-17	BF	1	2	1	2	38	1	30.186	7	PE	36057.1	18440.4	36057.1	36057.1	18440.4	18440.4	36057.1	36847.5	0	0	5.49428	5.49428	1	0	0.4672	0.777219
BF_6Mo 17-8-20_Platte 1-2_1	6 month	2020-08-17	BF	1	2	1	2	39	1	30.186	7	PE	36073.7	18402.2	36073.7	36073.7	18402.2	18402.2	36073.7	36808.8	0	0	5.49428	5.49428	1	0	0.541483	0.722069
BF_6Mo 17-8-20_Platte 1-2_1	6 month	2020-08-17	BF	1	2	1	2	40	78	2354.51	13	PBT	35366.2	22749.4	35310.9	35366.2	22722.1	22771.2	35338.5	41208.5	0.831095	-0.556131	65.0726	49.8282	1.30594	146.211	0	0	OK	ja	Fragment
BF_6Mo 17-8-20_Platte 1-2_1	6 month	2020-08-17	BF	1	2	1	2	41	22	664.093	13	PBT	40700	24775.5	40639.2	40700	24770	24781	40661.3	43259.1	1	0	66.3271	16.5818	4	0	0	0	OK	ja	Fragment
BF_6Mo 17-8-20_Platte 1-2_1	6 month	2020-08-17	BF	1	2	1	2	42	11	332.046	7	PE	36184.2	21138.3	36184.2	36195.3	21138.3	21154.7	36189.7	39583.5	-0.260011	0.965606	24.1414	18.8636	1.27979	105.071	0.432356	0.948645
BF_6Mo 17-8-20_Platte 1-2_1	6 month	2020-08-17	BF	1	2	1	2	43	1	30.186	7	PE	36344.5	21111	36344.5	36344.5	21111	21111	36344.5	39550.3	0	0	5.49428	5.49428	1	0	0.399929	0.910434
BF_6Mo 17-8-20_Platte 1-2_1	6 month	2020-08-17	BF	1	2	1	2	44	1	30.186	7	PE	36350	21105.5	36350	36350	21105.5	21105.5	36350	39544.8	0	0	5.49428	5.49428	1	0	0.369759	0.844552
BF_6Mo 17-8-20_Platte 1-2_1	6 month	2020-08-17	BF	1	2	1	2	45	1	30.186	7	PE	36366.6	21111	36366.6	36366.6	21111	21111	36366.6	39550.3	0	0	5.49428	5.49428	1	0	0.416694	0.842915
BF_6Mo 17-8-20_Platte 1-2_1	6 month	2020-08-17	BF	1	2	1	2	46	10	301.86	7	PE	36521.4	19286.9	36521.4	36537.9	19276	19292.4	36526.9	37704.2	-0.609236	0.792989	25.2205	17.5282	1.43885	127.534	0.544	0.836762	OK	ja	Fragment
BF_6Mo 17-8-20_Platte 1-2_1	6 month	2020-08-17	BF	1	2	1	2	47	1	30.186	7	PE	36643	18189.2	36643	36643	18189.2	18189.2	36643	36593.2	0	0	5.49428	5.49428	1	0	0.480434	0.0648235
BF_6Mo 17-8-20_Platte 1-2_1	6 month	2020-08-17	BF	1	2	1	2	48	2	60.3721	7	PE	37134.9	23907.2	37134.9	37134.9	23907.2	23912.6	37134.9	42380.3	0	1	10.9226	5.4613	2	90	0.256441	0.628005
BF_6Mo 17-8-20_Platte 1-2_1	6 month	2020-08-17	BF	1	2	1	2	49	2	60.3721	7	PE	37245.4	15999.2	37245.4	37245.4	15999.2	16004.7	37245.4	34376.8	0	1	10.9226	5.4613	2	90	0.57709	0.602545
BF_6Mo 17-8-20_Platte 1-2_1	6 month	2020-08-17	BF	1	2	1	2	50	1	30.186	7	PE	37383.6	18921	37383.6	37383.6	18921	18921	37383.6	37333.9	0	0	5.49428	5.49428	1	0	0.46518	0.694268
BF_6Mo 17-8-20_Platte 1-2_1	6 month	2020-08-17	BF	1	2	1	2	51	4	120.744	7	PE	37494.2	18009	37494.2	37499.7	18009	18019.9	37499.7	36416.3	0.316228	0.948683	17.5716	10.6552	1.64911	71.5651	0.505349	0.593644
BF_6Mo 17-8-20_Platte 1-2_1	6 month	2020-08-17	BF	1	2	1	2	52	35	1056.51	7	PE	37997.1	16316	37997.1	38030.3	16310.5	16343.3	38013.7	34708.4	-0.176666	0.984271	41.5887	40.6235	1.02376	100.176	0.428191	0.885227
BF_6Mo 17-8-20_Platte 1-2_1	6 month	2020-08-17	BF	1	2	1	2	53	1	30.186	7	PE	38234.8	18582.4	38234.8	38234.8	18582.4	18582.4	38234.8	36991.2	0	0	5.49428	5.49428	1	0	0.409918	0.816992
BF_6Mo 17-8-20_Platte 1-2_1	6 month	2020-08-17	BF	1	2	1	2	54	1	30.186	7	PE	38245.9	18582.4	38245.9	38245.9	18582.4	18582.4	38245.9	36991.2	0	0	5.49428	5.49428	1	0	0.426496	0.728324
BF_6Mo 17-8-20_Platte 1-2_1	6 month	2020-08-17	BF	1	2	1	2	55	1	30.186	7	PE	38306.7	20231.7	38306.7	38306.7	20231.7	20231.7	38306.7	38660.4	0	0	5.49428	5.49428	1	0	0.337716	0.713485
BF_6Mo 17-8-20_Platte 1-2_1	6 month	2020-08-17	BF	1	2	1	2	56	1	30.186	7	PE	38334.3	20198.9	38334.3	38334.3	20198.9	20198.9	38334.3	38627.3	0	0	5.49428	5.49428	1	0	0.441417	0.424742
BF_6Mo 17-8-20_Platte 1-2_1	6 month	2020-08-17	BF	1	2	1	2	57	1	30.186	7	PE	38339.8	20248.1	38339.8	38339.8	20248.1	20248.1	38339.8	38677	0	0	5.49428	5.49428	1	0	0.424841	0.532731
BF_6Mo 17-8-20_Platte 1-2_1	6 month	2020-08-17	BF	1	2	1	2	58	1	30.186	7	PE	38361.9	20220.8	38361.9	38361.9	20220.8	20220.8	38361.9	38649.4	0	0	5.49428	5.49428	1	0	0.428979	0.655425
BF_6Mo 17-8-20_Platte 1-2_1	6 month	2020-08-17	BF	1	2	1	2	59	3	90.5581	7	PE	38455.9	15835.4	38455.9	38467	15835.4	15835.4	38461.4	34211	1	0	16.5818	5.52726	3	0	0.460094	0.802389
BF_6Mo 17-8-20_Platte 1-2_1	6 month	2020-08-17	BF	1	2	1	2	60	1	30.186	7	PE	38455.9	15846.3	38455.9	38455.9	15846.3	15846.3	38455.9	34222	0	0	5.49428	5.49428	1	0	0.408875	0.814294
BF_6Mo 17-8-20_Platte 1-2_1	6 month	2020-08-17	BF	1	2	1	2	61	1	30.186	7	PE	38737.8	18538.7	38737.8	38737.8	18538.7	18538.7	38737.8	36947	0	0	5.49428	5.49428	1	0	0.39955	0.769211
BF_6Mo 17-8-20_Platte 1-2_1	6 month	2020-08-17	BF	1	2	1	2	62	4	120.744	7	PE	39627.7	23295.5	39627.7	39633.2	23284.6	23295.5	39633.2	41755.7	-0.316228	0.948683	17.5716	10.6552	1.64911	108.435	0.330994	0.578944
BF_6Mo 17-8-20_Platte 1-2_1	6 month	2020-08-17	BF	1	2	1	2	63	1	30.186	7	PE	39799	19041.1	39799	39799	19041.1	19041.1	39799	37455.5	0	0	5.49428	5.49428	1	0	0.468843	0.220196
BF_6Mo 17-8-20_Platte 1-2_1	6 month	2020-08-17	BF	1	2	1	2	64	1	30.186	7	PE	40080.9	16818.4	40080.9	40080.9	16818.4	16818.4	40080.9	35205.9	0	0	5.49428	5.49428	1	0	0.382037	0.478225
BF_6Mo 17-8-20_Platte 1-2_1	6 month	2020-08-17	BF	1	2	1	2	65	3	90.5581	13	PBT	35780.7	19161.3	35775.2	35780.7	19161.3	19166.7	35775.2	37577.1	0.707107	-0.707107	13.2644	9.37932	1.41421	135	0	0	OK	ja	Fragment
BF_6Mo 17-8-20_Platte 1-2_1	6 month	2020-08-17	BF	1	2	1	2	66	4	120.744	16	EVAc	38328.8	20220.8	38323.3	38328.8	20215.3	20220.8	38323.3	38643.8	1	0	11.0545	11.0545	1	0	0	0	OK	ja	Pixel
BF_6Mo 17-8-20_Platte 1-2_1	6 month	2020-08-17	BF	1	2	1	2	67	29	875.395	16	EVAc	39793.5	21105.5	39760.3	39793.5	21094.6	21143.7	39776.9	39561.4	-0.459842	0.888001	61.8222	23.0995	2.67634	117.377	0	0	OK	ja	Fragment
BF_6Mo 17-8-20_Platte 1-2_1	6 month	2020-08-17	BF	1	2	1	2	70	20	603.721	8	PP	35747.5	19914.9	35747.5	35769.7	19909.5	19942.3	35758.6	38350.9	0.304108	0.952637	40.0435	24.6385	1.62524	72.2955	0.896	0.934592	OK	ja	Fragment
BF_6Mo 17-8-20_Platte 1-2_1	6 month	2020-08-17	BF	1	2	1	2	71	2	60.3721	8	PP	37383.6	21001.7	37383.6	37389.1	21001.7	21001.7	37383.6	39439.8	1	0	11.0545	5.52726	2	0	0.564793	0.76596	OK	ja	Pixel
BF_6Mo 17-8-20_Platte 1-2_1	6 month	2020-08-17	BF	1	2	1	2	72	21	633.907	8	PP	38566.5	17785	38566.5	38583	17785	17812.3	38572	36195.3	-0.26098	0.965344	36.127	25.5743	1.41263	105.128	0.92	0.919254	OK	ja	Fragment
BF_6Mo 17-8-20_Platte 1-2_1	6 month	2020-08-17	BF	1	2	1	2	73	1	30.186	8	PP	40478.9	18806.3	40478.9	40478.9	18806.3	18806.3	40478.9	37217.8	0	0	5.49428	5.49428	1	0	0.43986	0.676906
BF_6Mo 17-8-20_Platte 1-2_1	6 month	2020-08-17	BF	1	2	1	2	74	3	90.5581	8	PP	40705.5	21258.4	40705.5	40705.5	21258.4	21269.3	40705.5	39705.1	0	1	16.3839	5.4613	3	90	0.501807	0.588126	OK	ja	Fragment
BF_6Mo 17-8-20_Platte 1-2_1	6 month	2020-08-17	BF	1	2	1	2	75	1	30.186	9	POM	41722.5	18205.6	41722.5	41722.5	18205.6	18205.6	41722.5	36609.8	0	0	5.49428	5.49428	1	0	0.342749	0.1007
BF_6Mo 17-8-20_Platte 1-2_1	6 month	2020-08-17	BF	1	2	1	2	76	1	30.186	9	POM	41744.6	18194.6	41744.6	41744.6	18194.6	18194.6	41744.6	36598.7	0	0	5.49428	5.49428	1	0	0.428285	0.193829
BF_6Mo 17-8-20_Platte 1-2_1	6 month	2020-08-17	BF	1	2	1	2	77	5	150.93	12	PS	34780.3	21023.6	34780.3	34785.8	21023.6	21034.5	34780.3	39467.4	-0.316228	0.948683	17.5716	12.3843	1.41886	108.435	0.729302	0.877617	OK	ja	Fragment
BF_6Mo 17-8-20_Platte 1-2_1	6 month	2020-08-17	BF	1	2	1	2	78	4	120.744	12	PS	35018	19854.9	35018	35023.5	19854.9	19865.8	35018	38284.6	0.525731	0.850651	17.6826	10.1407	1.74373	58.2825	0.425102	0.709663
BF_6Mo 17-8-20_Platte 1-2_1	6 month	2020-08-17	BF	1	2	1	2	79	192	5795.72	12	PS	36736.9	16791.1	36736.9	36841.9	16780.2	16862.1	36781.1	35200.4	0.889661	-0.456622	118.982	84.386	1.40997	152.831	0.791789	0.926503	OK	ja	Fragment
BF_6Mo 17-8-20_Platte 1-2_1	6 month	2020-08-17	BF	1	2	1	2	80	6	181.116	12	PS	38793.1	20330	38793.1	38804.1	20324.5	20335.5	38798.6	38759.9	0.707107	-0.707107	17.1494	13.2644	1.29289	135	0.9344	0.838631	OK	ja	Fragment
BF_6Mo 17-8-20_Platte 1-2_1	6 month	2020-08-17	BF	1	2	1	2	81	2	60.3721	13	PBT	34117	21973.9	34117	34117	21973.9	21979.3	34117	40423.6	0	1	10.9226	5.4613	2	90	0.41398	0.217347
BF_6Mo 17-8-20_Platte 1-2_1	6 month	2020-08-17	BF	1	2	1	2	82	5	150.93	13	PBT	34144.6	22006.6	34144.6	34155.7	22001.2	22012.1	34150.2	40456.8	1	0	16.5818	16.5818	1	0	0.475179	0.158528
BF_6Mo 17-8-20_Platte 1-2_1	6 month	2020-08-17	BF	1	2	1	2	83	1	30.186	13	PBT	34150.2	22017.5	34150.2	34150.2	22017.5	22017.5	34150.2	40467.8	0	0	5.49428	5.49428	1	0	0.366933	0.167422
BF_6Mo 17-8-20_Platte 1-2_1	6 month	2020-08-17	BF	1	2	1	2	84	2	60.3721	13	PBT	34260.7	22317.9	34260.7	34266.2	22317.9	22317.9	34266.2	40771.8	1	0	11.0545	5.52726	2	0	0.213333	0.230941
BF_6Mo 17-8-20_Platte 1-2_1	6 month	2020-08-17	BF	1	2	1	2	85	1	30.186	13	PBT	34548.1	20772.4	34548.1	34548.1	20772.4	20772.4	34548.1	39207.6	0	0	5.49428	5.49428	1	0	0.412236	0.210095
BF_6Mo 17-8-20_Platte 1-2_1	6 month	2020-08-17	BF	1	2	1	2	86	1	30.186	13	PBT	35001.4	17397.3	35001.4	35001.4	17397.3	17397.3	35001.4	35791.8	0	0	5.49428	5.49428	1	0	0.384004	0.263213
BF_6Mo 17-8-20_Platte 1-2_1	6 month	2020-08-17	BF	1	2	1	2	91	2	60.3721	13	PBT	35338.5	22929.6	35338.5	35338.5	22929.6	22935	35338.5	41396.4	0	1	10.9226	5.4613	2	90	0.376923	0.216579
BF_6Mo 17-8-20_Platte 1-2_1	6 month	2020-08-17	BF	1	2	1	2	97	1	30.186	13	PBT	35427	23459.3	35427	35427	23459.3	23459.3	35427	41927	0	0	5.49428	5.49428	1	0	0.407167	0.132972
BF_6Mo 17-8-20_Platte 1-2_1	6 month	2020-08-17	BF	1	2	1	2	98	1	30.186	13	PBT	35432.5	23464.8	35432.5	35432.5	23464.8	23464.8	35432.5	41932.6	0	0	5.49428	5.49428	1	0	0.351825	0.146575
BF_6Mo 17-8-20_Platte 1-2_1	6 month	2020-08-17	BF	1	2	1	2	99	1	30.186	13	PBT	35454.6	23475.7	35454.6	35454.6	23475.7	23475.7	35454.6	41943.6	0	0	5.49428	5.49428	1	0	0.444925	0.126529
BF_6Mo 17-8-20_Platte 1-2_1	6 month	2020-08-17	BF	1	2	1	2	100	1	30.186	13	PBT	35747.5	19663.7	35747.5	35747.5	19663.7	19663.7	35747.5	38085.6	0	0	5.49428	5.49428	1	0	0.346914	0.105356
BF_6Mo 17-8-20_Platte 1-2_1	6 month	2020-08-17	BF	1	2	1	2	101	1	30.186	13	PBT	35753.1	19658.3	35753.1	35753.1	19658.3	19658.3	35753.1	38080.1	0	0	5.49428	5.49428	1	0	0.241262	0.045571
BF_6Mo 17-8-20_Platte 1-2_1	6 month	2020-08-17	BF	1	2	1	2	104	1	30.186	13	PBT	35913.4	24109.2	35913.4	35913.4	24109.2	24109.2	35913.4	42584.8	0	0	5.49428	5.49428	1	0	0.351013	0.19087
BF_6Mo 17-8-20_Platte 1-2_1	6 month	2020-08-17	BF	1	2	1	2	105	2	60.3721	13	PBT	36786.7	22896.8	36786.7	36792.2	22896.8	22896.8	36786.7	41357.7	1	0	11.0545	5.52726	2	0	0.323505	0.18617
BF_6Mo 17-8-20_Platte 1-2_1	6 month	2020-08-17	BF	1	2	1	2	106	2	60.3721	13	PBT	37455.5	19543.6	37455.5	37455.5	19543.6	19549	37455.5	37969.5	0	1	10.9226	5.4613	2	90	0.300824	0.13181
BF_6Mo 17-8-20_Platte 1-2_1	6 month	2020-08-17	BF	1	2	1	2	107	2	60.3721	13	PBT	37510.7	19767.5	37510.7	37516.3	19767.5	19767.5	37516.3	38190.6	1	0	11.0545	5.52726	2	0	0.383232	0.151558
BF_6Mo 17-8-20_Platte 1-2_1	6 month	2020-08-17	BF	1	2	1	2	108	1	30.186	13	PBT	37521.8	19762	37521.8	37521.8	19762	19762	37521.8	38185.1	0	0	5.49428	5.49428	1	0	0.310908	0.104353
BF_6Mo 17-8-20_Platte 1-2_1	6 month	2020-08-17	BF	1	2	1	2	109	2	60.3721	13	PBT	37538.4	19800.3	37538.4	37538.4	19800.3	19805.7	37538.4	38223.8	0	1	10.9226	5.4613	2	90	0.398088	0.131857
BF_6Mo 17-8-20_Platte 1-2_1	6 month	2020-08-17	BF	1	2	1	2	110	1	30.186	13	PBT	38085.6	18981.1	38085.6	38085.6	18981.1	18981.1	38085.6	37394.7	0	0	5.49428	5.49428	1	0	0.332931	0.149416
BF_6Mo 17-8-20_Platte 1-2_1	6 month	2020-08-17	BF	1	2	1	2	111	1	30.186	13	PBT	38091.1	18992	38091.1	38091.1	18992	18992	38091.1	37405.7	0	0	5.49428	5.49428	1	0	0.433977	0.202131
BF_6Mo 17-8-20_Platte 1-2_1	6 month	2020-08-17	BF	1	2	1	2	112	1	30.186	13	PBT	38107.7	19035.7	38107.7	38107.7	19035.7	19035.7	38107.7	37449.9	0	0	5.49428	5.49428	1	0	0.302814	0.153367
BF_6Mo 17-8-20_Platte 1-2_1	6 month	2020-08-17	BF	1	2	1	2	113	1	30.186	13	PBT	38605.1	19576.3	38605.1	38605.1	19576.3	19576.3	38605.1	37997.1	0	0	5.49428	5.49428	1	0	0.392787	0.130427
BF_6Mo 17-8-20_Platte 1-2_1	6 month	2020-08-17	BF	1	2	1	2	114	1	30.186	13	PBT	40119.6	24584.4	40119.6	40119.6	24584.4	24584.4	40119.6	43065.6	0	0	5.49428	5.49428	1	0	0.431947	0.188564
BF_6Mo 17-8-20_Platte 1-2_1	6 month	2020-08-17	BF	1	2	1	2	118	1	30.186	16	EVAc	34852.1	17948.9	34852.1	34852.1	17948.9	17948.9	34852.1	36350	0	0	5.49428	5.49428	1	0	0.454905	0.864123	OK	ja	Pixel
BF_6Mo 17-8-20_Platte 1-2_1	6 month	2020-08-17	BF	1	2	1	2	127	1	30.186	16	EVAc	40230.2	17020.5	40230.2	40230.2	17020.5	17020.5	40230.2	35410.4	0	0	5.49428	5.49428	1	0	0.464237	0.568918
BF_6Mo 17-8-20_Platte 1-2_1	6 month	2020-08-17	BF	1	2	1	2	128	1	30.186	19	PSU	39555.8	16862.1	39555.8	39555.8	16862.1	16862.1	39555.8	35250.1	0	0	5.49428	5.49428	1	0	0.438263	0.200319	OK	ja	Pixel
BF_6Mo 17-8-20_Platte 1-2_2	6 month	2020-08-17	BF	1	2	2	2	1	1	30.186	1	PU	33151.2	19806.5	33151.2	33151.2	19806.5	19806.5	33151.2	38291.6	0	0	5.49428	5.49428	1	0	0.382248	0.121547
BF_6Mo 17-8-20_Platte 1-2_2	6 month	2020-08-17	BF	1	2	2	2	2	1	30.186	1	PU	33173.4	24612.4	33173.4	33173.4	24612.4	24612.4	33173.4	43155.6	0	0	5.49428	5.49428	1	0	0.48934	0.142757
BF_6Mo 17-8-20_Platte 1-2_2	6 month	2020-08-17	BF	1	2	2	2	3	1	30.186	1	PU	33184.4	19014.6	33184.4	33184.4	19014.6	19014.6	33184.4	37490.1	0	0	5.49428	5.49428	1	0	0.372874	0.606364
BF_6Mo 17-8-20_Platte 1-2_2	6 month	2020-08-17	BF	1	2	2	2	4	2	60.3721	1	PU	33239.7	23602.1	33239.7	33245.2	23602.1	23602.1	33245.2	42133	1	0	11.0545	5.52726	2	0	0.3166	0.222239
BF_6Mo 17-8-20_Platte 1-2_2	6 month	2020-08-17	BF	1	2	2	2	5	1	30.186	1	PU	33250.7	21597.8	33250.7	33250.7	21597.8	21597.8	33250.7	40104.5	0	0	5.49428	5.49428	1	0	0.413936	0.0501781
BF_6Mo 17-8-20_Platte 1-2_2	6 month	2020-08-17	BF	1	2	2	2	6	1	30.186	1	PU	34472.3	19588	34472.3	34472.3	19588	19588	34472.3	38070.5	0	0	5.49428	5.49428	1	0	0.396876	0.0714117
BF_6Mo 17-8-20_Platte 1-2_2	6 month	2020-08-17	BF	1	2	2	2	7	3	90.5581	1	PU	35395.3	20161.4	35395.3	35400.8	20161.4	20166.9	35395.3	38650.9	0.707107	-0.707107	13.2644	9.37932	1.41421	135	0.538468	0.63965
BF_6Mo 17-8-20_Platte 1-2_2	6 month	2020-08-17	BF	1	2	2	2	8	35	1056.51	1	PU	35439.5	22400.6	35439.5	35494.8	22400.6	22422.4	35467.2	40928.1	0.981506	0.191431	63.982	28.2731	2.263	11.0363	0.302948	0.841669
BF_6Mo 17-8-20_Platte 1-2_2	6 month	2020-08-17	BF	1	2	2	2	9	1	30.186	1	PU	35467.2	22400.6	35467.2	35467.2	22400.6	22400.6	35467.2	40917	0	0	5.49428	5.49428	1	0	0.24809	0.555577
BF_6Mo 17-8-20_Platte 1-2_2	6 month	2020-08-17	BF	1	2	2	2	10	1	30.186	1	PU	36080.7	16922.9	36080.7	36080.7	16922.9	16922.9	36080.7	35373.2	0	0	5.49428	5.49428	1	0	0.427292	0.164905
BF_6Mo 17-8-20_Platte 1-2_2	6 month	2020-08-17	BF	1	2	2	2	11	9	271.674	1	PU	36268.6	19020	36268.6	36279.7	19014.6	19031	36274.1	37495.7	0.132733	0.991152	22.4299	17.7408	1.26431	82.3724	0.589818	0.743805
BF_6Mo 17-8-20_Platte 1-2_2	6 month	2020-08-17	BF	1	2	2	2	12	4	120.744	1	PU	36578.1	22793.8	36578.1	36589.2	22793.8	22799.3	36583.7	41320.5	0.948683	0.316228	17.7412	10.758	1.64911	18.4349	0.463824	0.69529
BF_6Mo 17-8-20_Platte 1-2_2	6 month	2020-08-17	BF	1	2	2	2	13	5	150.93	1	PU	36716.3	17873.2	36716.3	36727.4	17867.7	17878.6	36721.9	36334.9	1	0	16.5818	16.5818	1	0	0.354142	0.917605
BF_6Mo 17-8-20_Platte 1-2_2	6 month	2020-08-17	BF	1	2	2	2	14	17	513.162	1	PU	36832.4	16010.9	36832.4	36854.5	16010.9	16032.7	36843.5	34461.2	-0.579753	0.814792	32.8922	28.4243	1.15719	125.433	0.368768	0.675206
BF_6Mo 17-8-20_Platte 1-2_2	6 month	2020-08-17	BF	1	2	2	2	15	1	30.186	1	PU	36992.7	22864.8	36992.7	36992.7	22864.8	22864.8	36992.7	41386.9	0	0	5.49428	5.49428	1	0	0.504739	0.793095
BF_6Mo 17-8-20_Platte 1-2_2	6 month	2020-08-17	BF	1	2	2	2	16	1	30.186	1	PU	36998.2	22875.7	36998.2	36998.2	22875.7	22875.7	36998.2	41397.9	0	0	5.49428	5.49428	1	0	0.575701	0.843259
BF_6Mo 17-8-20_Platte 1-2_2	6 month	2020-08-17	BF	1	2	2	2	17	12	362.232	1	PU	37357.5	23787.7	37357.5	37379.6	23787.7	23804.1	37368.5	42326.5	0.677109	0.735882	28.77	21.3333	1.3486	47.3818	0.501057	0.901855
BF_6Mo 17-8-20_Platte 1-2_2	6 month	2020-08-17	BF	1	2	2	2	18	13	392.418	1	PU	37368.5	17365.3	37368.5	37390.7	17348.9	17370.7	37379.6	35815.4	0.707107	0.707107	28.8045	24.9195	1.1559	45	0.318244	0.853971
BF_6Mo 17-8-20_Platte 1-2_2	6 month	2020-08-17	BF	1	2	2	2	19	8	241.488	1	PU	37617.3	17671.1	37617.3	37628.3	17665.6	17676.6	37622.8	36130.4	0.707107	-0.707107	21.0345	17.1494	1.22654	135	0.474135	0.761048
BF_6Mo 17-8-20_Platte 1-2_2	6 month	2020-08-17	BF	1	2	2	2	20	1	30.186	1	PU	37948.9	19582.5	37948.9	37948.9	19582.5	19582.5	37948.9	38065	0	0	5.49428	5.49428	1	0	0.422756	0.0886284
BF_6Mo 17-8-20_Platte 1-2_2	6 month	2020-08-17	BF	1	2	2	2	21	3	90.5581	1	PU	38158.9	19058.3	38158.9	38164.5	19052.8	19058.3	38164.5	37534.4	0.707107	-0.707107	13.2644	9.37932	1.41421	135	0.346331	0.712253
BF_6Mo 17-8-20_Platte 1-2_2	6 month	2020-08-17	BF	1	2	2	2	22	1	30.186	1	PU	38225.3	20418.1	38225.3	38225.3	20418.1	20418.1	38225.3	38910.7	0	0	5.49428	5.49428	1	0	0.396432	0.464947
BF_6Mo 17-8-20_Platte 1-2_2	6 month	2020-08-17	BF	1	2	2	2	23	1	30.186	1	PU	38490.6	16759.1	38490.6	38490.6	16759.1	16759.1	38490.6	35207.4	0	0	5.49428	5.49428	1	0	0.477582	0.713667
BF_6Mo 17-8-20_Platte 1-2_2	6 month	2020-08-17	BF	1	2	2	2	24	1	30.186	1	PU	38899.6	17687.5	38899.6	38899.6	17687.5	17687.5	38899.6	36147	0	0	5.49428	5.49428	1	0	0.419925	0.0873156
BF_6Mo 17-8-20_Platte 1-2_2	6 month	2020-08-17	BF	1	2	2	2	25	8	241.488	1	PU	38954.9	21095.3	38954.9	38971.5	21084.4	21095.3	38965.9	39590.5	0.838492	-0.544914	25.3645	16.1282	1.57268	146.981	0.459518	0.7956	OK	ja	Fragment
BF_6Mo 17-8-20_Platte 1-2_2	6 month	2020-08-17	BF	1	2	2	2	26	6	181.116	1	PU	39236.8	24366.6	39236.8	39247.8	24361.2	24372.1	39242.3	42906.9	-0.6	0.8	20.8432	13.1641	1.58333	126.87	0.560798	0.83378
BF_6Mo 17-8-20_Platte 1-2_2	6 month	2020-08-17	BF	1	2	2	2	27	9	271.674	1	PU	39717.6	16824.6	39717.6	39728.7	16824.6	16846.4	39723.2	35284.8	0.544086	0.839029	29.8392	17.66	1.68965	57.0377	0.328672	0.873778
BF_6Mo 17-8-20_Platte 1-2_2	6 month	2020-08-17	BF	1	2	2	2	28	2	60.3721	1	PU	40082.4	23159.7	40082.4	40082.4	23159.7	23165.2	40082.4	41690.9	0	1	10.9226	5.4613	2	90	0.379008	0.149323
BF_6Mo 17-8-20_Platte 1-2_2	6 month	2020-08-17	BF	1	2	2	2	29	15	452.79	1	PU	40253.8	19653.5	40253.8	40275.9	19648.1	19669.9	40264.8	38142.4	0.707107	0.707107	28.8045	24.9195	1.1559	45	0.630131	0.834109
BF_6Mo 17-8-20_Platte 1-2_2	6 month	2020-08-17	BF	1	2	2	2	30	1	30.186	1	PU	40314.6	21559.5	40314.6	40314.6	21559.5	21559.5	40314.6	40065.8	0	0	5.49428	5.49428	1	0	0.458667	0.194323
BF_6Mo 17-8-20_Platte 1-2_2	6 month	2020-08-17	BF	1	2	2	2	31	3	90.5581	1	PU	40596.5	20500	40596.5	40602	20500	20505.5	40596.5	38999.1	0.707107	0.707107	13.2644	9.37932	1.41421	45	0.282516	0.489102
BF_6Mo 17-8-20_Platte 1-2_2	6 month	2020-08-17	BF	1	2	2	2	32	3	90.5581	1	PU	40602	20494.6	40602	40613	20494.6	20494.6	40607.5	38988	1	0	16.5818	5.52726	3	0	0.491907	0.866863
BF_6Mo 17-8-20_Platte 1-2_2	6 month	2020-08-17	BF	1	2	2	2	33	4	120.744	1	PU	40718.1	21144.5	40718.1	40723.6	21133.6	21144.5	40723.6	39640.2	-0.316228	0.948683	17.5716	10.6552	1.64911	108.435	0.449736	0.74357
BF_6Mo 17-8-20_Platte 1-2_2	6 month	2020-08-17	BF	1	2	2	2	34	28	845.209	1	PU	40961.3	22679.1	40961.3	40977.8	22679.1	22717.3	40972.3	41215.5	0.0159574	0.999873	43.86	22.2789	1.96868	89.0857	0.56495	0.832557
BF_6Mo 17-8-20_Platte 1-2_2	6 month	2020-08-17	BF	1	2	2	2	35	6	181.116	1	PU	40972.3	18064.3	40972.3	40983.4	18064.3	18075.2	40977.8	36533.9	0.707107	0.707107	21.0345	13.2644	1.58579	45	0.365521	0.849948
BF_6Mo 17-8-20_Platte 1-2_2	6 month	2020-08-17	BF	1	2	2	2	36	6	181.116	1	PU	40994.4	18086.2	40994.4	41005.5	18086.2	18097.1	41000	36556	0.8	0.6	20.9134	13.2084	1.58333	36.8699	0.523235	0.827113
BF_6Mo 17-8-20_Platte 1-2_2	6 month	2020-08-17	BF	1	2	2	2	37	4	120.744	1	PU	41486.4	19003.6	41486.4	41491.9	19003.6	19014.6	41486.4	37484.6	-0.316228	0.948683	17.5716	10.6552	1.64911	108.435	0.544	0.694488
BF_6Mo 17-8-20_Platte 1-2_2	6 month	2020-08-17	BF	1	2	2	2	38	2	60.3721	1	PU	41491.9	21046.2	41491.9	41497.4	21046.2	21046.2	41491.9	39546.3	1	0	11.0545	5.52726	2	0	0.181722	0.136935
BF_6Mo 17-8-20_Platte 1-2_2	6 month	2020-08-17	BF	1	2	2	2	39	1	30.186	1	PU	42171.7	22984.9	42171.7	42171.7	22984.9	22984.9	42171.7	41508.5	0	0	5.49428	5.49428	1	0	0.441166	0.716883
BF_6Mo 17-8-20_Platte 1-2_2	6 month	2020-08-17	BF	1	2	2	2	40	2	60.3721	1	PU	43039.5	17419.9	43039.5	43039.5	17419.9	17425.3	43039.5	35876.2	0	1	10.9226	5.4613	2	90	0.307038	0.685171
BF_6Mo 17-8-20_Platte 1-2_2	6 month	2020-08-17	BF	1	2	2	2	41	1	30.186	1	PU	43078.2	17387.1	43078.2	43078.2	17387.1	17387.1	43078.2	35843	0	0	5.49428	5.49428	1	0	0.392727	0.598663
BF_6Mo 17-8-20_Platte 1-2_2	6 month	2020-08-17	BF	1	2	2	2	42	262	7908.74	1	PU	43724.9	19484.2	43724.9	43824.4	19314.9	19495.2	43774.6	37888.1	-0.369886	0.929077	199.492	55.2583	3.61018	111.709	0.572705	0.80909
BF_6Mo 17-8-20_Platte 1-2_2	6 month	2020-08-17	BF	1	2	2	2	43	1	30.186	1	PU	44233.4	19724.5	44233.4	44233.4	19724.5	19724.5	44233.4	38208.7	0	0	5.49428	5.49428	1	0	0.378347	0.393343
BF_6Mo 17-8-20_Platte 1-2_2	6 month	2020-08-17	BF	1	2	2	2	44	2	60.3721	1	PU	44393.7	23694.9	44393.7	44399.2	23694.9	23694.9	44399.2	42227	1	0	11.0545	5.52726	2	0	0.482693	0.892232
BF_6Mo 17-8-20_Platte 1-2_2	6 month	2020-08-17	BF	1	2	2	2	45	1	30.186	1	PU	44404.7	23700.4	44404.7	44404.7	23700.4	23700.4	44404.7	42232.5	0	0	5.49428	5.49428	1	0	0.351633	0.854515
BF_6Mo 17-8-20_Platte 1-2_2	6 month	2020-08-17	BF	1	2	2	2	46	1	30.186	1	PU	44410.3	23705.8	44410.3	44410.3	23705.8	23705.8	44410.3	42238.1	0	0	5.49428	5.49428	1	0	0.374432	0.767809
BF_6Mo 17-8-20_Platte 1-2_2	6 month	2020-08-17	BF	1	2	2	2	47	1	30.186	2	PET	38849.9	15617.6	38849.9	38849.9	15617.6	15617.6	38849.9	34052.2	0	0	5.49428	5.49428	1	0	0.360196	0.866094	OK	ja	Fragment
BF_6Mo 17-8-20_Platte 1-2_2	6 month	2020-08-17	BF	1	2	2	2	48	2	60.3721	2	PET	39678.9	23907.9	39678.9	39678.9	23907.9	23913.4	39678.9	42442.6	0	1	10.9226	5.4613	2	90	0.460672	0.878252	OK	ja	Pixel
BF_6Mo 17-8-20_Platte 1-2_2	6 month	2020-08-17	BF	1	2	2	2	49	1	30.186	2	PET	41701.9	21253.7	41701.9	41701.9	21253.7	21253.7	41701.9	39756.3	0	0	5.49428	5.49428	1	0	0.414669	0.843882	OK	ja	Faser	grau
BF_6Mo 17-8-20_Platte 1-2_2	6 month	2020-08-17	BF	1	2	2	2	50	1	30.186	2	PET	41707.4	21275.6	41707.4	41707.4	21275.6	21275.6	41707.4	39778.4	0	0	5.49428	5.49428	1	0	0.205606	0.820725
BF_6Mo 17-8-20_Platte 1-2_2	6 month	2020-08-17	BF	1	2	2	2	51	1	30.186	2	PET	41713	21270.1	41713	41713	21270.1	21270.1	41713	39772.9	0	0	5.49428	5.49428	1	0	0.485537	0.806028
BF_6Mo 17-8-20_Platte 1-2_2	6 month	2020-08-17	BF	1	2	2	2	52	2	60.3721	2	PET	41740.6	21308.3	41740.6	41740.6	21308.3	21313.8	41740.6	39811.6	0	1	10.9226	5.4613	2	90	0.597389	0.807264
BF_6Mo 17-8-20_Platte 1-2_2	6 month	2020-08-17	BF	1	2	2	2	53	1	30.186	2	PET	41751.7	21335.6	41751.7	41751.7	21335.6	21335.6	41751.7	39839.2	0	0	5.49428	5.49428	1	0	0.527669	0.807436
BF_6Mo 17-8-20_Platte 1-2_2	6 month	2020-08-17	BF	1	2	2	2	54	16	482.976	2	PET	41751.7	21346.5	41751.7	41773.8	21341.1	21368.4	41762.7	39855.8	0.602285	0.798281	37.29	20.8501	1.78848	52.9663	0.895467	0.842447
BF_6Mo 17-8-20_Platte 1-2_2	6 month	2020-08-17	BF	1	2	2	2	55	18	543.348	2	PET	41779.3	21379.3	41779.3	41801.4	21379.3	21412.1	41790.4	39900	0.595228	0.803557	44.9866	19.849	2.26644	53.4711	0.345775	0.797428
BF_6Mo 17-8-20_Platte 1-2_2	6 month	2020-08-17	BF	1	2	2	2	56	1	30.186	2	PET	41806.9	21428.5	41806.9	41806.9	21428.5	21428.5	41806.9	39933.2	0	0	5.49428	5.49428	1	0	0.529493	0.797958
BF_6Mo 17-8-20_Platte 1-2_2	6 month	2020-08-17	BF	1	2	2	2	57	1	30.186	2	PET	41829	21461.2	41829	41829	21461.2	21461.2	41829	39966.4	0	0	5.49428	5.49428	1	0	0.499861	0.80086
BF_6Mo 17-8-20_Platte 1-2_2	6 month	2020-08-17	BF	1	2	2	2	58	4	120.744	2	PET	41834.6	21466.7	41834.6	41840.1	21466.7	21477.6	41840.1	39977.4	0.316228	0.948683	17.5716	10.6552	1.64911	71.5651	0.768425	0.873285
BF_6Mo 17-8-20_Platte 1-2_2	6 month	2020-08-17	BF	1	2	2	2	59	1	30.186	2	PET	41840.1	21455.8	41840.1	41840.1	21455.8	21455.8	41840.1	39960.8	0	0	5.49428	5.49428	1	0	0.371945	0.434324
BF_6Mo 17-8-20_Platte 1-2_2	6 month	2020-08-17	BF	1	2	2	2	60	2	60.3721	2	PET	41862.2	21515.8	41862.2	41862.2	21515.8	21521.3	41862.2	40021.6	0	1	10.9226	5.4613	2	90	0.370243	0.853317
BF_6Mo 17-8-20_Platte 1-2_2	6 month	2020-08-17	BF	1	2	2	2	61	1	30.186	2	PET	41917.5	21597.8	41917.5	41917.5	21597.8	21597.8	41917.5	40104.5	0	0	5.49428	5.49428	1	0	0.441464	0.862757
BF_6Mo 17-8-20_Platte 1-2_2	6 month	2020-08-17	BF	1	2	2	2	62	3	90.5581	2	PET	41989.3	21712.5	41989.3	41989.3	21712.5	21723.4	41989.3	40226.1	0	1	16.3839	5.4613	3	90	0.419143	0.862633
BF_6Mo 17-8-20_Platte 1-2_2	6 month	2020-08-17	BF	1	2	2	2	63	13	392.418	2	PET	42017	21778	42017	42033.6	21778	21816.2	42022.5	40303.5	0.341517	0.939875	47.0535	18.0802	2.60249	70.0306	0.50495	0.859543
BF_6Mo 17-8-20_Platte 1-2_2	6 month	2020-08-17	BF	1	2	2	2	64	1	30.186	2	PET	42033.6	21827.1	42033.6	42033.6	21827.1	21827.1	42033.6	40336.7	0	0	5.49428	5.49428	1	0	0.483401	0.836519
BF_6Mo 17-8-20_Platte 1-2_2	6 month	2020-08-17	BF	1	2	2	2	65	1	30.186	2	PET	42066.7	21887.2	42066.7	42066.7	21887.2	21887.2	42066.7	40397.5	0	0	5.49428	5.49428	1	0	0.501665	0.643982
BF_6Mo 17-8-20_Platte 1-2_2	6 month	2020-08-17	BF	1	2	2	2	66	21	633.907	2	PET	42077.8	21887.2	42077.8	42099.9	21887.2	21930.9	42088.8	40425.1	0.341804	0.939771	54.0632	19.0185	2.84266	70.0131	0.694225	0.85569
BF_6Mo 17-8-20_Platte 1-2_2	6 month	2020-08-17	BF	1	2	2	2	67	1	30.186	2	PET	42116.5	21963.7	42116.5	42116.5	21963.7	21963.7	42116.5	40474.9	0	0	5.49428	5.49428	1	0	0.614515	0.899961
BF_6Mo 17-8-20_Platte 1-2_2	6 month	2020-08-17	BF	1	2	2	2	68	6	181.116	2	PET	42122	21969.1	42122	42127.5	21969.1	21980.1	42122	40485.9	0	1	16.3839	10.9226	1.5	90	0.459832	0.926884
BF_6Mo 17-8-20_Platte 1-2_2	6 month	2020-08-17	BF	1	2	2	2	69	1	30.186	3	PA	35865.1	19861.1	35865.1	35865.1	19861.1	19861.1	35865.1	38346.9	0	0	5.49428	5.49428	1	0	0.471324	0.828041
BF_6Mo 17-8-20_Platte 1-2_2	6 month	2020-08-17	BF	1	2	2	2	70	2	60.3721	3	PA	37401.7	23285.3	37401.7	37407.2	23285.3	23285.3	37401.7	41812.5	1	0	11.0545	5.52726	2	0	0.569162	0.775703
BF_6Mo 17-8-20_Platte 1-2_2	6 month	2020-08-17	BF	1	2	2	2	71	1	30.186	3	PA	38109.2	25218.6	38109.2	38109.2	25218.6	25218.6	38109.2	43769.1	0	0	5.49428	5.49428	1	0	0.513375	0.772627
BF_6Mo 17-8-20_Platte 1-2_2	6 month	2020-08-17	BF	1	2	2	2	72	2	60.3721	3	PA	40894.9	22679.1	40894.9	40900.5	22679.1	22679.1	40894.9	41198.9	1	0	11.0545	5.52726	2	0	0.649354	0.693352
BF_6Mo 17-8-20_Platte 1-2_2	6 month	2020-08-17	BF	1	2	2	2	73	1	30.186	3	PA	40900.5	22668.2	40900.5	40900.5	22668.2	22668.2	40900.5	41187.9	0	0	5.49428	5.49428	1	0	0.541359	0.508405
BF_6Mo 17-8-20_Platte 1-2_2	6 month	2020-08-17	BF	1	2	2	2	74	3	90.5581	5	PMMA	43072.7	17403.5	43072.7	43078.2	17398	17403.5	43078.2	35859.6	0.707107	-0.707107	13.2644	9.37932	1.41421	135	0.128416	0.481536
BF_6Mo 17-8-20_Platte 1-2_2	6 month	2020-08-17	BF	1	2	2	2	75	1	30.186	5	PMMA	44741.9	19740.9	44741.9	44741.9	19740.9	19740.9	44741.9	38225.3	0	0	5.49428	5.49428	1	0	0.375571	0.601719
BF_6Mo 17-8-20_Platte 1-2_2	6 month	2020-08-17	BF	1	2	2	2	76	2	60.3721	6	PVC	33134.7	20500	33134.7	33140.2	20500	20500	33134.7	38993.6	1	0	11.0545	5.52726	2	0	0.331871	0.30291
BF_6Mo 17-8-20_Platte 1-2_2	6 month	2020-08-17	BF	1	2	2	2	77	1	30.186	6	PVC	33261.8	22526.2	33261.8	33261.8	22526.2	22526.2	33261.8	41044.2	0	0	5.49428	5.49428	1	0	0.333218	0.109827
BF_6Mo 17-8-20_Platte 1-2_2	6 month	2020-08-17	BF	1	2	2	2	78	1	30.186	6	PVC	35096.8	21253.7	35096.8	35096.8	21253.7	21253.7	35096.8	39756.3	0	0	5.49428	5.49428	1	0	0.489956	0.16521	OK	ja	Pixel
BF_6Mo 17-8-20_Platte 1-2_2	6 month	2020-08-17	BF	1	2	2	2	79	2	60.3721	6	PVC	36478.7	24328.4	36478.7	36478.7	24328.4	24333.9	36478.7	42873.7	0	1	10.9226	5.4613	2	90	0.394655	0.212234
BF_6Mo 17-8-20_Platte 1-2_2	6 month	2020-08-17	BF	1	2	2	2	80	2	60.3721	6	PVC	40718.1	23241.6	40718.1	40718.1	23241.6	23247.1	40718.1	41768.2	0	1	10.9226	5.4613	2	90	0.375285	0.135315	OK	ja	Faser
BF_6Mo 17-8-20_Platte 1-2_2	6 month	2020-08-17	BF	1	2	2	2	81	1	30.186	6	PVC	40734.6	23132.4	40734.6	40734.6	23132.4	23132.4	40734.6	41657.7	0	0	5.49428	5.49428	1	0	0.431035	0.192908
BF_6Mo 17-8-20_Platte 1-2_2	6 month	2020-08-17	BF	1	2	2	2	82	2	60.3721	6	PVC	43658.6	24667	43658.6	43658.6	24667	24672.5	43658.6	43216.4	0	1	10.9226	5.4613	2	90	0.440457	0.0348919	OK	ja	Pixel
BF_6Mo 17-8-20_Platte 1-2_2	6 month	2020-08-17	BF	1	2	2	2	83	1	30.186	7	PE	33372.3	26906.2	33372.3	33372.3	26906.2	26906.2	33372.3	45477	0	0	5.49428	5.49428	1	0	0.468096	0
BF_6Mo 17-8-20_Platte 1-2_2	6 month	2020-08-17	BF	1	2	2	2	84	1	30.186	7	PE	34378.3	20882.3	34378.3	34378.3	20882.3	20882.3	34378.3	39380.5	0	0	5.49428	5.49428	1	0	0.424311	0.345225
BF_6Mo 17-8-20_Platte 1-2_2	6 month	2020-08-17	BF	1	2	2	2	85	1	30.186	7	PE	34433.6	18883.5	34433.6	34433.6	18883.5	18883.5	34433.6	37357.5	0	0	5.49428	5.49428	1	0	0.229516	0.410156
BF_6Mo 17-8-20_Platte 1-2_2	6 month	2020-08-17	BF	1	2	2	2	86	1	30.186	7	PE	34439.1	18878	34439.1	34439.1	18878	18878	34439.1	37352	0	0	5.49428	5.49428	1	0	0.518595	0.339572
BF_6Mo 17-8-20_Platte 1-2_2	6 month	2020-08-17	BF	1	2	2	2	87	4	120.744	7	PE	34560.7	20489.1	34560.7	34566.2	20489.1	20500	34560.7	38988	0.525731	0.850651	17.6826	10.1407	1.74373	58.2825	0.535111	0.760594
BF_6Mo 17-8-20_Platte 1-2_2	6 month	2020-08-17	BF	1	2	2	2	88	1	30.186	7	PE	34787.3	18402.9	34787.3	34787.3	18402.9	18402.9	34787.3	36871.1	0	0	5.49428	5.49428	1	0	0.436133	0
BF_6Mo 17-8-20_Platte 1-2_2	6 month	2020-08-17	BF	1	2	2	2	89	2	60.3721	7	PE	34815	20696.7	34815	34820.5	20696.7	20696.7	34815	39192.5	1	0	11.0545	5.52726	2	0	0.469916	0.173626
BF_6Mo 17-8-20_Platte 1-2_2	6 month	2020-08-17	BF	1	2	2	2	90	1	30.186	7	PE	34897.9	17621.9	34897.9	34897.9	17621.9	17621.9	34897.9	36080.7	0	0	5.49428	5.49428	1	0	0.369868	0.154217
BF_6Mo 17-8-20_Platte 1-2_2	6 month	2020-08-17	BF	1	2	2	2	91	1	30.186	7	PE	35649.6	15503	35649.6	35649.6	15503	15503	35649.6	33936.1	0	0	5.49428	5.49428	1	0	0.458398	0.0619513
BF_6Mo 17-8-20_Platte 1-2_2	6 month	2020-08-17	BF	1	2	2	2	92	1	30.186	7	PE	35649.6	19063.7	35649.6	35649.6	19063.7	19063.7	35649.6	37539.9	0	0	5.49428	5.49428	1	0	0.404859	0.674729
BF_6Mo 17-8-20_Platte 1-2_2	6 month	2020-08-17	BF	1	2	2	2	93	3	90.5581	7	PE	36047.5	23143.3	36047.5	36053.1	23143.3	23148.8	36047.5	41674.3	0.707107	0.707107	13.2644	9.37932	1.41421	45	0.432356	0.745459
BF_6Mo 17-8-20_Platte 1-2_2	6 month	2020-08-17	BF	1	2	2	2	94	1	30.186	7	PE	36683.2	20691.2	36683.2	36683.2	20691.2	20691.2	36683.2	39187	0	0	5.49428	5.49428	1	0	0.368711	0.641941
BF_6Mo 17-8-20_Platte 1-2_2	6 month	2020-08-17	BF	1	2	2	2	95	1	30.186	7	PE	36909.8	24099	36909.8	36909.8	24099	24099	36909.8	42636	0	0	5.49428	5.49428	1	0	0.420452	0.542206
BF_6Mo 17-8-20_Platte 1-2_2	6 month	2020-08-17	BF	1	2	2	2	96	1	30.186	7	PE	36970.6	24858.2	36970.6	36970.6	24858.2	24858.2	36970.6	43404.3	0	0	5.49428	5.49428	1	0	0.509909	0.306904
BF_6Mo 17-8-20_Platte 1-2_2	6 month	2020-08-17	BF	1	2	2	2	97	1	30.186	7	PE	37042.4	24830.9	37042.4	37042.4	24830.9	24830.9	37042.4	43376.7	0	0	5.49428	5.49428	1	0	0.442027	0.322293
BF_6Mo 17-8-20_Platte 1-2_2	6 month	2020-08-17	BF	1	2	2	2	98	11	332.046	7	PE	37053.5	21767.1	37053.5	37064.5	21761.6	21783.5	37059	40281.4	0.0673347	0.99773	27.2584	17.0955	1.59448	86.1391	0.474311	0.84624
BF_6Mo 17-8-20_Platte 1-2_2	6 month	2020-08-17	BF	1	2	2	2	99	115	3471.39	7	PE	37340.9	20936.9	37340.9	37412.8	20909.6	20980.6	37374.1	39446.8	0.662118	0.7494	80.788	67.4865	1.1971	48.5384	0.907733	0.952507	OK	ja	Fragment
BF_6Mo 17-8-20_Platte 1-2_2	6 month	2020-08-17	BF	1	2	2	2	100	1	30.186	7	PE	37340.9	24213.7	37340.9	37340.9	24213.7	24213.7	37340.9	42752.1	0	0	5.49428	5.49428	1	0	0.50716	0.437596
BF_6Mo 17-8-20_Platte 1-2_2	6 month	2020-08-17	BF	1	2	2	2	101	1	30.186	7	PE	37832.8	19828.3	37832.8	37832.8	19828.3	19828.3	37832.8	38313.7	0	0	5.49428	5.49428	1	0	0.503976	0.463935
BF_6Mo 17-8-20_Platte 1-2_2	6 month	2020-08-17	BF	1	2	2	2	102	1	30.186	7	PE	37960	21215.5	37960	37960	21215.5	21215.5	37960	39717.6	0	0	5.49428	5.49428	1	0	0.513956	0.453478
BF_6Mo 17-8-20_Platte 1-2_2	6 month	2020-08-17	BF	1	2	2	2	103	1	30.186	7	PE	38020.8	23263.5	38020.8	38020.8	23263.5	23263.5	38020.8	41790.4	0	0	5.49428	5.49428	1	0	0.413966	0.245375
BF_6Mo 17-8-20_Platte 1-2_2	6 month	2020-08-17	BF	1	2	2	2	104	1	30.186	7	PE	38037.3	23749.5	38037.3	38037.3	23749.5	23749.5	38037.3	42282.3	0	0	5.49428	5.49428	1	0	0.420452	0.679776
BF_6Mo 17-8-20_Platte 1-2_2	6 month	2020-08-17	BF	1	2	2	2	105	1	30.186	7	PE	38147.9	17316.1	38147.9	38147.9	17316.1	17316.1	38147.9	35771.2	0	0	5.49428	5.49428	1	0	0.505349	0.558331
BF_6Mo 17-8-20_Platte 1-2_2	6 month	2020-08-17	BF	1	2	2	2	106	1	30.186	7	PE	38181.1	18146.2	38181.1	38181.1	18146.2	18146.2	38181.1	36611.3	0	0	5.49428	5.49428	1	0	0.412089	0.476321
BF_6Mo 17-8-20_Platte 1-2_2	6 month	2020-08-17	BF	1	2	2	2	107	1	30.186	7	PE	38302.7	22171.2	38302.7	38302.7	22171.2	22171.2	38302.7	40684.9	0	0	5.49428	5.49428	1	0	0.373694	0.529983
BF_6Mo 17-8-20_Platte 1-2_2	6 month	2020-08-17	BF	1	2	2	2	108	2	60.3721	7	PE	38518.2	21171.8	38518.2	38518.2	21171.8	21177.2	38518.2	39678.9	0	1	10.9226	5.4613	2	90	0.49358	0.859416
BF_6Mo 17-8-20_Platte 1-2_2	6 month	2020-08-17	BF	1	2	2	2	109	1	30.186	7	PE	38590.1	25093	38590.1	38590.1	25093	25093	38590.1	43642	0	0	5.49428	5.49428	1	0	0.629362	0.356501
BF_6Mo 17-8-20_Platte 1-2_2	6 month	2020-08-17	BF	1	2	2	2	110	1	30.186	7	PE	38733.8	19544.3	38733.8	38733.8	19544.3	19544.3	38733.8	38026.3	0	0	5.49428	5.49428	1	0	0.604279	0.494899
BF_6Mo 17-8-20_Platte 1-2_2	6 month	2020-08-17	BF	1	2	2	2	111	1	30.186	7	PE	38794.6	24213.7	38794.6	38794.6	24213.7	24213.7	38794.6	42752.1	0	0	5.49428	5.49428	1	0	0.386844	0.806826
BF_6Mo 17-8-20_Platte 1-2_2	6 month	2020-08-17	BF	1	2	2	2	112	19	573.534	7	PE	39258.9	20958.8	39258.9	39281	20942.4	20969.7	39269.9	39457.8	-0.587844	0.808974	37.3379	23.2301	1.60731	126.004	0.323556	0.86435	OK	ja	Fragment
BF_6Mo 17-8-20_Platte 1-2_2	6 month	2020-08-17	BF	1	2	2	2	113	2	60.3721	7	PE	40016.1	25519	40016.1	40016.1	25519	25524.4	40016.1	44078.6	0	1	10.9226	5.4613	2	90	0.599367	0.424958
BF_6Mo 17-8-20_Platte 1-2_2	6 month	2020-08-17	BF	1	2	2	2	114	1	30.186	7	PE	40027.2	25546.3	40027.2	40027.2	25546.3	25546.3	40027.2	44100.7	0	0	5.49428	5.49428	1	0	0.439865	0.4087
BF_6Mo 17-8-20_Platte 1-2_2	6 month	2020-08-17	BF	1	2	2	2	115	1	30.186	7	PE	40032.7	25529.9	40032.7	40032.7	25529.9	25529.9	40032.7	44084.2	0	0	5.49428	5.49428	1	0	0.393731	0.539194
BF_6Mo 17-8-20_Platte 1-2_2	6 month	2020-08-17	BF	1	2	2	2	116	1	30.186	7	PE	40165.3	22903	40165.3	40165.3	22903	22903	40165.3	41425.6	0	0	5.49428	5.49428	1	0	0.426496	0.441364
BF_6Mo 17-8-20_Platte 1-2_2	6 month	2020-08-17	BF	1	2	2	2	117	1	30.186	7	PE	40977.8	17485.4	40977.8	40977.8	17485.4	17485.4	40977.8	35942.5	0	0	5.49428	5.49428	1	0	0.410055	0.693878
BF_6Mo 17-8-20_Platte 1-2_2	6 month	2020-08-17	BF	1	2	2	2	118	1	30.186	7	PE	41049.7	19025.5	41049.7	41049.7	19025.5	19025.5	41049.7	37501.2	0	0	5.49428	5.49428	1	0	0.359289	0.723099
BF_6Mo 17-8-20_Platte 1-2_2	6 month	2020-08-17	BF	1	2	2	2	119	2	60.3721	7	PE	41055.2	19014.6	41055.2	41055.2	19014.6	19020	41055.2	37490.1	0	1	10.9226	5.4613	2	90	0.472	0.596416
BF_6Mo 17-8-20_Platte 1-2_2	6 month	2020-08-17	BF	1	2	2	2	120	1	30.186	7	PE	41265.3	20177.8	41265.3	41265.3	20177.8	20177.8	41265.3	38667.5	0	0	5.49428	5.49428	1	0	0.38765	0.356949
BF_6Mo 17-8-20_Platte 1-2_2	6 month	2020-08-17	BF	1	2	2	2	121	1	30.186	7	PE	41856.7	22460.7	41856.7	41856.7	22460.7	22460.7	41856.7	40977.8	0	0	5.49428	5.49428	1	0	0.451499	0.746532
BF_6Mo 17-8-20_Platte 1-2_2	6 month	2020-08-17	BF	1	2	2	2	122	2	60.3721	7	PE	41856.7	22471.6	41856.7	41856.7	22471.6	22477	41856.7	40994.4	0	1	10.9226	5.4613	2	90	0.462234	0.832742
BF_6Mo 17-8-20_Platte 1-2_2	6 month	2020-08-17	BF	1	2	2	2	123	1	30.186	7	PE	42061.2	21504.9	42061.2	42061.2	21504.9	21504.9	42061.2	40010.6	0	0	5.49428	5.49428	1	0	0.424311	0.397823
BF_6Mo 17-8-20_Platte 1-2_2	6 month	2020-08-17	BF	1	2	2	2	124	1	30.186	7	PE	42232.5	23618.4	42232.5	42232.5	23618.4	23618.4	42232.5	42149.6	0	0	5.49428	5.49428	1	0	0.489956	0.586837
BF_6Mo 17-8-20_Platte 1-2_2	6 month	2020-08-17	BF	1	2	2	2	125	1	30.186	7	PE	42459.2	17174.1	42459.2	42459.2	17174.1	17174.1	42459.2	35627.5	0	0	5.49428	5.49428	1	0	0.411482	0.782006
BF_6Mo 17-8-20_Platte 1-2_2	6 month	2020-08-17	BF	1	2	2	2	126	3	90.5581	8	PP	34864.7	22837.5	34864.7	34870.2	22832	22837.5	34870.2	41359.2	0.707107	-0.707107	13.2644	9.37932	1.41421	135	0.557333	0.664858	OK	ja	Fragment
BF_6Mo 17-8-20_Platte 1-2_2	6 month	2020-08-17	BF	1	2	2	2	127	9	271.674	8	PP	35472.7	18091.6	35450.6	35472.7	18091.6	18102.5	35461.6	36561.6	1	0	27.6363	16.5818	1.66667	0	0	0	OK	ja	Fragment
BF_6Mo 17-8-20_Platte 1-2_2	6 month	2020-08-17	BF	1	2	2	2	128	3	90.5581	8	PP	37501.2	22427.9	37490.1	37501.2	22427.9	22427.9	37495.7	40944.7	1	0	16.5818	5.52726	3	0	0	0	OK	ja	Fragment
BF_6Mo 17-8-20_Platte 1-2_2	6 month	2020-08-17	BF	1	2	2	2	129	4	120.744	8	PP	38076	25245.9	38070.5	38076	25240.5	25245.9	38076	43791.2	1	0	11.0545	11.0545	1	0	0	0
BF_6Mo 17-8-20_Platte 1-2_2	6 month	2020-08-17	BF	1	2	2	2	130	1	30.186	8	PP	35710.4	24290.2	35710.4	35710.4	24290.2	24290.2	35710.4	42829.5	0	0	5.49428	5.49428	1	0	0.618133	0.69016	OK	ja	Pixel
BF_6Mo 17-8-20_Platte 1-2_2	6 month	2020-08-17	BF	1	2	2	2	131	38	1147.07	8	PP	38346.9	22214.9	38286.1	38346.9	22171.2	22214.9	38319.2	40707	0.812391	0.583113	80.3772	21.5545	3.72902	35.6698	0	0	OK	ja	Fragment
BF_6Mo 17-8-20_Platte 1-2_2	6 month	2020-08-17	BF	1	2	2	2	132	48	1448.93	8	PP	38728.3	19074.6	38678.5	38728.3	19041.9	19074.6	38700.6	37534.4	0.901503	0.432772	64.5804	37.7318	1.71156	25.6436	0	0	OK	ja	Fragment
BF_6Mo 17-8-20_Platte 1-2_2	6 month	2020-08-17	BF	1	2	2	2	133	1	30.186	8	PP	37998.7	23973.4	37998.7	37998.7	23973.4	23973.4	37998.7	42508.9	0	0	5.49428	5.49428	1	0	0.458239	0.391415
BF_6Mo 17-8-20_Platte 1-2_2	6 month	2020-08-17	BF	1	2	2	2	134	18	543.348	8	PP	38037.3	20276.1	38037.3	38059.5	20270.7	20298	38048.4	38778	0.599535	0.800349	34.0115	25.2317	1.34797	53.1634	0.848341	0.953309	OK	ja	Fragment
BF_6Mo 17-8-20_Platte 1-2_2	6 month	2020-08-17	BF	1	2	2	2	135	5	150.93	8	PP	38065	17452.6	38065	38076	17447.2	17452.6	38070.5	35909.3	0.948683	-0.316228	17.7412	12.5038	1.41886	161.565	0.46097	0.783409	OK	ja	Fragment
BF_6Mo 17-8-20_Platte 1-2_2	6 month	2020-08-17	BF	1	2	2	2	136	8	241.488	8	PP	40065.8	19211.2	40054.8	40065.8	19194.8	19211.2	40060.3	37683.6	0	1	21.8452	16.3839	1.33333	90	0	0	OK	ja	Fragment
BF_6Mo 17-8-20_Platte 1-2_2	6 month	2020-08-17	BF	1	2	2	2	137	113	3411.02	8	PP	40690.4	16595.2	40613	40690.4	16540.6	16600.7	40651.7	35019.5	0.973881	0.227057	85.855	61.4655	1.3968	13.1239	0	0	OK	ja	Fragment
BF_6Mo 17-8-20_Platte 1-2_2	6 month	2020-08-17	BF	1	2	2	2	138	22	664.093	8	PP	38098.1	25737.4	38098.1	38131.3	25726.5	25748.4	38114.7	44294.2	0.96762	-0.252411	38.9825	26.8999	1.44917	165.38	0.673659	0.930974	OK	ja	Fragment
BF_6Mo 17-8-20_Platte 1-2_2	6 month	2020-08-17	BF	1	2	2	2	139	234	7063.53	8	PP	41132.6	23312.6	41049.7	41132.6	23219.8	23318.1	41088.4	41801.4	0.488557	0.872532	123.607	84.8034	1.45758	60.7542	0	0	OK	ja	Fragment
BF_6Mo 17-8-20_Platte 1-2_2	6 month	2020-08-17	BF	1	2	2	2	140	1	30.186	8	PP	38297.1	24093.6	38297.1	38297.1	24093.6	24093.6	38297.1	42630.5	0	0	5.49428	5.49428	1	0	0.583756	0.171106	OK	ja	Pixel
BF_6Mo 17-8-20_Platte 1-2_2	6 month	2020-08-17	BF	1	2	2	2	141	120	3622.32	8	PP	42122	20691.2	42044.6	42122	20642	20734.9	42094.4	39181.5	-0.582909	0.812537	116.393	56.5309	2.05892	125.655	0	0	OK	ja	Fragment
BF_6Mo 17-8-20_Platte 1-2_2	6 month	2020-08-17	BF	1	2	2	2	142	9	271.674	8	PP	43387.7	21062.6	43382.2	43387.7	21029.8	21062.6	43387.7	39551.8	-0.104321	0.994544	38.6251	11.464	3.36924	95.9881	0	0	OK	ja	Fragment
BF_6Mo 17-8-20_Platte 1-2_2	6 month	2020-08-17	BF	1	2	2	2	143	9	271.674	12	PS	41718.5	24137.3	41701.9	41718.5	24137.3	24153.7	41707.4	42685.8	-0.646375	0.76302	28.6968	13.8651	2.06972	130.269	0	0	OK	ja	Fragment
BF_6Mo 17-8-20_Platte 1-2_2	6 month	2020-08-17	BF	1	2	2	2	144	11	332.046	14	PPSU	34135.1	20625.7	34118.5	34135.1	20614.7	20625.7	34124	39115.2	0.965606	0.260011	24.3933	19.0605	1.27979	15.0707	0	0	OK	ja	Fragment
BF_6Mo 17-8-20_Platte 1-2_2	6 month	2020-08-17	BF	1	2	2	2	145	4	120.744	16	EVAc	34875.8	22318.7	34870.2	34875.8	22307.7	22318.7	34870.2	40828.6	0.525731	0.850651	17.6826	10.1407	1.74373	58.2825	0	0
BF_6Mo 17-8-20_Platte 1-2_2	6 month	2020-08-17	BF	1	2	2	2	151	1	30.186	8	PP	40126.6	25213.1	40126.6	40126.6	25213.1	25213.1	40126.6	43763.6	0	0	5.49428	5.49428	1	0	0.44544	0.350248	OK	ja	Faser
BF_6Mo 17-8-20_Platte 1-2_2	6 month	2020-08-17	BF	1	2	2	2	152	1	30.186	8	PP	40132.2	25207.7	40132.2	40132.2	25207.7	25207.7	40132.2	43758.1	0	0	5.49428	5.49428	1	0	0.39905	0.795551
BF_6Mo 17-8-20_Platte 1-2_2	6 month	2020-08-17	BF	1	2	2	2	153	3	90.5581	8	PP	40143.2	25185.8	40143.2	40143.2	25185.8	25196.8	40143.2	43741.5	0	1	16.3839	5.4613	3	90	0.204509	0.523186
BF_6Mo 17-8-20_Platte 1-2_2	6 month	2020-08-17	BF	1	2	2	2	154	1	30.186	8	PP	40154.3	25174.9	40154.3	40154.3	25174.9	25174.9	40154.3	43724.9	0	0	5.49428	5.49428	1	0	0.510445	0.845373
BF_6Mo 17-8-20_Platte 1-2_2	6 month	2020-08-17	BF	1	2	2	2	155	2	60.3721	8	PP	40170.9	25251.4	40170.9	40170.9	25251.4	25256.8	40170.9	43802.3	0	1	10.9226	5.4613	2	90	0.410453	0.549169
BF_6Mo 17-8-20_Platte 1-2_2	6 month	2020-08-17	BF	1	2	2	2	156	1	30.186	8	PP	40176.4	25245.9	40176.4	40176.4	25245.9	25245.9	40176.4	43796.7	0	0	5.49428	5.49428	1	0	0.3776	0.81116
BF_6Mo 17-8-20_Platte 1-2_2	6 month	2020-08-17	BF	1	2	2	2	157	3	90.5581	8	PP	40209.6	25153.1	40209.6	40215.1	25153.1	25158.5	40209.6	43708.3	0.707107	0.707107	13.2644	9.37932	1.41421	45	0.507733	0.754987
BF_6Mo 17-8-20_Platte 1-2_2	6 month	2020-08-17	BF	1	2	2	2	158	1	30.186	8	PP	40226.1	25164	40226.1	40226.1	25164	25164	40226.1	43713.8	0	0	5.49428	5.49428	1	0	0.418844	0.395223
BF_6Mo 17-8-20_Platte 1-2_2	6 month	2020-08-17	BF	1	2	2	2	159	3	90.5581	8	PP	40226.1	25207.7	40226.1	40231.7	25202.2	25207.7	40231.7	43758.1	0.707107	-0.707107	13.2644	9.37932	1.41421	135	0.480985	0.554444
BF_6Mo 17-8-20_Platte 1-2_2	6 month	2020-08-17	BF	1	2	2	2	160	1	30.186	8	PP	40248.2	18605	40248.2	40248.2	18605	18605	40248.2	37075.6	0	0	5.49428	5.49428	1	0	0.33793	0.642139	OK	ja	Pixel
BF_6Mo 17-8-20_Platte 1-2_2	6 month	2020-08-17	BF	1	2	2	2	161	1	30.186	8	PP	40535.7	21417.5	40535.7	40535.7	21417.5	21417.5	40535.7	39922.1	0	0	5.49428	5.49428	1	0	0.496128	0.786906	OK	ja	Pixel
BF_6Mo 17-8-20_Platte 1-2_2	6 month	2020-08-17	BF	1	2	2	2	175	1	30.186	8	PP	43885.2	20893.3	43885.2	43885.2	20893.3	20893.3	43885.2	39391.5	0	0	5.49428	5.49428	1	0	0.466489	0.294184
BF_6Mo 17-8-20_Platte 1-2_2	6 month	2020-08-17	BF	1	2	2	2	176	1	30.186	9	POM	38706.1	16611.6	38706.1	38706.1	16611.6	16611.6	38706.1	35058.2	0	0	5.49428	5.49428	1	0	0.475031	0.18168
BF_6Mo 17-8-20_Platte 1-2_2	6 month	2020-08-17	BF	1	2	2	2	177	1	30.186	9	POM	42199.4	17092.2	42199.4	42199.4	17092.2	17092.2	42199.4	35544.5	0	0	5.49428	5.49428	1	0	0.475852	0.199153
BF_6Mo 17-8-20_Platte 1-2_2	6 month	2020-08-17	BF	1	2	2	2	178	1	30.186	9	POM	44753	19751.8	44753	44753	19751.8	19751.8	44753	38236.3	0	0	5.49428	5.49428	1	0	0.42332	0.191706
BF_6Mo 17-8-20_Platte 1-2_2	6 month	2020-08-17	BF	1	2	2	2	179	1	30.186	10	ABS	36130.4	21963.7	36130.4	36130.4	21963.7	21963.7	36130.4	40474.9	0	0	5.49428	5.49428	1	0	0.406422	0.232287	OK	ja	Pixel
BF_6Mo 17-8-20_Platte 1-2_2	6 month	2020-08-17	BF	1	2	2	2	180	7	211.302	12	PS	35212.9	20827.7	35212.9	35224	20827.7	20838.6	35218.4	39330.7	0.550491	0.834841	20.6681	17.6507	1.17095	56.5993	0.717065	0.923476	OK	ja	Fragment
BF_6Mo 17-8-20_Platte 1-2_2	6 month	2020-08-17	BF	1	2	2	2	181	4	120.744	12	PS	38446.4	20145.1	38446.4	38451.9	20145.1	20150.5	38451.9	38639.8	1	0	11.0545	11.0545	1	0	0.422287	0.556409	OK	ja	Fragment
BF_6Mo 17-8-20_Platte 1-2_2	6 month	2020-08-17	BF	1	2	2	2	182	36	1086.7	12	PS	39723.2	18506.7	39723.2	39756.3	18501.2	18534	39739.7	36987.2	0.602005	0.798493	39.5154	39.5154	1	52.9864	0.986667	0.868554	OK	ja	Fragment
BF_6Mo 17-8-20_Platte 1-2_2	6 month	2020-08-17	BF	1	2	2	2	183	39	1177.25	12	PS	39900	18506.7	39900	39933.2	18501.2	18534	39916.6	36987.2	0.887886	0.460063	42.6715	40.1351	1.0632	27.3912	0.973333	0.858876	OK	ja	Fragment
BF_6Mo 17-8-20_Platte 1-2_2	6 month	2020-08-17	BF	1	2	2	2	186	16	482.976	12	PS	42138.6	21461.2	42138.6	42155.2	21450.3	21477.6	42149.6	39971.9	0.0846053	0.996415	33.1348	23.1746	1.42979	85.1467	0.749867	0.894391	OK	ja	Fragment
BF_6Mo 17-8-20_Platte 1-2_2	6 month	2020-08-17	BF	1	2	2	2	187	65	1962.09	12	PS	43642	22941.2	43642	43680.7	22919.4	22974	43658.6	41469.8	-0.165493	0.986211	62.0532	44.9857	1.3794	99.5259	0.986667	0.876297	OK	ja	Fragment
BF_6Mo 17-8-20_Platte 1-2_2	6 month	2020-08-17	BF	1	2	2	2	188	1	30.186	13	PBT	35235	19238.5	35235	35235	19238.5	19238.5	35235	37716.8	0	0	5.49428	5.49428	1	0	0.414257	0.590827	OK	ja	Pixel
BF_6Mo 17-8-20_Platte 1-2_2	6 month	2020-08-17	BF	1	2	2	2	189	3	90.5581	13	PBT	36042	20543.7	36042	36047.5	20543.7	20549.2	36042	39037.8	-0.707107	0.707107	13.2644	9.37932	1.41421	135	0.423088	0.639089	OK	ja	Fragment
BF_6Mo 17-8-20_Platte 1-2_2	6 month	2020-08-17	BF	1	2	2	2	190	2	60.3721	13	PBT	39673.4	24055.4	39673.4	39678.9	24055.4	24055.4	39678.9	42591.8	1	0	11.0545	5.52726	2	0	0.389991	0.183104
BF_6Mo 17-8-20_Platte 1-2_2	6 month	2020-08-17	BF	1	2	2	2	191	1	30.186	13	PBT	40115.6	16365.8	40115.6	40115.6	16365.8	16365.8	40115.6	34809.4	0	0	5.49428	5.49428	1	0	0.456172	0.183133
BF_6Mo 17-8-20_Platte 1-2_2	6 month	2020-08-17	BF	1	2	2	2	192	1	30.186	13	PBT	40320.1	25666.4	40320.1	40320.1	25666.4	25666.4	40320.1	44222.3	0	0	5.49428	5.49428	1	0	0.438007	0.295373
BF_6Mo 17-8-20_Platte 1-2_2	6 month	2020-08-17	BF	1	2	2	2	193	1	30.186	13	PBT	40618.6	23487.4	40618.6	40618.6	23487.4	23487.4	40618.6	42017	0	0	5.49428	5.49428	1	0	0.316969	0.142788
BF_6Mo 17-8-20_Platte 1-2_2	6 month	2020-08-17	BF	1	2	2	2	194	1	30.186	13	PBT	40773.3	17398	40773.3	40773.3	17398	17398	40773.3	35854.1	0	0	5.49428	5.49428	1	0	0.402901	0.263374
BF_6Mo 17-8-20_Platte 1-2_2	6 month	2020-08-17	BF	1	2	2	2	195	1	30.186	13	PBT	41093.9	24082.7	41093.9	41093.9	24082.7	24082.7	41093.9	42619.4	0	0	5.49428	5.49428	1	0	0.338221	0.217837
BF_6Mo 17-8-20_Platte 1-2_2	6 month	2020-08-17	BF	1	2	2	2	196	1	30.186	13	PBT	41165.8	22733.7	41165.8	41165.8	22733.7	22733.7	41165.8	41254.2	0	0	5.49428	5.49428	1	0	0.298668	0.167409
BF_6Mo 17-8-20_Platte 1-2_2	6 month	2020-08-17	BF	1	2	2	2	197	1	30.186	13	PBT	41187.9	22717.3	41187.9	41187.9	22717.3	22717.3	41187.9	41237.6	0	0	5.49428	5.49428	1	0	0.402773	0.170779
BF_6Mo 17-8-20_Platte 1-2_2	6 month	2020-08-17	BF	1	2	2	2	198	1	30.186	13	PBT	41287.4	20521.9	41287.4	41287.4	20521.9	20521.9	41287.4	39015.7	0	0	5.49428	5.49428	1	0	0.314464	0.190963
BF_6Mo 17-8-20_Platte 1-2_2	6 month	2020-08-17	BF	1	2	2	2	199	1	30.186	13	PBT	41735.1	21291.9	41735.1	41735.1	21291.9	21291.9	41735.1	39795	0	0	5.49428	5.49428	1	0	0.356316	0.81138
BF_6Mo 17-8-20_Platte 1-2_2	6 month	2020-08-17	BF	1	2	2	2	200	1	30.186	13	PBT	41923	21592.3	41923	41923	21592.3	21592.3	41923	40099	0	0	5.49428	5.49428	1	0	0.397197	0.815944
BF_6Mo 17-8-20_Platte 1-2_2	6 month	2020-08-17	BF	1	2	2	2	201	1	30.186	13	PBT	41928.5	21603.2	41928.5	41928.5	21603.2	21603.2	41928.5	40110.1	0	0	5.49428	5.49428	1	0	0.326754	0.816213
BF_6Mo 17-8-20_Platte 1-2_2	6 month	2020-08-17	BF	1	2	2	2	202	2	60.3721	13	PBT	41945.1	21630.5	41945.1	41945.1	21630.5	21636	41945.1	40143.2	0	1	10.9226	5.4613	2	90	0.348448	0.780503
BF_6Mo 17-8-20_Platte 1-2_2	6 month	2020-08-17	BF	1	2	2	2	203	1	30.186	13	PBT	41950.6	21641.5	41950.6	41950.6	21641.5	21641.5	41950.6	40148.8	0	0	5.49428	5.49428	1	0	0.378034	0.762738
BF_6Mo 17-8-20_Platte 1-2_2	6 month	2020-08-17	BF	1	2	2	2	204	1	30.186	13	PBT	41983.8	21723.4	41983.8	41983.8	21723.4	21723.4	41983.8	40231.7	0	0	5.49428	5.49428	1	0	0.457039	0.782188
BF_6Mo 17-8-20_Platte 1-2_2	6 month	2020-08-17	BF	1	2	2	2	205	2	60.3721	13	PBT	41994.9	21745.2	41994.9	42000.4	21745.2	21745.2	42000.4	40253.8	1	0	11.0545	5.52726	2	0	0.469023	0.677644
BF_6Mo 17-8-20_Platte 1-2_2	6 month	2020-08-17	BF	1	2	2	2	206	1	30.186	13	PBT	42017	21805.3	42017	42017	21805.3	21805.3	42017	40314.6	0	0	5.49428	5.49428	1	0	0.390956	0.694309
BF_6Mo 17-8-20_Platte 1-2_2	6 month	2020-08-17	BF	1	2	2	2	207	1	30.186	13	PBT	42332	17223.3	42332	42332	17223.3	17223.3	42332	35677.2	0	0	5.49428	5.49428	1	0	0.461401	0.152097
BF_6Mo 17-8-20_Platte 1-2_2	6 month	2020-08-17	BF	1	2	2	2	208	1	30.186	13	PBT	44316.3	19893.8	44316.3	44316.3	19893.8	19893.8	44316.3	38380	0	0	5.49428	5.49428	1	0	0.41608	0.301036
BF_6Mo 17-8-20_Platte 1-2_2	6 month	2020-08-17	BF	1	2	2	2	211	3	90.5581	14	PPSU	38872	20106.8	38872	38883	20106.8	20106.8	38877.5	38595.6	1	0	16.5818	5.52726	3	0	0.325646	0.337412
BF_6Mo 17-8-20_Platte 1-2_2	6 month	2020-08-17	BF	1	2	2	2	214	2	60.3721	16	EVAc	38634.3	22346	38634.3	38634.3	22346	22351.4	38634.3	40861.8	0	1	10.9226	5.4613	2	90	0.393614	0.804118
BF_6Mo 17-8-20_Platte 1-2_2	6 month	2020-08-17	BF	1	2	2	2	215	1	30.186	16	EVAc	39413.6	23749.5	39413.6	39413.6	23749.5	23749.5	39413.6	42282.3	0	0	5.49428	5.49428	1	0	0.500468	0.639916
BF_6Mo 17-8-20_Platte 1-2_2	6 month	2020-08-17	BF	1	2	2	2	216	3	90.5581	18	EVOH	36274.1	19680.9	36274.1	36279.7	19675.4	19680.9	36279.7	38164.5	0.707107	-0.707107	13.2644	9.37932	1.41421	135	0.383548	0.740252
BF_6Mo 17-8-20_Platte 1-2_2	6 month	2020-08-17	BF	1	2	2	2	217	1	30.186	18	EVOH	39391.5	17081.3	39391.5	39391.5	17081.3	17081.3	39391.5	35533.5	0	0	5.49428	5.49428	1	0	0.457851	0.783409
BF_6Mo 17-8-20_Platte 1-2_3	6 month	2020-08-17	BF	1	2	3	2	1	1	30.186	1	PU	33583.1	19989.6	33583.1	33583.1	19989.6	19989.6	33583.1	38358.6	0	0	5.49428	5.49428	1	0	0.412558	0.254292
BF_6Mo 17-8-20_Platte 1-2_3	6 month	2020-08-17	BF	1	2	3	2	2	1	30.186	1	PU	33992.1	22316.1	33992.1	33992.1	22316.1	22316.1	33992.1	40713.3	0	0	5.49428	5.49428	1	0	0.441853	0.0577147
BF_6Mo 17-8-20_Platte 1-2_3	6 month	2020-08-17	BF	1	2	3	2	3	3	90.5581	1	PU	34799.1	16467	34799.1	34804.6	16461.6	16467	34804.6	34793.6	0.707107	-0.707107	13.2644	9.37932	1.41421	135	0.455339	0.0740828
BF_6Mo 17-8-20_Platte 1-2_3	6 month	2020-08-17	BF	1	2	3	2	4	1	30.186	1	PU	35539.7	20939.9	35539.7	35539.7	20939.9	20939.9	35539.7	39320.4	0	0	5.49428	5.49428	1	0	0.371798	0.061467
BF_6Mo 17-8-20_Platte 1-2_3	6 month	2020-08-17	BF	1	2	3	2	5	1	30.186	1	PU	36031.7	16663.7	36031.7	36031.7	16663.7	16663.7	36031.7	34992.5	0	0	5.49428	5.49428	1	0	0.35619	0.265221
BF_6Mo 17-8-20_Platte 1-2_3	6 month	2020-08-17	BF	1	2	3	2	6	2	60.3721	1	PU	36120.1	15920.9	36120.1	36120.1	15920.9	15926.4	36120.1	34240.8	0	1	10.9226	5.4613	2	90	0.411193	0.683768
BF_6Mo 17-8-20_Platte 1-2_3	6 month	2020-08-17	BF	1	2	3	2	7	1	30.186	1	PU	37651.2	18476.8	37651.2	37651.2	18476.8	18476.8	37651.2	36827.6	0	0	5.49428	5.49428	1	0	0.435712	0.301274
BF_6Mo 17-8-20_Platte 1-2_3	6 month	2020-08-17	BF	1	2	3	2	8	6	181.116	1	PU	37877.8	22348.9	37877.8	37888.8	22337.9	22348.9	37883.3	40740.9	-0.6	0.8	20.8432	13.1641	1.58333	126.87	0.400532	0.791836
BF_6Mo 17-8-20_Platte 1-2_3	6 month	2020-08-17	BF	1	2	3	2	9	2	60.3721	1	PU	38264.7	20732.3	38264.7	38264.7	20732.3	20737.8	38264.7	39115.9	0	1	10.9226	5.4613	2	90	0.33258	0.799676
BF_6Mo 17-8-20_Platte 1-2_3	6 month	2020-08-17	BF	1	2	3	2	10	2	60.3721	1	PU	38336.5	21688.1	38336.5	38336.5	21688.1	21693.5	38336.5	40077.6	0	1	10.9226	5.4613	2	90	0.307151	0.302482
BF_6Mo 17-8-20_Platte 1-2_3	6 month	2020-08-17	BF	1	2	3	2	11	1	30.186	1	PU	38402.9	21371.3	38402.9	38402.9	21371.3	21371.3	38402.9	39757	0	0	5.49428	5.49428	1	0	0.418133	0.221508
BF_6Mo 17-8-20_Platte 1-2_3	6 month	2020-08-17	BF	1	2	3	2	12	8	241.488	1	PU	38447.1	21442.3	38447.1	38463.7	21436.8	21447.8	38452.6	39828.9	0.910633	-0.413216	22.8644	15.5621	1.46924	155.593	0.455098	0.747534
BF_6Mo 17-8-20_Platte 1-2_3	6 month	2020-08-17	BF	1	2	3	2	13	1	30.186	1	PU	38469.2	21436.8	38469.2	38469.2	21436.8	21436.8	38469.2	39823.4	0	0	5.49428	5.49428	1	0	0.421518	0.773177
BF_6Mo 17-8-20_Platte 1-2_3	6 month	2020-08-17	BF	1	2	3	2	14	1	30.186	1	PU	39033	22643.8	39033	39033	22643.8	22643.8	39033	41044.9	0	0	5.49428	5.49428	1	0	0.381843	0.0840572
BF_6Mo 17-8-20_Platte 1-2_3	6 month	2020-08-17	BF	1	2	3	2	15	1	30.186	1	PU	39209.8	20797.9	39209.8	39209.8	20797.9	20797.9	39209.8	39176.7	0	0	5.49428	5.49428	1	0	0.403612	0.0365598
BF_6Mo 17-8-20_Platte 1-2_3	6 month	2020-08-17	BF	1	2	3	2	16	10	301.86	1	PU	39497.3	16139.4	39497.3	39513.8	16139.4	16150.3	39502.8	34467.5	0.894427	0.447214	25.2418	20.3099	1.24283	26.5651	0.691562	0.834691
BF_6Mo 17-8-20_Platte 1-2_3	6 month	2020-08-17	BF	1	2	3	2	17	1	30.186	1	PU	39596.7	19345.2	39596.7	39596.7	19345.2	19345.2	39596.7	37706.4	0	0	5.49428	5.49428	1	0	0.429924	0.329748
BF_6Mo 17-8-20_Platte 1-2_3	6 month	2020-08-17	BF	1	2	3	2	18	5	150.93	1	PU	39613.3	19072.1	39613.3	39618.9	19072.1	19083	39613.3	37435.6	0	1	16.3839	10.9226	1.5	90	0.630524	0.78851
BF_6Mo 17-8-20_Platte 1-2_3	6 month	2020-08-17	BF	1	2	3	2	19	2	60.3721	1	PU	39690.7	15975.5	39690.7	39696.2	15975.5	15975.5	39690.7	34296.1	1	0	11.0545	5.52726	2	0	0.309189	0.596218
BF_6Mo 17-8-20_Platte 1-2_3	6 month	2020-08-17	BF	1	2	3	2	20	1	30.186	1	PU	39873.1	17908.8	39873.1	39873.1	17908.8	17908.8	39873.1	36252.8	0	0	5.49428	5.49428	1	0	0.403877	0.0690495
BF_6Mo 17-8-20_Platte 1-2_3	6 month	2020-08-17	BF	1	2	3	2	21	1	30.186	1	PU	40619.3	21742.7	40619.3	40619.3	21742.7	21742.7	40619.3	40132.9	0	0	5.49428	5.49428	1	0	0.445009	0.777161
BF_6Mo 17-8-20_Platte 1-2_3	6 month	2020-08-17	BF	1	2	3	2	22	4	120.744	1	PU	40934.3	16363.3	40934.3	40945.4	16363.3	16368.7	40939.9	34694.1	0.948683	0.316228	17.7412	10.758	1.64911	18.4349	0.446573	0.824854
BF_6Mo 17-8-20_Platte 1-2_3	6 month	2020-08-17	BF	1	2	3	2	23	1	30.186	1	PU	40939.9	16357.8	40939.9	40939.9	16357.8	16357.8	40939.9	34683	0	0	5.49428	5.49428	1	0	0.465097	0.798227
BF_6Mo 17-8-20_Platte 1-2_3	6 month	2020-08-17	BF	1	2	3	2	24	5	150.93	1	PU	41100.2	21311.2	41100.2	41111.2	21311.2	21322.1	41105.7	39701.8	1	0	16.5818	16.5818	1	0	0.367902	0.574447
BF_6Mo 17-8-20_Platte 1-2_3	6 month	2020-08-17	BF	1	2	3	2	25	1	30.186	1	PU	41155.4	16920.3	41155.4	41155.4	16920.3	16920.3	41155.4	35252.3	0	0	5.49428	5.49428	1	0	0.4416	0.110305
BF_6Mo 17-8-20_Platte 1-2_3	6 month	2020-08-17	BF	1	2	3	2	26	10	301.86	1	PU	41365.5	17450.1	41365.5	41376.5	17444.6	17461	41371	35788.5	-0.447214	0.894427	25.0606	17.7158	1.41459	116.565	0.361519	0.722335
BF_6Mo 17-8-20_Platte 1-2_3	6 month	2020-08-17	BF	1	2	3	2	27	1	30.186	1	PU	41437.3	19399.8	41437.3	41437.3	19399.8	19399.8	41437.3	37761.7	0	0	5.49428	5.49428	1	0	0.510552	0.0970853
BF_6Mo 17-8-20_Platte 1-2_3	6 month	2020-08-17	BF	1	2	3	2	28	9	271.674	1	PU	41912.7	20726.9	41912.7	41923.7	20721.4	20737.8	41918.2	39104.8	0.132733	0.991152	22.4299	17.7408	1.26431	82.3724	0.4714	0.809435
BF_6Mo 17-8-20_Platte 1-2_3	6 month	2020-08-17	BF	1	2	3	2	29	1	30.186	1	PU	41918.2	20743.2	41918.2	41918.2	20743.2	20743.2	41918.2	39121.4	0	0	5.49428	5.49428	1	0	0.495743	0.675992
BF_6Mo 17-8-20_Platte 1-2_3	6 month	2020-08-17	BF	1	2	3	2	30	65	1962.09	2	PET	33494.7	18242	33494.7	33522.3	18143.7	18313	33505.7	36573.3	-0.155054	0.987906	176.152	24.7269	7.12391	98.9199	0.973333	0.852381	OK	ja	Faser
BF_6Mo 17-8-20_Platte 1-2_3	6 month	2020-08-17	BF	1	2	3	2	31	38	1147.07	2	PET	33494.7	18411.3	33494.7	33511.2	18323.9	18416.7	33505.7	36717	-0.0493744	0.99878	98.4627	19.6686	5.00608	92.8301	0.640939	0.846022
BF_6Mo 17-8-20_Platte 1-2_3	6 month	2020-08-17	BF	1	2	3	2	32	25	754.651	2	PET	33494.7	18433.1	33494.7	33500.2	18427.7	18504.1	33494.7	36816.5	-0.0137921	0.999905	81.9877	11.9013	6.88897	90.7903	0.68552	0.835208
BF_6Mo 17-8-20_Platte 1-2_3	6 month	2020-08-17	BF	1	2	3	2	33	5	150.93	2	PET	33505.7	18668	33505.7	33511.2	18662.5	18673.4	33511.2	37021	-0.316228	0.948683	17.5716	12.3843	1.41886	108.435	0.437287	0.76616
BF_6Mo 17-8-20_Platte 1-2_3	6 month	2020-08-17	BF	1	2	3	2	34	9	271.674	2	PET	33511.2	18553.3	33511.2	33511.2	18553.3	18597	33511.2	36927.1	0	1	49.1517	5.4613	9	90	0.590042	0.829603
BF_6Mo 17-8-20_Platte 1-2_3	6 month	2020-08-17	BF	1	2	3	2	35	1	30.186	2	PET	33527.8	18132.7	33527.8	33527.8	18132.7	18132.7	33527.8	36479.4	0	0	5.49428	5.49428	1	0	0.63267	0.779319
BF_6Mo 17-8-20_Platte 1-2_3	6 month	2020-08-17	BF	1	2	3	2	36	1	30.186	2	PET	33533.3	18121.8	33533.3	33533.3	18121.8	18121.8	33533.3	36468.3	0	0	5.49428	5.49428	1	0	0.657089	0.814378
BF_6Mo 17-8-20_Platte 1-2_3	6 month	2020-08-17	BF	1	2	3	2	37	4	120.744	2	PET	33538.9	18105.4	33538.9	33544.4	18100	18110.9	33544.4	36451.7	-0.525731	0.850651	17.6826	10.1407	1.74373	121.717	0.510084	0.721074
BF_6Mo 17-8-20_Platte 1-2_3	6 month	2020-08-17	BF	1	2	3	2	38	2	60.3721	2	PET	33566.5	18050.8	33566.5	33566.5	18050.8	18056.3	33566.5	36396.5	0	1	10.9226	5.4613	2	90	0.469899	0.745143
BF_6Mo 17-8-20_Platte 1-2_3	6 month	2020-08-17	BF	1	2	3	2	39	2	60.3721	2	PET	33572	18034.4	33572	33572	18034.4	18039.9	33572	36385.4	0	1	10.9226	5.4613	2	90	0.479068	0.735806
BF_6Mo 17-8-20_Platte 1-2_3	6 month	2020-08-17	BF	1	2	3	2	40	1	30.186	2	PET	34456.4	18078.1	34456.4	34456.4	18078.1	18078.1	34456.4	36424.1	0	0	5.49428	5.49428	1	0	0.725261	0.773934	OK	ja	Faser
BF_6Mo 17-8-20_Platte 1-2_3	6 month	2020-08-17	BF	1	2	3	2	41	5	150.93	2	PET	34461.9	18083.6	34461.9	34473	18083.6	18094.5	34467.5	36435.2	0.560629	0.828067	17.6344	13.0949	1.34666	55.9007	0.6912	0.739526
BF_6Mo 17-8-20_Platte 1-2_3	6 month	2020-08-17	BF	1	2	3	2	42	1	30.186	2	PET	34473	18100	34473	34473	18100	18100	34473	36446.2	0	0	5.49428	5.49428	1	0	0.516399	0.793272
BF_6Mo 17-8-20_Platte 1-2_3	6 month	2020-08-17	BF	1	2	3	2	43	3	90.5581	2	PET	34517.2	18138.2	34517.2	34522.7	18138.2	18143.7	34522.7	36484.9	0.707107	0.707107	13.2644	9.37932	1.41421	45	0.41608	0.687307
BF_6Mo 17-8-20_Platte 1-2_3	6 month	2020-08-17	BF	1	2	3	2	44	3	90.5581	2	PET	34566.9	18176.4	34566.9	34572.5	18176.4	18181.9	34566.9	36529.1	0.707107	0.707107	13.2644	9.37932	1.41421	45	0.760117	0.770862
BF_6Mo 17-8-20_Platte 1-2_3	6 month	2020-08-17	BF	1	2	3	2	45	1	30.186	2	PET	34616.7	18203.7	34616.7	34616.7	18203.7	18203.7	34616.7	36551.2	0	0	5.49428	5.49428	1	0	0.610133	0.815568
BF_6Mo 17-8-20_Platte 1-2_3	6 month	2020-08-17	BF	1	2	3	2	46	1	30.186	2	PET	34622.2	18209.2	34622.2	34622.2	18209.2	18209.2	34622.2	36556.8	0	0	5.49428	5.49428	1	0	0.479675	0.748946
BF_6Mo 17-8-20_Platte 1-2_3	6 month	2020-08-17	BF	1	2	3	2	47	4	120.744	2	PET	34649.9	18214.7	34649.9	34660.9	18214.7	18220.1	34655.4	36562.3	1	0	16.5818	11.0545	1.5	0	0.674645	0.88358
BF_6Mo 17-8-20_Platte 1-2_3	6 month	2020-08-17	BF	1	2	3	2	48	32	965.953	2	PET	34677.5	18220.1	34677.5	34765.9	18220.1	18242	34721.7	36578.9	0.974959	0.222385	96.6086	16.7672	5.76176	12.8492	0.897356	0.880978
BF_6Mo 17-8-20_Platte 1-2_3	6 month	2020-08-17	BF	1	2	3	2	49	2	60.3721	2	PET	34777	18242	34777	34782.5	18242	18242	34782.5	36589.9	1	0	11.0545	5.52726	2	0	0.570528	0.773152
BF_6Mo 17-8-20_Platte 1-2_3	6 month	2020-08-17	BF	1	2	3	2	50	1	30.186	2	PET	34799.1	18247.4	34799.1	34799.1	18247.4	18247.4	34799.1	36595.4	0	0	5.49428	5.49428	1	0	0.560602	0.844549
BF_6Mo 17-8-20_Platte 1-2_3	6 month	2020-08-17	BF	1	2	3	2	51	12	362.232	2	PET	34826.7	18252.9	34826.7	34854.4	18252.9	18263.8	34837.8	36606.5	0.961676	0.27419	35.1039	14.6295	2.39954	15.9137	0.692624	0.855497
BF_6Mo 17-8-20_Platte 1-2_3	6 month	2020-08-17	BF	1	2	3	2	52	1	30.186	2	PET	34870.9	18263.8	34870.9	34870.9	18263.8	18263.8	34870.9	36612	0	0	5.49428	5.49428	1	0	0.684442	0.835187
BF_6Mo 17-8-20_Platte 1-2_3	6 month	2020-08-17	BF	1	2	3	2	53	1	30.186	2	PET	34882	18269.3	34882	34882	18269.3	18269.3	34882	36617.6	0	0	5.49428	5.49428	1	0	0.598119	0.752632
BF_6Mo 17-8-20_Platte 1-2_3	6 month	2020-08-17	BF	1	2	3	2	54	1	30.186	2	PET	34904.1	18274.7	34904.1	34904.1	18274.7	18274.7	34904.1	36623.1	0	0	5.49428	5.49428	1	0	0.43994	0.635471
BF_6Mo 17-8-20_Platte 1-2_3	6 month	2020-08-17	BF	1	2	3	2	55	4	120.744	2	PET	37712	18799	37712	37723	18793.6	18799	37717.5	37153.7	1	0	16.5818	11.0545	1.5	0	0.438002	0.736574	OK	ja	Faser
BF_6Mo 17-8-20_Platte 1-2_3	6 month	2020-08-17	BF	1	2	3	2	56	8	241.488	2	PET	37739.6	18804.5	37739.6	37761.7	18804.5	18815.4	37750.6	37159.2	0.970143	0.242536	26.9572	17.5799	1.53341	14.0362	0.788362	0.885836
BF_6Mo 17-8-20_Platte 1-2_3	6 month	2020-08-17	BF	1	2	3	2	57	25	754.651	2	PET	37756.2	18946.5	37756.2	37800.4	18880.9	18946.5	37778.3	37269.8	-0.469731	0.88281	84.0629	16.1652	5.20024	118.017	0.822422	0.853496
BF_6Mo 17-8-20_Platte 1-2_3	6 month	2020-08-17	BF	1	2	3	2	58	8	241.488	2	PET	37767.2	18831.8	37767.2	37783.8	18826.3	18837.3	37778.3	37186.9	0.821926	0.569595	22.2182	17.6928	1.25578	34.722	0.546667	0.83398
BF_6Mo 17-8-20_Platte 1-2_3	6 month	2020-08-17	BF	1	2	3	2	59	1	30.186	2	PET	37789.3	18842.7	37789.3	37789.3	18842.7	18842.7	37789.3	37197.9	0	0	5.49428	5.49428	1	0	0.463824	0.861701
BF_6Mo 17-8-20_Platte 1-2_3	6 month	2020-08-17	BF	1	2	3	2	60	3	90.5581	2	PET	37794.9	18853.6	37794.9	37800.4	18853.6	18859.1	37794.9	37214.5	0.707107	0.707107	13.2644	9.37932	1.41421	45	0.567827	0.779993
BF_6Mo 17-8-20_Platte 1-2_3	6 month	2020-08-17	BF	1	2	3	2	61	1	30.186	2	PET	37800.4	18870	37800.4	37800.4	18870	18870	37800.4	37225.6	0	0	5.49428	5.49428	1	0	0.477108	0.641991
BF_6Mo 17-8-20_Platte 1-2_3	6 month	2020-08-17	BF	1	2	3	2	62	21	633.907	3	PA	33682.6	21103.7	33682.6	33704.7	21098.2	21120.1	33693.6	39491.7	0.937885	-0.346946	31.97	30.0551	1.06371	159.699	0.860807	0.922593	OK	ja	Fragment
BF_6Mo 17-8-20_Platte 1-2_3	6 month	2020-08-17	BF	1	2	3	2	63	15	452.79	5	PMMA	37922	22665.6	37922	37938.6	22665.6	22687.5	37927.5	41078.1	-0.338707	0.940892	29.756	24.6104	1.20908	109.798	0.677736	0.592764	OK	ja	Fragment
BF_6Mo 17-8-20_Platte 1-2_3	6 month	2020-08-17	BF	1	2	3	2	64	10	301.86	6	PVC	33870.5	19989.6	33870.5	33887.1	19978.7	19995	33881.6	38353.1	0.755454	-0.655202	25.1674	17.4103	1.44555	139.065	0.881422	0.621308	OK	ja	Fragment
BF_6Mo 17-8-20_Platte 1-2_3	6 month	2020-08-17	BF	1	2	3	2	65	2	60.3721	6	PVC	34644.3	16450.7	34644.3	34649.9	16450.7	16450.7	34649.9	34777	1	0	11.0545	5.52726	2	0	0.384763	0.0781718
BF_6Mo 17-8-20_Platte 1-2_3	6 month	2020-08-17	BF	1	2	3	2	66	1	30.186	7	PE	33555.5	20590.3	33555.5	33555.5	20590.3	20590.3	33555.5	38966.6	0	0	5.49428	5.49428	1	0	0.461511	0.281605
BF_6Mo 17-8-20_Platte 1-2_3	6 month	2020-08-17	BF	1	2	3	2	67	1	30.186	7	PE	33704.7	21092.8	33704.7	33704.7	21092.8	21092.8	33704.7	39475.1	0	0	5.49428	5.49428	1	0	0.538508	0.537048
BF_6Mo 17-8-20_Platte 1-2_3	6 month	2020-08-17	BF	1	2	3	2	68	2	60.3721	7	PE	33710.2	21098.2	33710.2	33710.2	21098.2	21103.7	33710.2	39480.7	0	1	10.9226	5.4613	2	90	0.512891	0.546159
BF_6Mo 17-8-20_Platte 1-2_3	6 month	2020-08-17	BF	1	2	3	2	69	1	30.186	7	PE	33870.5	17914.3	33870.5	33870.5	17914.3	17914.3	33870.5	36258.3	0	0	5.49428	5.49428	1	0	0.396774	0.141361
BF_6Mo 17-8-20_Platte 1-2_3	6 month	2020-08-17	BF	1	2	3	2	70	1	30.186	7	PE	33909.2	20644.9	33909.2	33909.2	20644.9	20644.9	33909.2	39021.9	0	0	5.49428	5.49428	1	0	0.508331	0.480793
BF_6Mo 17-8-20_Platte 1-2_3	6 month	2020-08-17	BF	1	2	3	2	71	2	60.3721	7	PE	33953.4	17564.8	33953.4	33953.4	17564.8	17570.2	33953.4	35910.1	0	1	10.9226	5.4613	2	90	0.394234	0.273307
BF_6Mo 17-8-20_Platte 1-2_3	6 month	2020-08-17	BF	1	2	3	2	72	1	30.186	7	PE	33958.9	17575.7	33958.9	33958.9	17575.7	17575.7	33958.9	35915.6	0	0	5.49428	5.49428	1	0	0.678318	0.173035
BF_6Mo 17-8-20_Platte 1-2_3	6 month	2020-08-17	BF	1	2	3	2	73	1	30.186	7	PE	34119.2	17657.6	34119.2	34119.2	17657.6	17657.6	34119.2	35998.5	0	0	5.49428	5.49428	1	0	0.39911	0.263514
BF_6Mo 17-8-20_Platte 1-2_3	6 month	2020-08-17	BF	1	2	3	2	74	1	30.186	7	PE	34218.7	22010.3	34218.7	34218.7	22010.3	22010.3	34218.7	40403.7	0	0	5.49428	5.49428	1	0	0.405333	0.52428
BF_6Mo 17-8-20_Platte 1-2_3	6 month	2020-08-17	BF	1	2	3	2	75	1	30.186	7	PE	34848.8	17357.2	34848.8	34848.8	17357.2	17357.2	34848.8	35694.5	0	0	5.49428	5.49428	1	0	0.513593	0.710408
BF_6Mo 17-8-20_Platte 1-2_3	6 month	2020-08-17	BF	1	2	3	2	76	1	30.186	7	PE	34848.8	17368.2	34848.8	34848.8	17368.2	17368.2	34848.8	35705.6	0	0	5.49428	5.49428	1	0	0.421941	0.651458
BF_6Mo 17-8-20_Platte 1-2_3	6 month	2020-08-17	BF	1	2	3	2	77	1	30.186	7	PE	34882	16598.1	34882	34882	16598.1	16598.1	34882	34926.2	0	0	5.49428	5.49428	1	0	0.464128	0.0389357
BF_6Mo 17-8-20_Platte 1-2_3	6 month	2020-08-17	BF	1	2	3	2	78	1	30.186	7	PE	34976	19918.6	34976	34976	19918.6	19918.6	34976	38286.8	0	0	5.49428	5.49428	1	0	0.559704	0.254492
BF_6Mo 17-8-20_Platte 1-2_3	6 month	2020-08-17	BF	1	2	3	2	79	1	30.186	7	PE	35169.4	19918.6	35169.4	35169.4	19918.6	19918.6	35169.4	38286.8	0	0	5.49428	5.49428	1	0	0.497678	0.284682
BF_6Mo 17-8-20_Platte 1-2_3	6 month	2020-08-17	BF	1	2	3	2	80	1	30.186	7	PE	35280	19072.1	35280	35280	19072.1	19072.1	35280	37430.1	0	0	5.49428	5.49428	1	0	0.399929	0.080072
BF_6Mo 17-8-20_Platte 1-2_3	6 month	2020-08-17	BF	1	2	3	2	81	2	60.3721	7	PE	35351.8	16423.4	35351.8	35351.8	16423.4	16428.8	35351.8	34749.3	0	1	10.9226	5.4613	2	90	0.250431	0.432608
BF_6Mo 17-8-20_Platte 1-2_3	6 month	2020-08-17	BF	1	2	3	2	82	1	30.186	7	PE	35357.3	16461.6	35357.3	35357.3	16461.6	16461.6	35357.3	34788	0	0	5.49428	5.49428	1	0	0.358519	0.696968
BF_6Mo 17-8-20_Platte 1-2_3	6 month	2020-08-17	BF	1	2	3	2	83	1	30.186	7	PE	35445.8	16308.7	35445.8	35445.8	16308.7	16308.7	35445.8	34633.3	0	0	5.49428	5.49428	1	0	0.420978	0.416072
BF_6Mo 17-8-20_Platte 1-2_3	6 month	2020-08-17	BF	1	2	3	2	84	4	120.744	7	PE	35445.8	16319.6	35445.8	35451.3	16319.6	16325.1	35445.8	34649.9	1	0	11.0545	11.0545	1	0	0.585145	0.497909
BF_6Mo 17-8-20_Platte 1-2_3	6 month	2020-08-17	BF	1	2	3	2	85	1	30.186	7	PE	35451.3	16303.2	35451.3	35451.3	16303.2	16303.2	35451.3	34627.7	0	0	5.49428	5.49428	1	0	0.533051	0.508101
BF_6Mo 17-8-20_Platte 1-2_3	6 month	2020-08-17	BF	1	2	3	2	86	1	30.186	7	PE	35456.8	16308.7	35456.8	35456.8	16308.7	16308.7	35456.8	34633.3	0	0	5.49428	5.49428	1	0	0.49436	0.604541
BF_6Mo 17-8-20_Platte 1-2_3	6 month	2020-08-17	BF	1	2	3	2	87	1	30.186	7	PE	35639.2	19935	35639.2	35639.2	19935	19935	35639.2	38303.4	0	0	5.49428	5.49428	1	0	0.57253	0.0187444
BF_6Mo 17-8-20_Platte 1-2_3	6 month	2020-08-17	BF	1	2	3	2	88	1	30.186	7	PE	35910.1	18941	35910.1	35910.1	18941	18941	35910.1	37297.4	0	0	5.49428	5.49428	1	0	0.424311	0.32092
BF_6Mo 17-8-20_Platte 1-2_3	6 month	2020-08-17	BF	1	2	3	2	89	3	90.5581	7	PE	36490.4	18913.7	36490.4	36496	18913.7	18919.2	36490.4	37275.3	0.707107	0.707107	13.2644	9.37932	1.41421	45	0.253867	0.23191
BF_6Mo 17-8-20_Platte 1-2_3	6 month	2020-08-17	BF	1	2	3	2	90	1	30.186	7	PE	36772.3	17138.8	36772.3	36772.3	17138.8	17138.8	36772.3	35473.4	0	0	5.49428	5.49428	1	0	0.427643	0.0984687
BF_6Mo 17-8-20_Platte 1-2_3	6 month	2020-08-17	BF	1	2	3	2	91	1	30.186	7	PE	36882.9	17002.3	36882.9	36882.9	17002.3	17002.3	36882.9	35335.2	0	0	5.49428	5.49428	1	0	0.461511	0.620267
BF_6Mo 17-8-20_Platte 1-2_3	6 month	2020-08-17	BF	1	2	3	2	92	2	60.3721	7	PE	36971.3	15636.9	36971.3	36971.3	15636.9	15642.4	36971.3	33953.4	0	1	10.9226	5.4613	2	90	0.306667	0.552937
BF_6Mo 17-8-20_Platte 1-2_3	6 month	2020-08-17	BF	1	2	3	2	93	1	30.186	7	PE	37164.8	23965.4	37164.8	37164.8	23965.4	23965.4	37164.8	42382.5	0	0	5.49428	5.49428	1	0	0.432218	0.206344
BF_6Mo 17-8-20_Platte 1-2_3	6 month	2020-08-17	BF	1	2	3	2	94	2	60.3721	7	PE	37209	15997.4	37209	37214.5	15997.4	15997.4	37214.5	34318.2	1	0	11.0545	5.52726	2	0	0.29319	0.53129
BF_6Mo 17-8-20_Platte 1-2_3	6 month	2020-08-17	BF	1	2	3	2	95	3	90.5581	7	PE	37231.1	19230.5	37231.1	37231.1	19230.5	19241.4	37231.1	37595.9	0	1	16.3839	5.4613	3	90	0.523065	0.772711
BF_6Mo 17-8-20_Platte 1-2_3	6 month	2020-08-17	BF	1	2	3	2	96	1	30.186	7	PE	37297.4	22911.4	37297.4	37297.4	22911.4	22911.4	37297.4	41315.7	0	0	5.49428	5.49428	1	0	0.522012	0.618545
BF_6Mo 17-8-20_Platte 1-2_3	6 month	2020-08-17	BF	1	2	3	2	97	1	30.186	7	PE	37805.9	19203.2	37805.9	37805.9	19203.2	19203.2	37805.9	37562.7	0	0	5.49428	5.49428	1	0	0.468483	0.102306
BF_6Mo 17-8-20_Platte 1-2_3	6 month	2020-08-17	BF	1	2	3	2	98	1	30.186	7	PE	37822.5	19814.8	37822.5	37822.5	19814.8	19814.8	37822.5	38181.8	0	0	5.49428	5.49428	1	0	0.412631	0.574373
BF_6Mo 17-8-20_Platte 1-2_3	6 month	2020-08-17	BF	1	2	3	2	99	2	60.3721	7	PE	37872.2	19438	37872.2	37877.8	19438	19438	37877.8	37800.4	1	0	11.0545	5.52726	2	0	0.458548	0.536846
BF_6Mo 17-8-20_Platte 1-2_3	6 month	2020-08-17	BF	1	2	3	2	100	1	30.186	7	PE	37944.1	18820.9	37944.1	37944.1	18820.9	18820.9	37944.1	37175.8	0	0	5.49428	5.49428	1	0	0.610242	0.522354
BF_6Mo 17-8-20_Platte 1-2_3	6 month	2020-08-17	BF	1	2	3	2	101	19	573.534	7	PE	38143.1	23468.4	38115.4	38143.1	23457.5	23495.7	38132	41890.6	-0.597037	0.802214	52.6579	16.5355	3.18453	126.658	0	0	OK	ja	Fragment
BF_6Mo 17-8-20_Platte 1-2_3	6 month	2020-08-17	BF	1	2	3	2	102	47	1418.74	7	PE	42846.8	20814.2	42802.6	42846.8	20797.9	20852.5	42824.7	39204.3	-0.647143	0.762369	75.7517	28.699	2.63952	130.327	0	0
BF_6Mo 17-8-20_Platte 1-2_3	6 month	2020-08-17	BF	1	2	3	2	103	1	30.186	7	PE	38143.1	19022.9	38143.1	38143.1	19022.9	19022.9	38143.1	37380.3	0	0	5.49428	5.49428	1	0	0.434168	0.232657
BF_6Mo 17-8-20_Platte 1-2_3	6 month	2020-08-17	BF	1	2	3	2	104	14	422.604	12	PS	36462.8	22851.3	36451.7	36462.8	22829.5	22856.8	36457.3	41249.4	-0.131119	0.991367	33.255	18.4417	1.80326	97.5342	0	0	OK	ja	Fragment
BF_6Mo 17-8-20_Platte 1-2_3	6 month	2020-08-17	BF	1	2	3	2	105	1	30.186	7	PE	38159.7	18968.3	38159.7	38159.7	18968.3	18968.3	38159.7	37325	0	0	5.49428	5.49428	1	0	0.386773	0.0685074
BF_6Mo 17-8-20_Platte 1-2_3	6 month	2020-08-17	BF	1	2	3	2	106	1	30.186	7	PE	38187.3	17968.9	38187.3	38187.3	17968.9	17968.9	38187.3	36313.6	0	0	5.49428	5.49428	1	0	0.4736	0.219265
BF_6Mo 17-8-20_Platte 1-2_3	6 month	2020-08-17	BF	1	2	3	2	107	1	30.186	7	PE	38413.9	20672.2	38413.9	38413.9	20672.2	20672.2	38413.9	39049.5	0	0	5.49428	5.49428	1	0	0.433778	0.124746
BF_6Mo 17-8-20_Platte 1-2_3	6 month	2020-08-17	BF	1	2	3	2	108	4	120.744	7	PE	38585.3	15631.5	38585.3	38596.3	15626	15631.5	38590.8	33942.4	0.850651	-0.525731	17.7778	10.1953	1.74373	148.283	0.447696	0.683992
BF_6Mo 17-8-20_Platte 1-2_3	6 month	2020-08-17	BF	1	2	3	2	109	3	90.5581	7	PE	38601.8	15647.9	38601.8	38607.4	15642.4	15647.9	38607.4	33964.5	-0.707107	0.707107	13.2644	9.37932	1.41421	135	0.21751	0.708426
BF_6Mo 17-8-20_Platte 1-2_3	6 month	2020-08-17	BF	1	2	3	2	110	1	30.186	7	PE	38684.8	21327.6	38684.8	38684.8	21327.6	21327.6	38684.8	39712.8	0	0	5.49428	5.49428	1	0	0.273825	0.368949
BF_6Mo 17-8-20_Platte 1-2_3	6 month	2020-08-17	BF	1	2	3	2	111	1	30.186	7	PE	38695.8	21327.6	38695.8	38695.8	21327.6	21327.6	38695.8	39712.8	0	0	5.49428	5.49428	1	0	0.506819	0.221009
BF_6Mo 17-8-20_Platte 1-2_3	6 month	2020-08-17	BF	1	2	3	2	112	2	60.3721	7	PE	38701.3	21333.1	38701.3	38701.3	21333.1	21338.5	38701.3	39723.9	0	1	10.9226	5.4613	2	90	0.392613	0.302272
BF_6Mo 17-8-20_Platte 1-2_3	6 month	2020-08-17	BF	1	2	3	2	113	4	120.744	7	PE	38701.3	21404.1	38701.3	38712.4	21404.1	21409.5	38706.9	39790.2	0.850651	0.525731	17.7778	10.1953	1.74373	31.7175	0.463076	0.297266
BF_6Mo 17-8-20_Platte 1-2_3	6 month	2020-08-17	BF	1	2	3	2	114	1	30.186	7	PE	38712.4	21322.1	38712.4	38712.4	21322.1	21322.1	38712.4	39707.3	0	0	5.49428	5.49428	1	0	0.355582	0.297513
BF_6Mo 17-8-20_Platte 1-2_3	6 month	2020-08-17	BF	1	2	3	2	115	47	1418.74	7	PE	38712.4	21338.5	38712.4	38751.1	21327.6	21387.7	38729	39740.5	0.0371087	0.999311	65.698	44.4755	1.47717	87.8733	0.375949	0.299722
BF_6Mo 17-8-20_Platte 1-2_3	6 month	2020-08-17	BF	1	2	3	2	116	1	30.186	7	PE	38712.4	21398.6	38712.4	38712.4	21398.6	21398.6	38712.4	39784.7	0	0	5.49428	5.49428	1	0	0.453983	0.273634
BF_6Mo 17-8-20_Platte 1-2_3	6 month	2020-08-17	BF	1	2	3	2	117	3	90.5581	7	PE	38723.4	21409.5	38723.4	38729	21409.5	21415	38723.4	39795.7	0.707107	-0.707107	13.2644	9.37932	1.41421	135	0.560154	0.263214
BF_6Mo 17-8-20_Platte 1-2_3	6 month	2020-08-17	BF	1	2	3	2	118	2	60.3721	7	PE	38734.5	21398.6	38734.5	38734.5	21398.6	21404.1	38734.5	39790.2	0	1	10.9226	5.4613	2	90	0.441184	0.279103
BF_6Mo 17-8-20_Platte 1-2_3	6 month	2020-08-17	BF	1	2	3	2	119	3	90.5581	7	PE	38740	21387.7	38740	38745.6	21382.2	21387.7	38745.6	39773.6	0.707107	-0.707107	13.2644	9.37932	1.41421	135	0.555691	0.306841
BF_6Mo 17-8-20_Platte 1-2_3	6 month	2020-08-17	BF	1	2	3	2	120	1	30.186	7	PE	39198.8	20945.3	39198.8	39198.8	20945.3	20945.3	39198.8	39325.9	0	0	5.49428	5.49428	1	0	0.457385	0.362715
BF_6Mo 17-8-20_Platte 1-2_3	6 month	2020-08-17	BF	1	2	3	2	121	1	30.186	7	PE	39309.3	18995.6	39309.3	39309.3	18995.6	18995.6	39309.3	37352.7	0	0	5.49428	5.49428	1	0	0.508991	0.422042
BF_6Mo 17-8-20_Platte 1-2_3	6 month	2020-08-17	BF	1	2	3	2	122	1	30.186	7	PE	39314.9	19001.1	39314.9	39314.9	19001.1	19001.1	39314.9	37358.2	0	0	5.49428	5.49428	1	0	0.424346	0.565157
BF_6Mo 17-8-20_Platte 1-2_3	6 month	2020-08-17	BF	1	2	3	2	123	1	30.186	7	PE	39370.1	20000.5	39370.1	39370.1	20000.5	20000.5	39370.1	38369.7	0	0	5.49428	5.49428	1	0	0.633431	0.310375
BF_6Mo 17-8-20_Platte 1-2_3	6 month	2020-08-17	BF	1	2	3	2	124	1	30.186	7	PE	39530.4	19525.4	39530.4	39530.4	19525.4	19525.4	39530.4	37888.8	0	0	5.49428	5.49428	1	0	0.516096	0.332652
BF_6Mo 17-8-20_Platte 1-2_3	6 month	2020-08-17	BF	1	2	3	2	125	1	30.186	7	PE	39563.6	21327.6	39563.6	39563.6	21327.6	21327.6	39563.6	39712.8	0	0	5.49428	5.49428	1	0	0.368166	0.100943
BF_6Mo 17-8-20_Platte 1-2_3	6 month	2020-08-17	BF	1	2	3	2	126	1	30.186	7	PE	39768.1	17712.2	39768.1	39768.1	17712.2	17712.2	39768.1	36053.8	0	0	5.49428	5.49428	1	0	0.426654	0.132792
BF_6Mo 17-8-20_Platte 1-2_3	6 month	2020-08-17	BF	1	2	3	2	127	1	30.186	7	PE	39911.8	16226.8	39911.8	39911.8	16226.8	16226.8	39911.8	34550.4	0	0	5.49428	5.49428	1	0	0.478044	0.549911
BF_6Mo 17-8-20_Platte 1-2_3	6 month	2020-08-17	BF	1	2	3	2	128	1	30.186	7	PE	39928.4	16254.1	39928.4	39928.4	16254.1	16254.1	39928.4	34578	0	0	5.49428	5.49428	1	0	0.476267	0.600518
BF_6Mo 17-8-20_Platte 1-2_3	6 month	2020-08-17	BF	1	2	3	2	129	1	30.186	7	PE	40221.3	20890.7	40221.3	40221.3	20890.7	20890.7	40221.3	39270.6	0	0	5.49428	5.49428	1	0	0.33856	0.174065
BF_6Mo 17-8-20_Platte 1-2_3	6 month	2020-08-17	BF	1	2	3	2	130	2	60.3721	7	PE	40226.9	20874.3	40226.9	40226.9	20874.3	20879.8	40226.9	39259.6	0	1	10.9226	5.4613	2	90	0.411506	0.7601
BF_6Mo 17-8-20_Platte 1-2_3	6 month	2020-08-17	BF	1	2	3	2	131	2	60.3721	7	PE	40237.9	20863.4	40237.9	40237.9	20863.4	20868.9	40237.9	39248.5	0	1	10.9226	5.4613	2	90	0.559429	0.861986
BF_6Mo 17-8-20_Platte 1-2_3	6 month	2020-08-17	BF	1	2	3	2	132	1	30.186	7	PE	40249	17777.8	40249	40249	17777.8	17777.8	40249	36120.1	0	0	5.49428	5.49428	1	0	0.61474	0.0552228
BF_6Mo 17-8-20_Platte 1-2_3	6 month	2020-08-17	BF	1	2	3	2	133	1	30.186	7	PE	40293.2	17428.2	40293.2	40293.2	17428.2	17428.2	40293.2	35766.4	0	0	5.49428	5.49428	1	0	0.434133	0.04776
BF_6Mo 17-8-20_Platte 1-2_3	6 month	2020-08-17	BF	1	2	3	2	134	1	30.186	7	PE	40298.7	17422.8	40298.7	40298.7	17422.8	17422.8	40298.7	35760.8	0	0	5.49428	5.49428	1	0	0.274814	0.180661
BF_6Mo 17-8-20_Platte 1-2_3	6 month	2020-08-17	BF	1	2	3	2	135	3	90.5581	7	PE	40365	18181.9	40365	40370.6	18181.9	18187.4	40365	36529.1	0.707107	-0.707107	13.2644	9.37932	1.41421	135	0.524819	0.821545
BF_6Mo 17-8-20_Platte 1-2_3	6 month	2020-08-17	BF	1	2	3	2	136	1	30.186	7	PE	40376.1	17559.3	40376.1	40376.1	17559.3	17559.3	40376.1	35899	0	0	5.49428	5.49428	1	0	0.4896	0.0946497
BF_6Mo 17-8-20_Platte 1-2_3	6 month	2020-08-17	BF	1	2	3	2	137	1	30.186	7	PE	40553	18171	40553	40553	18171	18171	40553	36518.1	0	0	5.49428	5.49428	1	0	0.437784	0.415097
BF_6Mo 17-8-20_Platte 1-2_3	6 month	2020-08-17	BF	1	2	3	2	138	2	60.3721	7	PE	40757.5	18941	40757.5	40757.5	18941	18946.5	40757.5	37302.9	0	1	10.9226	5.4613	2	90	0.41173	0.245782
BF_6Mo 17-8-20_Platte 1-2_3	6 month	2020-08-17	BF	1	2	3	2	139	1	30.186	7	PE	40956.5	16521.7	40956.5	40956.5	16521.7	16521.7	40956.5	34848.8	0	0	5.49428	5.49428	1	0	0.420978	0.16602
BF_6Mo 17-8-20_Platte 1-2_3	6 month	2020-08-17	BF	1	2	3	2	140	1	30.186	7	PE	41166.5	22108.6	41166.5	41166.5	22108.6	22108.6	41166.5	40503.2	0	0	5.49428	5.49428	1	0	0.585335	0.884517
BF_6Mo 17-8-20_Platte 1-2_3	6 month	2020-08-17	BF	1	2	3	2	141	1	30.186	7	PE	41172	22103.1	41172	41172	22103.1	22103.1	41172	40497.7	0	0	5.49428	5.49428	1	0	0.420978	0.875496
BF_6Mo 17-8-20_Platte 1-2_3	6 month	2020-08-17	BF	1	2	3	2	142	1	30.186	7	PE	41249.4	17231.6	41249.4	41249.4	17231.6	17231.6	41249.4	35567.4	0	0	5.49428	5.49428	1	0	0.425749	0.465404
BF_6Mo 17-8-20_Platte 1-2_3	6 month	2020-08-17	BF	1	2	3	2	143	1	30.186	7	PE	41415.2	17466.5	41415.2	41415.2	17466.5	17466.5	41415.2	35805	0	0	5.49428	5.49428	1	0	0.496981	0.295645
BF_6Mo 17-8-20_Platte 1-2_3	6 month	2020-08-17	BF	1	2	3	2	144	1	30.186	7	PE	41509.2	18252.9	41509.2	41509.2	18252.9	18252.9	41509.2	36601	0	0	5.49428	5.49428	1	0	0.455358	0.72489
BF_6Mo 17-8-20_Platte 1-2_3	6 month	2020-08-17	BF	1	2	3	2	145	1	30.186	7	PE	41597.6	22474.5	41597.6	41597.6	22474.5	22474.5	41597.6	40873.5	0	0	5.49428	5.49428	1	0	0.469916	0.0958498
BF_6Mo 17-8-20_Platte 1-2_3	6 month	2020-08-17	BF	1	2	3	2	146	3	90.5581	7	PE	41647.4	23430.2	41647.4	41652.9	23424.7	23430.2	41652.9	41840.8	0.707107	-0.707107	13.2644	9.37932	1.41421	135	0.264947	0.145469
BF_6Mo 17-8-20_Platte 1-2_3	6 month	2020-08-17	BF	1	2	3	2	147	1	30.186	7	PE	41713.7	23075.2	41713.7	41713.7	23075.2	23075.2	41713.7	41481.5	0	0	5.49428	5.49428	1	0	0.503467	0.112513
BF_6Mo 17-8-20_Platte 1-2_3	6 month	2020-08-17	BF	1	2	3	2	148	1	30.186	7	PE	42056.4	23266.4	42056.4	42056.4	23266.4	23266.4	42056.4	41675	0	0	5.49428	5.49428	1	0	0.442027	0.229136
BF_6Mo 17-8-20_Platte 1-2_3	6 month	2020-08-17	BF	1	2	3	2	149	1	30.186	7	PE	42360.4	18788.1	42360.4	42360.4	18788.1	18788.1	42360.4	37142.6	0	0	5.49428	5.49428	1	0	0.446236	0.285611
BF_6Mo 17-8-20_Platte 1-2_3	6 month	2020-08-17	BF	1	2	3	2	150	1	30.186	7	PE	42542.8	18624.3	42542.8	42542.8	18624.3	18624.3	42542.8	36976.8	0	0	5.49428	5.49428	1	0	0.451022	0.42733
BF_6Mo 17-8-20_Platte 1-2_3	6 month	2020-08-17	BF	1	2	3	2	151	67	2022.46	7	PE	42675.4	21933.8	42675.4	42736.2	21895.6	21950.2	42708.6	40320.8	0.874166	0.485626	61.7231	56.3698	1.09497	29.0535	0.685141	0.726615
BF_6Mo 17-8-20_Platte 1-2_3	6 month	2020-08-17	BF	1	2	3	2	152	1	30.186	7	PE	42703.1	21966.6	42703.1	42703.1	21966.6	21966.6	42703.1	40359.5	0	0	5.49428	5.49428	1	0	0.438519	0.268629
BF_6Mo 17-8-20_Platte 1-2_3	6 month	2020-08-17	BF	1	2	3	2	153	1	30.186	7	PE	42730.7	21912	42730.7	42730.7	21912	21912	42730.7	40304.2	0	0	5.49428	5.49428	1	0	0.564433	0.344487
BF_6Mo 17-8-20_Platte 1-2_3	6 month	2020-08-17	BF	1	2	3	2	154	27	815.023	12	PS	36661.8	19345.2	36639.7	36661.8	19323.3	19356.1	36650.7	37700.9	0.22399	0.974591	41.0912	30.4397	1.34992	77.0565	0	0	OK	ja	Fragment
BF_6Mo 17-8-20_Platte 1-2_3	6 month	2020-08-17	BF	1	2	3	2	155	14	422.604	12	PS	42675.4	19787.5	42653.3	42675.4	19776.6	19793	42664.4	38148.6	0.910989	0.412431	27.8912	22.8662	1.21976	24.3576	0	0	OK	ja	Fragment
BF_6Mo 17-8-20_Platte 1-2_3	6 month	2020-08-17	BF	1	2	3	2	156	1	30.186	7	PE	43454.8	19776.6	43454.8	43454.8	19776.6	19776.6	43454.8	38143.1	0	0	5.49428	5.49428	1	0	0.446938	0.303976
BF_6Mo 17-8-20_Platte 1-2_3	6 month	2020-08-17	BF	1	2	3	2	157	1	30.186	8	PP	33704.7	21076.4	33704.7	33704.7	21076.4	21076.4	33704.7	39458.6	0	0	5.49428	5.49428	1	0	0.478539	0.833401
BF_6Mo 17-8-20_Platte 1-2_3	6 month	2020-08-17	BF	1	2	3	2	158	1	30.186	8	PP	36004	18050.8	36004	36004	18050.8	18050.8	36004	36396.5	0	0	5.49428	5.49428	1	0	0.397179	0.257348
BF_6Mo 17-8-20_Platte 1-2_3	6 month	2020-08-17	BF	1	2	3	2	159	1	30.186	8	PP	37723	21988.4	37723	37723	21988.4	21988.4	37723	40381.6	0	0	5.49428	5.49428	1	0	0.315648	0.42776
BF_6Mo 17-8-20_Platte 1-2_3	6 month	2020-08-17	BF	1	2	3	2	160	8	241.488	8	PP	38756.6	15522.2	38756.6	38773.2	15516.8	15527.7	38767.7	33837.3	0.943628	-0.331007	22.9738	15.9378	1.44147	160.67	0.348219	0.843788	OK	ja	Fragment
BF_6Mo 17-8-20_Platte 1-2_3	6 month	2020-08-17	BF	1	2	3	2	161	257	7757.81	8	PP	41509.2	22507.2	41509.2	41603.1	22479.9	22616.5	41558.9	40956.5	0.285349	0.958424	148.931	83.9384	1.77428	73.4203	0.595096	0.952508	OK	ja	Fragment
BF_6Mo 17-8-20_Platte 1-2_3	6 month	2020-08-17	BF	1	2	3	2	162	1	30.186	8	PP	41564.5	23615.9	41564.5	41564.5	23615.9	23615.9	41564.5	42028.7	0	0	5.49428	5.49428	1	0	0.440533	0.560003
BF_6Mo 17-8-20_Platte 1-2_3	6 month	2020-08-17	BF	1	2	3	2	163	2	60.3721	9	POM	39149	17936.1	39149	39149	17936.1	17941.6	39149	36285.9	0	1	10.9226	5.4613	2	90	0.425464	0.167686
BF_6Mo 17-8-20_Platte 1-2_3	6 month	2020-08-17	BF	1	2	3	2	164	1	30.186	10	ABS	39320.4	17198.9	39320.4	39320.4	17198.9	17198.9	39320.4	35534.2	0	0	5.49428	5.49428	1	0	0.433776	0.57999	OK	ja	Pixel
BF_6Mo 17-8-20_Platte 1-2_3	6 month	2020-08-17	BF	1	2	3	2	165	63	1901.72	12	PS	34030.8	18597	34030.8	34075	18536.9	18602.4	34058.4	36921.6	-0.366583	0.930385	76.5688	39.8645	1.92073	111.505	0.834731	0.866995	OK	ja	Fragment
BF_6Mo 17-8-20_Platte 1-2_3	6 month	2020-08-17	BF	1	2	3	2	166	2	60.3721	12	PS	34379	17603	34379	34384.5	17603	17603	34384.5	35943.2	1	0	11.0545	5.52726	2	0	0.473586	0.822597	OK	ja	Fragment
BF_6Mo 17-8-20_Platte 1-2_3	6 month	2020-08-17	BF	1	2	3	2	167	22	664.093	12	PS	34406.7	17897.9	34406.7	34428.8	17897.9	17925.2	34417.7	36252.8	0.0274133	0.999624	33.0573	27.4483	1.20435	88.4291	0.717065	0.881312	OK	ja	Fragment
BF_6Mo 17-8-20_Platte 1-2_3	6 month	2020-08-17	BF	1	2	3	2	168	1	30.186	12	PS	35467.9	20530.3	35467.9	35467.9	20530.3	20530.3	35467.9	38905.8	0	0	5.49428	5.49428	1	0	0.42298	0.742842	OK	ja	Pixel
BF_6Mo 17-8-20_Platte 1-2_3	6 month	2020-08-17	BF	1	2	3	2	169	18	543.348	12	PS	38469.2	20240.8	38441.6	38469.2	20229.9	20246.3	38452.6	38612.9	0.980151	0.198253	34.7903	21.7697	1.59811	11.4348	0	0	OK	ja	Fragment
BF_6Mo 17-8-20_Platte 1-2_3	6 month	2020-08-17	BF	1	2	3	2	170	10	301.86	12	PS	36700.5	21584.3	36689.4	36700.5	21573.4	21589.7	36694.9	39967.1	-0.447214	0.894427	25.0606	20.1641	1.24283	116.565	0	0	OK	ja	Fragment
BF_6Mo 17-8-20_Platte 1-2_3	6 month	2020-08-17	BF	1	2	3	2	171	54	1630.05	13	PBT	42681	19590.9	42642.3	42681	19563.6	19618.2	42664.4	37955.2	-0.504576	0.863367	66.5947	36.6199	1.81854	120.303	0	0	OK	ja	Fragment
BF_6Mo 17-8-20_Platte 1-2_3	6 month	2020-08-17	BF	1	2	3	2	176	5	150.93	12	PS	38071.2	15620.5	38071.2	38076.8	15620.5	15631.5	38071.2	33942.4	-0.316228	0.948683	17.5716	12.3843	1.41886	108.435	0.593799	0.865221	OK	ja	Fragment
BF_6Mo 17-8-20_Platte 1-2_3	6 month	2020-08-17	BF	1	2	3	2	177	7	211.302	12	PS	38176.2	20825.2	38176.2	38192.8	20825.2	20836.1	38187.3	39209.8	0.867142	0.498061	25.3366	13.0344	1.94383	29.8718	0.549989	0.90864	OK	ja	Fragment
BF_6Mo 17-8-20_Platte 1-2_3	6 month	2020-08-17	BF	1	2	3	2	181	48	1448.93	12	PS	39005.3	16226.8	39005.3	39038.5	16215.8	16259.5	39021.9	34561.4	0.333359	0.9428	52.1843	38.2266	1.36513	70.5272	1	0.952129	OK	ja	Fragment
BF_6Mo 17-8-20_Platte 1-2_3	6 month	2020-08-17	BF	1	2	3	2	182	21	633.907	12	PS	39718.3	19481.7	39718.3	39740.5	19476.2	19498.1	39729.4	37850.1	0.807618	-0.589707	33.0237	28.5783	1.15555	143.864	0.893333	0.948097	OK	ja	Fragment
BF_6Mo 17-8-20_Platte 1-2_3	6 month	2020-08-17	BF	1	2	3	2	183	27	815.023	12	PS	40447.9	17258.9	40447.9	40475.6	17248	17280.8	40459	35600.5	0.559687	0.828704	38.8759	31.2648	1.24344	55.9659	0.986667	0.951879	OK	ja	Fragment
BF_6Mo 17-8-20_Platte 1-2_3	6 month	2020-08-17	BF	1	2	3	2	184	47	1418.74	12	PS	40680.1	16603.6	40680.1	40735.4	16587.2	16620	40713.3	34931.7	0.979255	-0.202632	61.8629	40.2231	1.53799	168.309	0.694744	0.909002	OK	ja	Fragment
BF_6Mo 17-8-20_Platte 1-2_3	6 month	2020-08-17	BF	1	2	3	2	185	11	332.046	12	PS	40691.1	19487.1	40691.1	40713.3	19470.8	19487.1	40702.2	37844.6	0.774469	-0.632612	29.5017	21.7615	1.35568	140.757	0.847344	0.910815	OK	ja	Fragment
BF_6Mo 17-8-20_Platte 1-2_3	6 month	2020-08-17	BF	1	2	3	2	188	2	60.3721	13	PBT	33516.8	18668	33516.8	33516.8	18668	18673.4	33516.8	37026.6	0	1	10.9226	5.4613	2	90	0.385002	0.65428
BF_6Mo 17-8-20_Platte 1-2_3	6 month	2020-08-17	BF	1	2	3	2	189	23	694.279	13	PBT	33654.9	18318.4	33654.9	33682.6	18302	18329.4	33666	36661.8	0.718326	-0.695707	32.8788	32.6302	1.00762	135.916	0.471777	0.741791	OK	ja	Fragment
BF_6Mo 17-8-20_Platte 1-2_3	6 month	2020-08-17	BF	1	2	3	2	190	1	30.186	2	PET	33677.1	18569.6	33677.1	33677.1	18569.6	18569.6	33677.1	36921.6	0	0	5.49428	5.49428	1	0	0.534338	0.783675	OK	ja	Pixel
BF_6Mo 17-8-20_Platte 1-2_3	6 month	2020-08-17	BF	1	2	3	2	191	1	30.186	13	PBT	33682.6	18575.1	33682.6	33682.6	18575.1	18575.1	33682.6	36927.1	0	0	5.49428	5.49428	1	0	0.393632	0.743062
BF_6Mo 17-8-20_Platte 1-2_3	6 month	2020-08-17	BF	1	2	3	2	192	1	30.186	13	PBT	34550.4	18181.9	34550.4	34550.4	18181.9	18181.9	34550.4	36529.1	0	0	5.49428	5.49428	1	0	0.386298	0.44243
BF_6Mo 17-8-20_Platte 1-2_3	6 month	2020-08-17	BF	1	2	3	2	193	1	30.186	13	PBT	34799.1	18252.9	34799.1	34799.1	18252.9	18252.9	34799.1	36601	0	0	5.49428	5.49428	1	0	0.494849	0.589475
BF_6Mo 17-8-20_Platte 1-2_3	6 month	2020-08-17	BF	1	2	3	2	194	1	30.186	13	PBT	37800.4	18826.3	37800.4	37800.4	18826.3	18826.3	37800.4	37181.3	0	0	5.49428	5.49428	1	0	0.43797	0.827337	OK	ja	Pixel
BF_6Mo 17-8-20_Platte 1-2_3	6 month	2020-08-17	BF	1	2	3	2	195	1	30.186	13	PBT	37800.4	24735.5	37800.4	37800.4	24735.5	24735.5	37800.4	43161.8	0	0	5.49428	5.49428	1	0	0.402526	0.31924
BF_6Mo 17-8-20_Platte 1-2_3	6 month	2020-08-17	BF	1	2	3	2	196	1	30.186	13	PBT	37938.6	24555.2	37938.6	37938.6	24555.2	24555.2	37938.6	42979.4	0	0	5.49428	5.49428	1	0	0.405978	0.494405	OK	ja	Faser
BF_6Mo 17-8-20_Platte 1-2_3	6 month	2020-08-17	BF	1	2	3	2	197	1	30.186	13	PBT	39165.6	21480.5	39165.6	39165.6	21480.5	21480.5	39165.6	39867.6	0	0	5.49428	5.49428	1	0	0.431004	0.476507
BF_6Mo 17-8-20_Platte 1-2_3	6 month	2020-08-17	BF	1	2	3	2	198	3	90.5581	13	PBT	40077.6	23594	40077.6	40083.1	23594	23599.5	40077.6	42006.6	0.707107	-0.707107	13.2644	9.37932	1.41421	135	0.343787	0.72487
BF_6Mo 17-8-20_Platte 1-2_3	6 month	2020-08-17	BF	1	2	3	2	199	1	30.186	13	PBT	40851.4	21764.5	40851.4	40851.4	21764.5	21764.5	40851.4	40155	0	0	5.49428	5.49428	1	0	0.390475	0.241842
BF_6Mo 17-8-20_Platte 1-2_3	6 month	2020-08-17	BF	1	2	3	2	200	1	30.186	13	PBT	41089.1	16144.8	41089.1	41089.1	16144.8	16144.8	41089.1	34467.5	0	0	5.49428	5.49428	1	0	0.41326	0.156035
BF_6Mo 17-8-20_Platte 1-2_3	6 month	2020-08-17	BF	1	2	3	2	201	1	30.186	13	PBT	41525.8	22048.5	41525.8	41525.8	22048.5	22048.5	41525.8	40442.4	0	0	5.49428	5.49428	1	0	0.407173	0.264219
BF_6Mo 17-8-20_Platte 1-2_3	6 month	2020-08-17	BF	1	2	3	2	202	1	30.186	13	PBT	41774.5	23577.7	41774.5	41774.5	23577.7	23577.7	41774.5	41990.1	0	0	5.49428	5.49428	1	0	0.419157	0.274801
BF_6Mo 17-8-20_Platte 1-2_3	6 month	2020-08-17	BF	1	2	3	2	203	1	30.186	13	PBT	41962.4	16636.3	41962.4	41962.4	16636.3	16636.3	41962.4	34964.9	0	0	5.49428	5.49428	1	0	0.414251	0.294856
BF_6Mo 17-8-20_Platte 1-2_3	6 month	2020-08-17	BF	1	2	3	2	204	1	30.186	13	PBT	41979	16669.1	41979	41979	16669.1	16669.1	41979	34998.1	0	0	5.49428	5.49428	1	0	0.430318	0.18664
BF_6Mo 17-8-20_Platte 1-2_3	6 month	2020-08-17	BF	1	2	3	2	207	2	60.3721	16	EVAc	35357.3	16450.7	35357.3	35357.3	16450.7	16456.1	35357.3	34782.5	0	1	10.9226	5.4613	2	90	0.415744	0.718683	OK	ja	Fragment
BF_6Mo 17-8-20_Platte 1-2_3	6 month	2020-08-17	BF	1	2	3	2	208	22	664.093	16	EVAc	43394	20492	43394	43432.7	20464.7	20502.9	43416.1	38861.6	-0.668784	0.743457	52.0168	29.5738	1.75888	131.973	0.525653	0.73559	OK	ja	Fragment
BF_6Mo 17-8-20_Platte 1-2_3	6 month	2020-08-17	BF	1	2	3	2	209	3	90.5581	18	EVOH	36225.1	22212.3	36225.1	36236.2	22212.3	22212.3	36230.6	40608.2	1	0	16.5818	5.52726	3	0	0.21535	0.875582
BF_6Mo 17-8-20_Platte 1-2_3	6 month	2020-08-17	BF	1	2	3	2	210	1	30.186	18	EVOH	39325.9	21305.8	39325.9	39325.9	21305.8	21305.8	39325.9	39690.7	0	0	5.49428	5.49428	1	0	0.402946	0.814138
BF_6Mo 17-8-20_Platte 1-2_3	6 month	2020-08-17	BF	1	2	3	2	211	1	30.186	20	SILICONE	34517.2	18132.7	34517.2	34517.2	18132.7	18132.7	34517.2	36479.4	0	0	5.49428	5.49428	1	0	0.400393	0.266607
BF_17.8.20_2.1_1-4_1v2	6 month	2020-08-17	BF	2	1	1	4	1	3	90.5581	1	PU	33321.4	22403.8	33321.4	33327	22403.8	22409.3	33321.4	40551.1	0.707107	0.707107	13.2644	9.37932	1.41421	45	0.309034	0.750981
BF_17.8.20_2.1_1-4_1v2	6 month	2020-08-17	BF	2	1	1	4	2	1	30.186	1	PU	33332.5	22403.8	33332.5	33332.5	22403.8	22403.8	33332.5	40545.6	0	0	5.49428	5.49428	1	0	0.438309	0.811763
BF_17.8.20_2.1_1-4_1v2	6 month	2020-08-17	BF	2	1	1	4	3	9	271.674	1	PU	33492.8	22403.8	33492.8	33514.9	22398.4	22409.3	33503.8	40545.6	0.995133	-0.0985376	28.0701	17.0706	1.64435	174.345	0.539371	0.67892
BF_17.8.20_2.1_1-4_1v2	6 month	2020-08-17	BF	2	1	1	4	4	1	30.186	1	PU	34078.7	23113.8	34078.7	34078.7	23113.8	23113.8	34078.7	41264.1	0	0	5.49428	5.49428	1	0	0.311399	0.545812
BF_17.8.20_2.1_1-4_1v2	6 month	2020-08-17	BF	2	1	1	4	5	1	30.186	1	PU	34332.9	18843.1	34332.9	34332.9	18843.1	18843.1	34332.9	36941.8	0	0	5.49428	5.49428	1	0	0.432204	0.23962
BF_17.8.20_2.1_1-4_1v2	6 month	2020-08-17	BF	2	1	1	4	6	1	30.186	1	PU	34592.7	20716.3	34592.7	34592.7	20716.3	20716.3	34592.7	38837.6	0	0	5.49428	5.49428	1	0	0.392154	0.1922
BF_17.8.20_2.1_1-4_1v2	6 month	2020-08-17	BF	2	1	1	4	7	1	30.186	1	PU	36383.5	22644.1	36383.5	36383.5	22644.1	22644.1	36383.5	40788.8	0	0	5.49428	5.49428	1	0	0.365511	0.625896
BF_17.8.20_2.1_1-4_1v2	6 month	2020-08-17	BF	2	1	1	4	8	22	664.093	1	PU	37041.3	24238.8	37041.3	37068.9	24233.4	24260.7	37052.3	42413.8	0.813001	0.582263	37.4982	25.3419	1.47969	35.6098	0.7975	0.754536	OK	ja	Fragment	grau
BF_17.8.20_2.1_1-4_1v2	6 month	2020-08-17	BF	2	1	1	4	9	1	30.186	1	PU	37361.9	23643.5	37361.9	37361.9	23643.5	23643.5	37361.9	41800.2	0	0	5.49428	5.49428	1	0	0.458987	0.852027
BF_17.8.20_2.1_1-4_1v2	6 month	2020-08-17	BF	2	1	1	4	10	1	30.186	1	PU	38307	19454.7	38307	38307	19454.7	19454.7	38307	37560.8	0	0	5.49428	5.49428	1	0	0.332581	0.131088
BF_17.8.20_2.1_1-4_1v2	6 month	2020-08-17	BF	2	1	1	4	11	1	30.186	1	PU	38754.7	22496.7	38754.7	38754.7	22496.7	22496.7	38754.7	40639.5	0	0	5.49428	5.49428	1	0	0.45607	0.0319959
BF_17.8.20_2.1_1-4_1v2	6 month	2020-08-17	BF	2	1	1	4	12	21	633.907	1	PU	39489.8	24615.7	39489.8	39512	24610.2	24637.5	39500.9	42789.6	-0.552856	0.833277	31.306	29.8127	1.05009	123.563	0.641669	0.85413	OK	ja	Fragment	grau
BF_17.8.20_2.1_1-4_1v2	6 month	2020-08-17	BF	2	1	1	4	13	3	90.5581	1	PU	39782.8	25172.7	39782.8	39793.8	25172.7	25172.7	39788.3	43347.9	1	0	16.5818	5.52726	3	0	0.439704	0.648118
BF_17.8.20_2.1_1-4_1v2	6 month	2020-08-17	BF	2	1	1	4	14	1	30.186	1	PU	42198.2	18384.3	42198.2	42198.2	18384.3	18384.3	42198.2	36477.5	0	0	5.49428	5.49428	1	0	0.224532	0.709685
BF_17.8.20_2.1_1-4_1v2	6 month	2020-08-17	BF	2	1	1	4	15	13	392.418	2	PET	37267.9	20508.8	37267.9	37295.5	20503.3	20519.7	37278.9	38633.1	0.894427	0.447214	35.1057	17.8439	1.96738	26.5651	0.381998	0.922374	OK	ja	Faser	blau
BF_17.8.20_2.1_1-4_1v2	6 month	2020-08-17	BF	2	1	1	4	16	1	30.186	2	PET	37278.9	20486.9	37278.9	37278.9	20486.9	20486.9	37278.9	38605.5	0	0	5.49428	5.49428	1	0	0.372729	0.923838
BF_17.8.20_2.1_1-4_1v2	6 month	2020-08-17	BF	2	1	1	4	17	46	1388.56	2	PET	37306.6	20525.1	37306.6	37384	20519.7	20552.4	37350.8	38655.2	0.96203	0.272944	85.9288	35.891	2.39416	15.8395	0.59588	0.905333
BF_17.8.20_2.1_1-4_1v2	6 month	2020-08-17	BF	2	1	1	4	18	15	452.79	2	PET	37395	20541.5	37395	37422.7	20541.5	20557.9	37411.6	38671.8	0.922807	0.385263	37.3523	20.7921	1.79646	22.66	0.653388	0.882436
BF_17.8.20_2.1_1-4_1v2	6 month	2020-08-17	BF	2	1	1	4	19	11	332.046	2	PET	37433.7	20508.8	37433.7	37461.3	20503.3	20514.2	37450.3	38627.6	0.9696	0.244693	33.6519	14.8826	2.26115	14.1637	0.569063	0.898811
BF_17.8.20_2.1_1-4_1v2	6 month	2020-08-17	BF	2	1	1	4	20	1	30.186	2	PET	37450.3	20547	37450.3	37450.3	20547	20547	37450.3	38666.3	0	0	5.49428	5.49428	1	0	0.330736	0.877488
BF_17.8.20_2.1_1-4_1v2	6 month	2020-08-17	BF	2	1	1	4	21	1	30.186	2	PET	37461.3	20486.9	37461.3	37461.3	20486.9	20486.9	37461.3	38605.5	0	0	5.49428	5.49428	1	0	0.342098	0.906585
BF_17.8.20_2.1_1-4_1v2	6 month	2020-08-17	BF	2	1	1	4	22	1	30.186	2	PET	37466.9	20519.7	37466.9	37466.9	20519.7	20519.7	37466.9	38638.7	0	0	5.49428	5.49428	1	0	0.632296	0.897247
BF_17.8.20_2.1_1-4_1v2	6 month	2020-08-17	BF	2	1	1	4	23	1	30.186	2	PET	37472.4	20557.9	37472.4	37472.4	20557.9	20557.9	37472.4	38677.3	0	0	5.49428	5.49428	1	0	0.626162	0.88305
BF_17.8.20_2.1_1-4_1v2	6 month	2020-08-17	BF	2	1	1	4	24	1	30.186	2	PET	37483.5	20557.9	37483.5	37483.5	20557.9	20557.9	37483.5	38677.3	0	0	5.49428	5.49428	1	0	0.589032	0.892027
BF_17.8.20_2.1_1-4_1v2	6 month	2020-08-17	BF	2	1	1	4	25	2	60.3721	2	PET	37500	20503.3	37500	37505.6	20503.3	20503.3	37505.6	38622.1	1	0	11.0545	5.52726	2	0	0.325241	0.48513
BF_17.8.20_2.1_1-4_1v2	6 month	2020-08-17	BF	2	1	1	4	26	41	1237.63	2	PET	37500	20525.1	37500	37555.3	20514.2	20552.4	37527.7	38649.7	0.919528	0.393024	64.9215	41.0288	1.58234	23.1428	0.685007	0.927214
BF_17.8.20_2.1_1-4_1v2	6 month	2020-08-17	BF	2	1	1	4	27	18	543.348	2	PET	37571.9	20557.9	37571.9	37605.1	20541.5	20557.9	37588.5	38671.8	0.989536	0.144283	37.537	23.5247	1.59564	8.29575	0.606037	0.882879
BF_17.8.20_2.1_1-4_1v2	6 month	2020-08-17	BF	2	1	1	4	28	1	30.186	2	PET	37627.2	20552.4	37627.2	37627.2	20552.4	20552.4	37627.2	38671.8	0	0	5.49428	5.49428	1	0	0.524405	0.894324
BF_17.8.20_2.1_1-4_1v2	6 month	2020-08-17	BF	2	1	1	4	29	8	241.488	2	PET	37632.7	20557.9	37632.7	37665.9	20552.4	20557.9	37649.3	38677.3	0.998382	-0.0568653	38.6357	11.3594	3.40119	176.74	0.593625	0.88612
BF_17.8.20_2.1_1-4_1v2	6 month	2020-08-17	BF	2	1	1	4	30	1	30.186	2	PET	37676.9	20552.4	37676.9	37676.9	20552.4	20552.4	37676.9	38671.8	0	0	5.49428	5.49428	1	0	0.337062	0.84783
BF_17.8.20_2.1_1-4_1v2	6 month	2020-08-17	BF	2	1	1	4	31	1	30.186	2	PET	37699	20563.4	37699	37699	20563.4	20563.4	37699	38682.9	0	0	5.49428	5.49428	1	0	0.3679	0.862854
BF_17.8.20_2.1_1-4_1v2	6 month	2020-08-17	BF	2	1	1	4	32	2	60.3721	3	PA	40545.6	24501	40545.6	40551.1	24501	24501	40545.6	42668	1	0	11.0545	5.52726	2	0	0.473249	0.814837	OK	ja	Fragment	grau
BF_17.8.20_2.1_1-4_1v2	6 month	2020-08-17	BF	2	1	1	4	33	2	60.3721	6	PVC	35670.5	21027.6	35670.5	35670.5	21027.6	21033	35670.5	39152.7	0	1	10.9226	5.4613	2	90	0.213182	0.408961	OK	ja	Fragment	grau
BF_17.8.20_2.1_1-4_1v2	6 month	2020-08-17	BF	2	1	1	4	34	1	30.186	6	PVC	37356.3	19181.7	37356.3	37356.3	19181.7	19181.7	37356.3	37284.5	0	0	5.49428	5.49428	1	0	0.389752	0.249097
BF_17.8.20_2.1_1-4_1v2	6 month	2020-08-17	BF	2	1	1	4	35	1	30.186	7	PE	33548	16969.8	33548	33548	16969.8	16969.8	33548	35045.9	0	0	5.49428	5.49428	1	0	0.367349	0
BF_17.8.20_2.1_1-4_1v2	6 month	2020-08-17	BF	2	1	1	4	36	2	60.3721	7	PE	33946	19973.6	33946	33946	19973.6	19979	33946	38091.5	0	1	10.9226	5.4613	2	90	0.233633	0
BF_17.8.20_2.1_1-4_1v2	6 month	2020-08-17	BF	2	1	1	4	37	1	30.186	7	PE	33957.1	22125.3	33957.1	33957.1	22125.3	22125.3	33957.1	40263.7	0	0	5.49428	5.49428	1	0	0.316419	0
BF_17.8.20_2.1_1-4_1v2	6 month	2020-08-17	BF	2	1	1	4	38	1	30.186	7	PE	33962.6	19979	33962.6	33962.6	19979	19979	33962.6	38091.5	0	0	5.49428	5.49428	1	0	0.221827	0
BF_17.8.20_2.1_1-4_1v2	6 month	2020-08-17	BF	2	1	1	4	39	2	60.3721	7	PE	33979.2	19979	33979.2	33979.2	19979	19984.5	33979.2	38091.5	0	1	10.9226	5.4613	2	90	0.118672	0
BF_17.8.20_2.1_1-4_1v2	6 month	2020-08-17	BF	2	1	1	4	40	1	30.186	7	PE	34006.8	22125.3	34006.8	34006.8	22125.3	22125.3	34006.8	40263.7	0	0	5.49428	5.49428	1	0	0.319045	0
BF_17.8.20_2.1_1-4_1v2	6 month	2020-08-17	BF	2	1	1	4	41	2	60.3721	7	PE	34028.9	20760	34028.9	34028.9	20760	20765.4	34028.9	38887.4	0	1	10.9226	5.4613	2	90	0.323171	0
BF_17.8.20_2.1_1-4_1v2	6 month	2020-08-17	BF	2	1	1	4	42	1	30.186	7	PE	34045.5	20760	34045.5	34045.5	20760	20760	34045.5	38881.9	0	0	5.49428	5.49428	1	0	0.325149	0
BF_17.8.20_2.1_1-4_1v2	6 month	2020-08-17	BF	2	1	1	4	43	14	422.604	7	PE	42248	18482.6	42225.8	42248	18466.2	18482.6	42236.9	36571.5	1	0	27.6363	22.109	1.25	0	0	0	OK	ja	Fragment	grau
BF_17.8.20_2.1_1-4_1v2	6 month	2020-08-17	BF	2	1	1	4	44	10	301.86	12	PS	37848.3	24932.4	37820.6	37848.3	24932.4	24937.9	37837.2	43104.7	1	0	33.1636	11.0545	3	0	0	0	OK	ja	Fragment	grau
BF_17.8.20_2.1_1-4_1v2	6 month	2020-08-17	BF	2	1	1	4	45	610	18413.5	19	PSU	39755.2	25287.4	39434.6	39755.2	25238.2	25320.2	39589.3	43458.4	0.999472	-0.032478	327.012	87.3142	3.74523	178.139	0	0	OK	ja	Fragment	weiß
BF_17.8.20_2.1_1-4_1v2	6 month	2020-08-17	BF	2	1	1	4	46	13	392.418	8	PP	36599.1	22453	36599.1	36621.2	22436.6	22458.4	36610.1	40589.8	-0.622551	0.782579	25.2003	21.7844	1.1568	128.503	0.908444	0.94979	OK	ja	Fragment	grau
BF_17.8.20_2.1_1-4_1v2	6 month	2020-08-17	BF	2	1	1	4	47	1	30.186	12	PS	35681.6	17783.6	35681.6	35681.6	17783.6	17783.6	35681.6	35869.5	0	0	5.49428	5.49428	1	0	0.750933	0.836203	OK	ja	Pixel	grau
BF_17.8.20_2.1_1-4_1v2	6 month	2020-08-17	BF	2	1	1	4	48	41	1237.63	12	PS	37632.7	24910.6	37632.7	37676.9	24899.6	24932.4	37649.3	43093.6	0.966174	0.257891	52.4842	40.3878	1.29951	14.9449	0.973333	0.936581	OK	ja	Fragment	grau
BF_17.8.20_2.1_1-4_1v2	6 month	2020-08-17	BF	2	1	1	4	49	41	1237.63	24	PLA-PBAT	36223.2	18706.5	36184.5	36223.2	18684.7	18722.9	36201.1	36803.6	0.631714	0.775202	52.5988	37.1575	1.41556	50.8233	0	0	OK	ja	Fragment	grau
BF_17.8.20_2.1_1-4_1v2	6 month	2020-08-17	BF	2	1	1	4	51	3	90.5581	13	PBT	37549.8	20525.1	37549.8	37555.3	20525.1	20530.6	37549.8	38649.7	0.707107	0.707107	13.2644	9.37932	1.41421	45	0.262108	0.851241
BF_17.8.20_2.1_1-4_1v2	6 month	2020-08-17	BF	2	1	1	4	52	1	30.186	16	EVAc	42872.5	24320.7	42872.5	42872.5	24320.7	24320.7	42872.5	42485.6	0	0	5.49428	5.49428	1	0	0.372524	0.384625
BF_17.8.20_2.1_1-4_1v2	6 month	2020-08-17	BF	2	1	1	4	53	1	30.186	18	EVOH	39263.2	25249.2	39263.2	39263.2	25249.2	25249.2	39263.2	43425.3	0	0	5.49428	5.49428	1	0	0.387764	0.859009
BF_17.8.20_kontrolle4_1-4_2v2	6 month	2020-08-17	control	0	4	2	4	1	1	30.186	1	PU	36294.4	20072.5	36294.4	36294.4	20072.5	20072.5	36294.4	38604.8	0	0	5.49428	5.49428	1	0	0.414566	0.904106
BF_17.8.20_kontrolle4_1-4_2v2	6 month	2020-08-17	control	0	5	2	4	2	1	30.186	6	PVC	33713.2	21219.4	33713.2	33713.2	21219.4	21219.4	33713.2	39765.5	0	0	5.49428	5.49428	1	0	0.177752	0.464454
BF_17.8.20_kontrolle4_1-4_2v2	6 month	2020-08-17	control	0	6	2	4	3	1	30.186	6	PVC	38615.9	18810.9	38615.9	38615.9	18810.9	18810.9	38615.9	37328	0	0	5.49428	5.49428	1	0	0.466133	0.032051
BF_17.8.20_kontrolle4_1-4_2v2	6 month	2020-08-17	control	0	7	2	4	4	1	30.186	6	PVC	39986.6	19307.9	39986.6	39986.6	19307.9	19307.9	39986.6	37831	0	0	5.49428	5.49428	1	0	0.375537	0.156877
BF_17.8.20_kontrolle4_1-4_2v2	6 month	2020-08-17	control	0	8	2	4	5	1	30.186	6	PVC	40495.1	19280.6	40495.1	40495.1	19280.6	19280.6	40495.1	37803.3	0	0	5.49428	5.49428	1	0	0.367472	0.140031
BF_17.8.20_kontrolle4_1-4_2v2	6 month	2020-08-17	control	0	9	2	4	6	3	90.5581	7	PE	33409.2	16648.3	33409.2	33414.7	16648.3	16653.7	33414.7	35139.2	0.707107	0.707107	13.2644	9.37932	1.41421	45	0.253333	0.0200738
BF_17.8.20_kontrolle4_1-4_2v2	6 month	2020-08-17	control	0	10	2	4	7	1	30.186	7	PE	33652.4	21279.5	33652.4	33652.4	21279.5	21279.5	33652.4	39826.3	0	0	5.49428	5.49428	1	0	0.227025	0
BF_17.8.20_kontrolle4_1-4_2v2	6 month	2020-08-17	control	0	11	2	4	8	1	30.186	7	PE	34680.4	16386.1	34680.4	34680.4	16386.1	16386.1	34680.4	34873.9	0	0	5.49428	5.49428	1	0	0.211475	0
BF_17.8.20_kontrolle4_1-4_2v2	6 month	2020-08-17	control	0	12	2	4	9	1	30.186	7	PE	35023.1	15053.6	35023.1	35023.1	15053.6	15053.6	35023.1	33525.2	0	0	5.49428	5.49428	1	0	0.270194	0
BF_17.8.20_kontrolle4_1-4_2v2	6 month	2020-08-17	control	0	13	2	4	10	1	30.186	7	PE	37952.6	21792.8	37952.6	37952.6	21792.8	21792.8	37952.6	40345.9	0	0	5.49428	5.49428	1	0	0.30984	0.0436429
BF_17.8.20_kontrolle4_1-4_2v2	6 month	2020-08-17	control	0	14	2	4	11	1	30.186	7	PE	38306.3	20443.9	38306.3	38306.3	20443.9	20443.9	38306.3	38980.7	0	0	5.49428	5.49428	1	0	0.251307	0
BF_17.8.20_kontrolle4_1-4_2v2	6 month	2020-08-17	control	0	15	2	4	12	1	30.186	7	PE	41545.3	16954.1	41545.3	41545.3	16954.1	16954.1	41545.3	35448.7	0	0	5.49428	5.49428	1	0	0.353272	0.418666
BF_17.8.20_kontrolle4_1-4_2v2	6 month	2020-08-17	control	0	16	2	4	13	1	30.186	9	POM	36338.6	18101	36338.6	36338.6	18101	18101	36338.6	36609.5	0	0	5.49428	5.49428	1	0	0.361881	0.409427
BF_17.8.20_kontrolle4_1-4_2v2	6 month	2020-08-17	control	0	17	2	4	14	7	211.302	13	PBT	36217	22109.6	36217	36228.1	22104.1	22120.5	36222.5	40672	0.189108	0.981956	21.5589	16.1938	1.3313	79.0993	0.571604	0.84791	OK	ja	Fragment	grau
BF_17.8.20_kontrolle4_1-4_2v2	6 month	2020-08-17	control	0	18	2	4	15	1	30.186	13	PBT	36217	22126	36217	36217	22126	22126	36217	40683	0	0	5.49428	5.49428	1	0	0.260105	0.676181
BF_17.8.20_kontrolle4_1-4_2v2	6 month	2020-08-17	control	0	19	2	4	16	1	30.186	13	PBT	39605.2	17543.9	39605.2	39605.2	17543.9	17543.9	39605.2	36045.7	0	0	5.49428	5.49428	1	0	0.396506	0.953758	OK	ja	Pixel	grau
BF_17.8.20_kontrolle4_1-4_2v2	6 month	2020-08-17	control	0	20	2	4	17	8	241.488	13	PBT	42440.7	20078	42440.7	42451.8	20078	20088.9	42446.2	38615.9	0.707107	-0.707107	21.0345	17.1494	1.22654	135	0.758061	0.857158	OK	ja	Fragment	grau
BF_17.8.20_kontrolle4_1-4_2v2	6 month	2020-08-17	control	0	21	2	4	18	1	30.186	18	EVOH	39229.4	15282.9	39229.4	39229.4	15282.9	15282.9	39229.4	33757.4	0	0	5.49428	5.49428	1	0	0.27326	0.799928
BF_17.8.20_kontrolle4_1-4_2v2	6 month	2020-08-17	control	0	22	2	4	19	1	30.186	18	EVOH	39234.9	15288.4	39234.9	39234.9	15288.4	15288.4	39234.9	33762.9	0	0	5.49428	5.49428	1	0	0.452551	0.715553
BF_17.8.20_kontrolle4_1-4_2v2	6 month	2020-08-17	control	0	23	2	4	20	2	60.3721	18	EVOH	39246	15173.7	39246	39246	15173.7	15179.2	39246	33646.8	0	1	10.9226	5.4613	2	90	0.454824	0.622938
BF_17.8.20_kontrolle4_1-4_2v2	6 month	2020-08-17	control	0	24	2	4	21	1	30.186	18	EVOH	39246	15195.6	39246	39246	15195.6	15195.6	39246	33669	0	0	5.49428	5.49428	1	0	0.552089	0.791597
BF_17.8.20_kontrolle4_1-4_2v2	6 month	2020-08-17	control	0	25	2	4	22	1	30.186	18	EVOH	39251.5	15184.6	39251.5	39251.5	15184.6	15184.6	39251.5	33657.9	0	0	5.49428	5.49428	1	0	0.418347	0.702932
BF_17.8.21_Kontrolle2_1-4_2v2WD	18 month	2021-08-17	control	0	2	2	4	1	4	120.744	2	PET	41205.9	15300.9	41205.9	41222.4	15300.9	15300.9	41211.4	35308.3	1	0	22.109	5.52726	4	0	0.493796	0.727656	OK	ja	Faser	transparent
BF_17.8.21_Kontrolle2_1-4_2v2WD	18 month	2021-08-17	control	0	2	2	4	2	4	120.744	2	PET	41321.9	15273.6	41321.9	41333	15273.6	15279.1	41327.5	35286.2	0.850651	0.525731	17.7778	10.1953	1.74373	31.7175	0.359322	0.689698
BF_17.8.21_Kontrolle2_1-4_2v2WD	18 month	2021-08-17	control	0	2	2	4	3	2	60.3721	2	PET	41321.9	15284.5	41321.9	41321.9	15284.5	15290	41321.9	35297.2	0	1	10.9226	5.4613	2	90	0.403627	0.669406
BF_17.8.21_Kontrolle2_1-4_2v2WD	18 month	2021-08-17	control	0	2	2	4	4	1	30.186	2	PET	41338.5	15273.6	41338.5	41338.5	15273.6	15273.6	41338.5	35280.6	0	0	5.49428	5.49428	1	0	0.344462	0.732529
BF_17.8.21_Kontrolle2_1-4_2v2WD	18 month	2021-08-17	control	0	2	2	4	5	5	150.93	2	PET	41355.1	15273.6	41355.1	41371.7	15273.6	15279.1	41360.6	35280.6	0.995959	-0.0898056	22.0399	11.5275	1.91195	174.848	0.387412	0.759963
BF_17.8.21_Kontrolle2_1-4_2v2WD	18 month	2021-08-17	control	0	2	2	4	6	1	30.186	2	PET	41377.2	15279.1	41377.2	41377.2	15279.1	15279.1	41377.2	35286.2	0	0	5.49428	5.49428	1	0	0.391851	0.778721
BF_17.8.21_Kontrolle2_1-4_2v2WD	18 month	2021-08-17	control	0	2	2	4	7	2	60.3721	2	PET	41382.7	15273.6	41382.7	41388.3	15273.6	15273.6	41388.3	35280.6	1	0	11.0545	5.52726	2	0	0.420954	0.757933
BF_17.8.21_Kontrolle2_1-4_2v2WD	18 month	2021-08-17	control	0	2	2	4	8	1	30.186	2	PET	41410.4	15284.5	41410.4	41410.4	15284.5	15284.5	41410.4	35291.7	0	0	5.49428	5.49428	1	0	0.357294	0.725893
BF_17.8.21_Kontrolle2_1-4_2v2WD	18 month	2021-08-17	control	0	2	2	4	9	1	30.186	2	PET	41438	15284.5	41438	41438	15284.5	15284.5	41438	35291.7	0	0	5.49428	5.49428	1	0	0.349184	0.57672
BF_17.8.21_Kontrolle2_1-4_2v2WD	18 month	2021-08-17	control	0	2	2	4	10	1	30.186	2	PET	41449.1	15290	41449.1	41449.1	15290	15290	41449.1	35297.2	0	0	5.49428	5.49428	1	0	0.335657	0.724585
BF_17.8.21_Kontrolle2_1-4_2v2WD	18 month	2021-08-17	control	0	2	2	4	11	1	30.186	2	PET	41487.7	15284.5	41487.7	41487.7	15284.5	15284.5	41487.7	35291.7	0	0	5.49428	5.49428	1	0	0.308164	0.662093
BF_17.8.21_Kontrolle2_1-4_2v2WD	18 month	2021-08-17	control	0	2	2	4	12	93	2807.3	2	PET	42095.7	16289.4	42095.7	42134.4	16278.5	16491.5	42112.3	36408.2	0.108855	0.994058	220.785	30.075	7.34113	83.7507	0.485811	0.839874	OK	ja	Faser	transparent
BF_17.8.21_Kontrolle2_1-4_2v2WD	18 month	2021-08-17	control	0	2	2	4	13	13	392.418	2	PET	42101.3	16202	42101.3	42112.3	16196.6	16223.9	42106.8	36231.3	-0.0288102	0.999585	32.9141	16.8516	1.95318	91.6509	0.603073	0.773496
BF_17.8.21_Kontrolle2_1-4_2v2WD	18 month	2021-08-17	control	0	2	2	4	14	1	30.186	2	PET	42101.3	16234.8	42101.3	42101.3	16234.8	16234.8	42101.3	36253.4	0	0	5.49428	5.49428	1	0	0.679633	0.82441
BF_17.8.21_Kontrolle2_1-4_2v2WD	18 month	2021-08-17	control	0	2	2	4	15	10	301.86	2	PET	42101.3	16262.1	42101.3	42112.3	16240.2	16273	42106.8	36275.5	-0.281207	0.959647	38.4793	13.7869	2.79101	106.332	0.496228	0.839312
BF_17.8.21_Kontrolle2_1-4_2v2WD	18 month	2021-08-17	control	0	2	2	4	16	2	60.3721	2	PET	42106.8	16180.2	42106.8	42106.8	16180.2	16185.6	42106.8	36203.7	0	1	10.9226	5.4613	2	90	0.515403	0.80884
BF_17.8.21_Kontrolle2_1-4_2v2WD	18 month	2021-08-17	control	0	2	2	4	17	1	30.186	2	PET	42112.3	16229.3	42112.3	42112.3	16229.3	16229.3	42112.3	36247.9	0	0	5.49428	5.49428	1	0	0.429155	0.839616
BF_17.8.21_Kontrolle2_1-4_2v2WD	18 month	2021-08-17	control	0	2	2	4	18	2	60.3721	2	PET	42117.9	16283.9	42117.9	42123.4	16283.9	16283.9	42117.9	36303.2	1	0	11.0545	5.52726	2	0	0.399739	0.842412
BF_17.8.21_Kontrolle2_1-4_2v2WD	18 month	2021-08-17	control	0	2	2	4	19	1	30.186	2	PET	42123.4	16251.2	42123.4	42123.4	16251.2	16251.2	42123.4	36270	0	0	5.49428	5.49428	1	0	0.395752	0.771591
BF_17.8.21_Kontrolle2_1-4_2v2WD	18 month	2021-08-17	control	0	2	2	4	20	1	30.186	2	PET	42123.4	16382.2	42123.4	42123.4	16382.2	16382.2	42123.4	36402.7	0	0	5.49428	5.49428	1	0	0.40694	0.835499
BF_17.8.21_Kontrolle2_1-4_2v2WD	18 month	2021-08-17	control	0	2	2	4	21	1	30.186	2	PET	42123.4	16573.4	42123.4	42123.4	16573.4	16573.4	42123.4	36596.1	0	0	5.49428	5.49428	1	0	0.399223	0.630819
BF_17.8.21_Kontrolle2_1-4_2v2WD	18 month	2021-08-17	control	0	2	2	4	22	8	241.488	2	PET	42128.9	16502.4	42128.9	42140	16502.4	16524.2	42140	36529.8	0.318614	0.947884	29.6845	15.8341	1.87472	71.4209	0.480434	0.841869
BF_17.8.21_Kontrolle2_1-4_2v2WD	18 month	2021-08-17	control	0	2	2	4	23	4	120.744	2	PET	42128.9	16524.2	42128.9	42134.4	16524.2	16535.2	42128.9	36551.9	0.525731	0.850651	17.6826	10.1407	1.74373	58.2825	0.536747	0.763188
BF_17.8.21_Kontrolle2_1-4_2v2WD	18 month	2021-08-17	control	0	2	2	4	24	2	60.3721	2	PET	42134.4	16278.5	42134.4	42134.4	16278.5	16283.9	42134.4	36303.2	0	1	10.9226	5.4613	2	90	0.444416	0.82514
BF_17.8.21_Kontrolle2_1-4_2v2WD	18 month	2021-08-17	control	0	2	2	4	25	1	30.186	2	PET	42134.4	16425.9	42134.4	42134.4	16425.9	16425.9	42134.4	36446.9	0	0	5.49428	5.49428	1	0	0.35535	0.804843
BF_17.8.21_Kontrolle2_1-4_2v2WD	18 month	2021-08-17	control	0	2	2	4	26	1	30.186	2	PET	42140	16240.2	42140	42140	16240.2	16240.2	42140	36259	0	0	5.49428	5.49428	1	0	0.419434	0.829103
BF_17.8.21_Kontrolle2_1-4_2v2WD	18 month	2021-08-17	control	0	2	2	4	27	1	30.186	2	PET	42140	16251.2	42140	42140	16251.2	16251.2	42140	36270	0	0	5.49428	5.49428	1	0	0.383573	0.830231
BF_17.8.21_Kontrolle2_1-4_2v2WD	18 month	2021-08-17	control	0	2	2	4	28	1	30.186	2	PET	42145.5	16218.4	42145.5	42145.5	16218.4	16218.4	42145.5	36236.8	0	0	5.49428	5.49428	1	0	0.397459	0.81556
BF_17.8.21_Kontrolle2_1-4_2v2WD	18 month	2021-08-17	control	0	2	2	4	29	1	30.186	2	PET	42145.5	16229.3	42145.5	42145.5	16229.3	16229.3	42145.5	36247.9	0	0	5.49428	5.49428	1	0	0.364286	0.804283
BF_17.8.21_Kontrolle2_1-4_2v2WD	18 month	2021-08-17	control	0	2	2	4	30	1	30.186	2	PET	42156.5	16486	42156.5	42156.5	16486	16486	42156.5	36507.7	0	0	5.49428	5.49428	1	0	0.329956	0.808642
BF_17.8.21_Kontrolle2_1-4_2v2WD	18 month	2021-08-17	control	0	2	2	4	31	1	30.186	2	PET	42156.5	16535.2	42156.5	42156.5	16535.2	16535.2	42156.5	36557.4	0	0	5.49428	5.49428	1	0	0.512363	0.803589
BF_17.8.21_Kontrolle2_1-4_2v2WD	18 month	2021-08-17	control	0	2	2	4	32	1	30.186	2	PET	42162.1	16147.4	42162.1	42162.1	16147.4	16147.4	42162.1	36165	0	0	5.49428	5.49428	1	0	0.362696	0.784062
BF_17.8.21_Kontrolle2_1-4_2v2WD	18 month	2021-08-17	control	0	2	2	4	33	4	120.744	2	PET	42162.1	16496.9	42162.1	42167.6	16496.9	16502.4	42162.1	36524.3	1	0	11.0545	11.0545	1	0	0.372313	0.72116
BF_17.8.21_Kontrolle2_1-4_2v2WD	18 month	2021-08-17	control	0	2	2	4	34	2	60.3721	2	PET	42162.1	16540.6	42162.1	42162.1	16540.6	16546.1	42162.1	36568.5	0	1	10.9226	5.4613	2	90	0.670571	0.804594
BF_17.8.21_Kontrolle2_1-4_2v2WD	18 month	2021-08-17	control	0	2	2	4	35	3	90.5581	6	PVC	43411.2	16393.2	43411.2	43422.3	16393.2	16393.2	43416.8	36413.7	1	0	16.5818	5.52726	3	0	0.426363	0.121315
BF_17.8.21_Kontrolle2_1-4_2v2WD	18 month	2021-08-17	control	0	2	2	4	36	1	30.186	6	PVC	43665.5	16600.7	43665.5	43665.5	16600.7	16600.7	43665.5	36623.8	0	0	5.49428	5.49428	1	0	0.417294	0.10077
BF_17.8.21_Kontrolle2_1-4_2v2WD	18 month	2021-08-17	control	0	2	2	4	37	1	30.186	7	PE	34147.5	16666.2	34147.5	34147.5	16666.2	16666.2	34147.5	36690.1	0	0	5.49428	5.49428	1	0	0.196608	0
BF_17.8.21_Kontrolle2_1-4_2v2WD	18 month	2021-08-17	control	0	2	2	4	38	1	30.186	7	PE	38458.8	19396.9	38458.8	38458.8	19396.9	19396.9	38458.8	39453.7	0	0	5.49428	5.49428	1	0	0.340959	0.918238
BF_17.8.21_Kontrolle2_1-4_2v2WD	18 month	2021-08-17	control	0	2	2	4	39	1	30.186	7	PE	40603.4	24470.4	40603.4	40603.4	24470.4	24470.4	40603.4	44588.5	0	0	5.49428	5.49428	1	0	0.360533	0
BF_17.8.21_Kontrolle2_1-4_2v2WD	18 month	2021-08-17	control	0	2	2	4	40	1	30.186	7	PE	41128.5	20516.4	41128.5	41128.5	20516.4	20516.4	41128.5	40586.8	0	0	5.49428	5.49428	1	0	0.356627	0.0589171
BF_17.8.21_Kontrolle2_1-4_2v2WD	18 month	2021-08-17	control	0	2	2	4	41	1	30.186	7	PE	44328.8	20680.3	44328.8	44328.8	20680.3	20680.3	44328.8	40752.6	0	0	5.49428	5.49428	1	0	0.26752	0.329926
BF_17.8.21_Kontrolle2_1-4_2v2WD	18 month	2021-08-17	control	0	2	2	4	42	1	30.186	18	EVOH	39757.7	14285.1	39757.7	39757.7	14285.1	14285.1	39757.7	34280.2	0	0	5.49428	5.49428	1	0	0.433977	0.746632
BF_17.8.21_Kontrolle4_1-4_1v2WD	18 month	2021-08-17	control	0	4	1	4	1	1	30.186	1	PU	37556.3	23366.9	37556.3	37556.3	23366.9	23366.9	37556.3	42453.5	0	0	5.49428	5.49428	1	0	0.437248	0.180315
BF_17.8.21_Kontrolle4_1-4_1v2WD	18 month	2021-08-17	control	0	4	1	4	2	1	30.186	1	PU	39325.1	23339.6	39325.1	39325.1	23339.6	23339.6	39325.1	42425.9	0	0	5.49428	5.49428	1	0	0.214578	0.549674
BF_17.8.21_Kontrolle4_1-4_1v2WD	18 month	2021-08-17	control	0	4	1	4	3	1	30.186	1	PU	39330.6	23334.1	39330.6	39330.6	23334.1	23334.1	39330.6	42420.3	0	0	5.49428	5.49428	1	0	0.375467	0.463194
BF_17.8.21_Kontrolle4_1-4_1v2WD	18 month	2021-08-17	control	0	4	1	4	4	1	30.186	1	PU	42331.9	23525.2	42331.9	42331.9	23525.2	23525.2	42331.9	42613.8	0	0	5.49428	5.49428	1	0	0.234334	0.330098
BF_17.8.21_Kontrolle4_1-4_1v2WD	18 month	2021-08-17	control	0	4	1	4	5	11	332.046	2	PET	39341.7	17414.1	39330.6	39341.7	17392.2	17414.1	39336.1	36417.7	0.412107	0.911136	29.9278	17.7001	1.69082	65.6628	0	0	OK	ja	Fragment	grau
BF_17.8.21_Kontrolle4_1-4_1v2WD	18 month	2021-08-17	control	0	4	1	4	9	1	30.186	2	PET	40673.7	17856.4	40673.7	40673.7	17856.4	17856.4	40673.7	36876.5	0	0	5.49428	5.49428	1	0	0.402015	0.775577	OK	ja	Faser	transparent
BF_17.8.21_Kontrolle4_1-4_1v2WD	18 month	2021-08-17	control	0	4	1	4	10	1	30.186	2	PET	40701.4	17823.7	40701.4	40701.4	17823.7	17823.7	40701.4	36843.3	0	0	5.49428	5.49428	1	0	0.553165	0.790592
BF_17.8.21_Kontrolle4_1-4_1v2WD	18 month	2021-08-17	control	0	4	1	4	11	1	30.186	2	PET	40723.5	17774.5	40723.5	40723.5	17774.5	17774.5	40723.5	36793.6	0	0	5.49428	5.49428	1	0	0.619661	0.800046
BF_17.8.21_Kontrolle4_1-4_1v2WD	18 month	2021-08-17	control	0	4	1	4	12	1	30.186	2	PET	40729	17719.9	40729	40729	17719.9	17719.9	40729	36738.3	0	0	5.49428	5.49428	1	0	0.360751	0.73642
BF_17.8.21_Kontrolle4_1-4_1v2WD	18 month	2021-08-17	control	0	4	1	4	13	1	30.186	2	PET	40729	17758.1	40729	40729	17758.1	17758.1	40729	36777	0	0	5.49428	5.49428	1	0	0.372907	0.79166
BF_17.8.21_Kontrolle4_1-4_1v2WD	18 month	2021-08-17	control	0	4	1	4	14	1	30.186	2	PET	40767.7	17632.5	40767.7	40767.7	17632.5	17632.5	40767.7	36649.9	0	0	5.49428	5.49428	1	0	0.373267	0.728302
BF_17.8.21_Kontrolle4_1-4_1v2WD	18 month	2021-08-17	control	0	4	1	4	15	1	30.186	2	PET	40767.7	17648.9	40767.7	40767.7	17648.9	17648.9	40767.7	36666.5	0	0	5.49428	5.49428	1	0	0.481493	0.764585
BF_17.8.21_Kontrolle4_1-4_1v2WD	18 month	2021-08-17	control	0	4	1	4	16	1	30.186	2	PET	40773.2	17610.7	40773.2	40773.2	17610.7	17610.7	40773.2	36627.8	0	0	5.49428	5.49428	1	0	0.3456	0.739747
BF_17.8.21_Kontrolle4_1-4_1v2WD	18 month	2021-08-17	control	0	4	1	4	17	1	30.186	2	PET	40784.3	17572.4	40784.3	40784.3	17572.4	17572.4	40784.3	36589.1	0	0	5.49428	5.49428	1	0	0.360071	0.78741
BF_17.8.21_Kontrolle4_1-4_1v2WD	18 month	2021-08-17	control	0	4	1	4	18	1	30.186	2	PET	40795.3	17523.3	40795.3	40795.3	17523.3	17523.3	40795.3	36539.3	0	0	5.49428	5.49428	1	0	0.3392	0.798013
BF_17.8.21_Kontrolle4_1-4_1v2WD	18 month	2021-08-17	control	0	4	1	4	19	1	30.186	2	PET	40800.8	17550.6	40800.8	40800.8	17550.6	17550.6	40800.8	36567	0	0	5.49428	5.49428	1	0	0.448	0.734649
BF_17.8.21_Kontrolle4_1-4_1v2WD	18 month	2021-08-17	control	0	4	1	4	20	1	30.186	2	PET	40839.5	17610.7	40839.5	40839.5	17610.7	17610.7	40839.5	36627.8	0	0	5.49428	5.49428	1	0	0.379259	0.758635
BF_17.8.21_Kontrolle4_1-4_1v2WD	18 month	2021-08-17	control	0	4	1	4	21	6	181.116	3	PA	37268.9	18577.3	37268.9	37280	18577.3	18588.2	37274.5	37611.6	0.8	0.6	20.9134	13.2084	1.58333	36.8699	0.501262	0.860131	OK	ja	Fragment	weiß
BF_17.8.21_Kontrolle4_1-4_1v2WD	18 month	2021-08-17	control	0	4	1	4	22	1	30.186	4	PC	39507.5	22143.5	39507.5	39507.5	22143.5	22143.5	39507.5	41215.4	0	0	5.49428	5.49428	1	0	0.380424	0.418239
BF_17.8.21_Kontrolle4_1-4_1v2WD	18 month	2021-08-17	control	0	4	1	4	23	1	30.186	6	PVC	34615.8	19729.6	34615.8	34615.8	19729.6	19729.6	34615.8	38772.3	0	0	5.49428	5.49428	1	0	0.555911	0.200446
BF_17.8.21_Kontrolle4_1-4_1v2WD	18 month	2021-08-17	control	0	4	1	4	24	1	30.186	6	PVC	34892.2	19724.2	34892.2	34892.2	19724.2	19724.2	34892.2	38766.8	0	0	5.49428	5.49428	1	0	0.325692	0.133224
BF_17.8.21_Kontrolle4_1-4_1v2WD	18 month	2021-08-17	control	0	4	1	4	25	1	30.186	6	PVC	35074.6	18801.2	35074.6	35074.6	18801.2	18801.2	35074.6	37832.7	0	0	5.49428	5.49428	1	0	0.427208	0.10785
BF_17.8.21_Kontrolle4_1-4_1v2WD	18 month	2021-08-17	control	0	4	1	4	26	2	60.3721	6	PVC	35135.4	18091.3	35135.4	35140.9	18091.3	18091.3	35140.9	37114.2	1	0	11.0545	5.52726	2	0	0.360647	0.142724
BF_17.8.21_Kontrolle4_1-4_1v2WD	18 month	2021-08-17	control	0	4	1	4	27	1	30.186	6	PVC	35334.4	18167.7	35334.4	35334.4	18167.7	18167.7	35334.4	37191.5	0	0	5.49428	5.49428	1	0	0.427208	0.126219
BF_17.8.21_Kontrolle4_1-4_1v2WD	18 month	2021-08-17	control	0	4	1	4	28	1	30.186	6	PVC	35339.9	18276.9	35339.9	35339.9	18276.9	18276.9	35339.9	37302.1	0	0	5.49428	5.49428	1	0	0.24419	0.0489782
BF_17.8.21_Kontrolle4_1-4_1v2WD	18 month	2021-08-17	control	0	4	1	4	29	1	30.186	6	PVC	35373.1	18156.8	35373.1	35373.1	18156.8	18156.8	35373.1	37180.5	0	0	5.49428	5.49428	1	0	0.340267	0.0815038
BF_17.8.21_Kontrolle4_1-4_1v2WD	18 month	2021-08-17	control	0	4	1	4	30	1	30.186	6	PVC	41469.6	18451.7	41469.6	41469.6	18451.7	18451.7	41469.6	37479	0	0	5.49428	5.49428	1	0	0.352966	0.194507
BF_17.8.21_Kontrolle4_1-4_1v2WD	18 month	2021-08-17	control	0	4	1	4	31	1	30.186	7	PE	35312.3	23372.3	35312.3	35312.3	23372.3	23372.3	35312.3	42459	0	0	5.49428	5.49428	1	0	0.370358	0.960651	OK	ja	Pixel	grau
BF_17.8.21_Kontrolle4_1-4_1v2WD	18 month	2021-08-17	control	0	4	1	4	32	1	30.186	7	PE	37152.9	18621	37152.9	37152.9	18621	18621	37152.9	37650.3	0	0	5.49428	5.49428	1	0	0.474126	0.64364
BF_17.8.21_Kontrolle4_1-4_1v2WD	18 month	2021-08-17	control	0	4	1	4	33	1	30.186	7	PE	37158.4	18610.1	37158.4	37158.4	18610.1	18610.1	37158.4	37639.3	0	0	5.49428	5.49428	1	0	0.428345	0.544836
BF_17.8.21_Kontrolle4_1-4_1v2WD	18 month	2021-08-17	control	0	4	1	4	34	2	60.3721	7	PE	38379.9	22170.8	38379.9	38379.9	22170.8	22176.3	38379.9	41243	0	1	10.9226	5.4613	2	90	0.408386	0.953275	OK	ja	Fragment	grau
BF_17.8.21_Kontrolle4_1-4_1v2WD	18 month	2021-08-17	control	0	4	1	4	35	1	30.186	7	PE	39010	18276.9	39010	39010	18276.9	18276.9	39010	37302.1	0	0	5.49428	5.49428	1	0	0.372287	0.3549
BF_17.8.21_Kontrolle4_1-4_1v2WD	18 month	2021-08-17	control	0	4	1	4	36	1	30.186	7	PE	41010.9	23831.1	41010.9	41010.9	23831.1	23831.1	41010.9	42923.3	0	0	5.49428	5.49428	1	0	0.518222	0.404442
BF_17.8.21_Kontrolle4_1-4_1v2WD	18 month	2021-08-17	control	0	4	1	4	37	17	513.162	7	PE	41016.4	23847.5	41016.4	41038.5	23836.5	23863.8	41027.5	42939.9	-0.338491	0.94097	33.0502	24.2018	1.36561	109.785	0.529707	0.334206
BF_17.8.21_Kontrolle4_1-4_1v2WD	18 month	2021-08-17	control	0	4	1	4	38	1	30.186	7	PE	41629.9	21275.2	41629.9	41629.9	21275.2	21275.2	41629.9	40336.6	0	0	5.49428	5.49428	1	0	0.542051	0.495033
BF_17.8.21_Kontrolle4_1-4_1v2WD	18 month	2021-08-17	control	0	4	1	4	39	1	30.186	7	PE	41635.5	21280.7	41635.5	41635.5	21280.7	21280.7	41635.5	40342.1	0	0	5.49428	5.49428	1	0	0.565248	0.378508
BF_17.8.21_Kontrolle4_1-4_1v2WD	18 month	2021-08-17	control	0	4	1	4	40	7	211.302	7	PE	41635.5	21297	41635.5	41646.5	21286.1	21302.5	41641	40358.7	-0.550491	0.834841	22.2267	16.0921	1.38122	123.401	0.190862	0.372817
BF_17.8.21_Kontrolle4_1-4_1v2WD	18 month	2021-08-17	control	0	4	1	4	41	1	30.186	7	PE	41641	21258.8	41641	41641	21258.8	21258.8	41641	40320	0	0	5.49428	5.49428	1	0	0.489956	0.396981
BF_17.8.21_Kontrolle4_1-4_1v2WD	18 month	2021-08-17	control	0	4	1	4	42	1	30.186	7	PE	42243.5	18014.8	42243.5	42243.5	18014.8	18014.8	42243.5	37036.8	0	0	5.49428	5.49428	1	0	0.441853	0.137029
BF_17.8.21_Kontrolle4_1-4_1v2WD	18 month	2021-08-17	control	0	4	1	4	43	1	30.186	7	PE	43017.3	18162.3	43017.3	43017.3	18162.3	18162.3	43017.3	37186	0	0	5.49428	5.49428	1	0	0.320356	0.0131648
BF_17.8.21_Kontrolle4_1-4_1v2WD	18 month	2021-08-17	control	0	4	1	4	44	1	30.186	8	PP	34991.7	19702.3	34991.7	34991.7	19702.3	19702.3	34991.7	38744.7	0	0	5.49428	5.49428	1	0	0.492954	0.200051
BF_17.8.21_Kontrolle4_1-4_1v2WD	18 month	2021-08-17	control	0	4	1	4	45	1	30.186	8	PP	34997.2	19707.8	34997.2	34997.2	19707.8	19707.8	34997.2	38750.2	0	0	5.49428	5.49428	1	0	0.327474	0
BF_17.8.21_Kontrolle4_1-4_1v2WD	18 month	2021-08-17	control	0	4	1	4	46	1	30.186	8	PP	42586.2	16671.3	42586.2	42586.2	16671.3	16671.3	42586.2	35677.1	0	0	5.49428	5.49428	1	0	0.471177	0.728576	OK	ja	Pixel	grau
BF_17.8.21_Kontrolle4_1-4_1v2WD	18 month	2021-08-17	control	0	4	1	4	47	1	30.186	8	PP	42962	17818.2	42962	42962	17818.2	17818.2	42962	36837.8	0	0	5.49428	5.49428	1	0	0.391745	0.211801
BF_17.8.21_Kontrolle4_1-4_1v2WD	18 month	2021-08-17	control	0	4	1	4	48	15	452.79	12	PS	40021.5	16846.1	40021.5	40038.1	16829.7	16857	40027	35848.4	-0.293848	0.955852	33.2017	19.5374	1.69939	107.088	0.7392	0.851404	OK	ja	Fragment	grau
BF_17.8.21_Kontrolle4_1-4_1v2WD	18 month	2021-08-17	control	0	4	1	4	49	1	30.186	13	PBT	36384.6	18566.4	36384.6	36384.6	18566.4	18566.4	36384.6	37595	0	0	5.49428	5.49428	1	0	0.2415	0.297925
BF_17.8.21_Kontrolle4_1-4_1v2WD	18 month	2021-08-17	control	0	4	1	4	50	1	30.186	16	EVAc	38230.7	22061.6	38230.7	38230.7	22061.6	22061.6	38230.7	41132.5	0	0	5.49428	5.49428	1	0	0.368503	0.883231
BF_17.8.21_Kontrolle4_1-4_1v2WD	18 month	2021-08-17	control	0	4	1	4	51	1	30.186	16	EVAc	38247.3	22034.3	38247.3	38247.3	22034.3	22034.3	38247.3	41104.8	0	0	5.49428	5.49428	1	0	0.410055	0.904043
BF_17.8.21_Kontrolle4_1-4_1v2WD	18 month	2021-08-17	control	0	4	1	4	52	1	30.186	18	EVOH	36086.1	17446.8	36086.1	36086.1	17446.8	17446.8	36086.1	36461.9	0	0	5.49428	5.49428	1	0	0.432454	0.882746
BF_17.8.21_Kontrolle4_1-4_1v2WD	18 month	2021-08-17	control	0	4	1	4	53	6	181.116	18	EVOH	36893.1	17823.7	36893.1	36898.6	17812.7	17834.6	36898.6	36843.3	-0.302516	0.953144	27.9659	10.6785	2.6189	107.609	0.204067	0.781031
BF_17.8.21_Kontrolle4_1-4_1v2WD	18 month	2021-08-17	control	0	4	1	4	54	1	30.186	18	EVOH	36987	17719.9	36987	36987	17719.9	17719.9	36987	36738.3	0	0	5.49428	5.49428	1	0	0.435291	0.842312
BF_17.8.21_Kontrolle4_1-4_1v2WD	18 month	2021-08-17	control	0	4	1	4	55	2	60.3721	18	EVOH	36992.6	17714.4	36992.6	36998.1	17714.4	17714.4	36998.1	36732.8	1	0	11.0545	5.52726	2	0	0.242708	0.520655
BF_17.8.21_Kontrolle4_1-4_1v2WD	18 month	2021-08-17	control	0	4	1	4	56	1	30.186	18	EVOH	37003.6	17709	37003.6	37003.6	17709	17709	37003.6	36727.3	0	0	5.49428	5.49428	1	0	0.4147	0.752977
BF_17.8.21_Kontrolle4_1-4_1v2WD	18 month	2021-08-17	control	0	4	1	4	57	2	60.3721	18	EVOH	41016.4	23814.7	41016.4	41021.9	23814.7	23814.7	41021.9	42906.7	1	0	11.0545	5.52726	2	0	0.395192	0.479492
BF_18 Mo_17.08.21_3-1_1-4_1v2	18 month	2021-08-17	BF	3	1	1	4	1	1	30.186	1	PU	34295.4	20968.3	34295.4	34295.4	20968.3	20968.3	34295.4	39833.7	0	0	5.49428	5.49428	1	0	0.396895	0.155001
BF_18 Mo_17.08.21_3-1_1-4_1v2	18 month	2021-08-17	BF	3	1	1	4	2	6	181.116	1	PU	40060.3	19684.9	40060.3	40065.8	19684.9	19695.8	40065.8	38540.3	0	1	16.3839	10.9226	1.5	90	0.519206	0.677632
BF_18 Mo_17.08.21_3-1_1-4_1v2	18 month	2021-08-17	BF	3	1	1	4	3	1	30.186	1	PU	40065.8	19706.7	40065.8	40065.8	19706.7	19706.7	40065.8	38556.9	0	0	5.49428	5.49428	1	0	0.423448	0.29545
BF_18 Mo_17.08.21_3-1_1-4_1v2	18 month	2021-08-17	BF	3	1	1	4	4	3	90.5581	4	PC	38142.4	22601.2	38142.4	38147.9	22601.2	22606.7	38142.4	41491.9	0.707107	0.707107	13.2644	9.37932	1.41421	45	0.242851	0.441224
BF_18 Mo_17.08.21_3-1_1-4_1v2	18 month	2021-08-17	BF	3	1	1	4	5	4	120.744	6	PVC	34008	19990.7	34008	34019	19985.2	19990.7	34013.5	38844.3	1	0	16.5818	11.0545	1.5	0	0.405191	0.00657874
BF_18 Mo_17.08.21_3-1_1-4_1v2	18 month	2021-08-17	BF	3	1	1	4	6	3	90.5581	6	PVC	34008	20007.1	34008	34013.5	20001.6	20007.1	34013.5	38860.9	0.707107	-0.707107	13.2644	9.37932	1.41421	135	0.456901	0.0268464
BF_18 Mo_17.08.21_3-1_1-4_1v2	18 month	2021-08-17	BF	3	1	1	4	7	1	30.186	6	PVC	34046.7	20127.2	34046.7	34046.7	20127.2	20127.2	34046.7	38982.5	0	0	5.49428	5.49428	1	0	0.44	0.0379373
BF_18 Mo_17.08.21_3-1_1-4_1v2	18 month	2021-08-17	BF	3	1	1	4	8	2	60.3721	6	PVC	34057.7	20105.4	34057.7	34057.7	20105.4	20110.8	34057.7	38960.4	0	1	10.9226	5.4613	2	90	0.39424	0.0277434
BF_18 Mo_17.08.21_3-1_1-4_1v2	18 month	2021-08-17	BF	3	1	1	4	9	1	30.186	6	PVC	34057.7	20127.2	34057.7	34057.7	20127.2	20127.2	34057.7	38982.5	0	0	5.49428	5.49428	1	0	0.478511	0.0683352
BF_18 Mo_17.08.21_3-1_1-4_1v2	18 month	2021-08-17	BF	3	1	1	4	10	3	90.5581	6	PVC	34079.8	20127.2	34079.8	34085.3	20121.8	20127.2	34085.3	38982.5	0.707107	-0.707107	13.2644	9.37932	1.41421	135	0.2752	0.064758
BF_18 Mo_17.08.21_3-1_1-4_1v2	18 month	2021-08-17	BF	3	1	1	4	11	1	30.186	6	PVC	34195.9	19712.2	34195.9	34195.9	19712.2	19712.2	34195.9	38562.4	0	0	5.49428	5.49428	1	0	0.426496	0
BF_18 Mo_17.08.21_3-1_1-4_1v2	18 month	2021-08-17	BF	3	1	1	4	12	1	30.186	6	PVC	35489.3	21541.7	35489.3	35489.3	21541.7	21541.7	35489.3	40414.1	0	0	5.49428	5.49428	1	0	0.383797	0.381643
BF_18 Mo_17.08.21_3-1_1-4_1v2	18 month	2021-08-17	BF	3	1	1	4	13	1	30.186	6	PVC	36207.8	19766.8	36207.8	36207.8	19766.8	19766.8	36207.8	38617.7	0	0	5.49428	5.49428	1	0	0.414413	0.336295
BF_18 Mo_17.08.21_3-1_1-4_1v2	18 month	2021-08-17	BF	3	1	1	4	14	233	7033.34	6	PVC	37993.1	15452.4	37993.1	38098.1	15430.5	15512.4	38048.4	34267.7	0.979257	0.20262	112.791	85.5545	1.31836	11.6902	0.9472	0.806732	OK	ja	Fragment	grau
BF_18 Mo_17.08.21_3-1_1-4_1v2	18 month	2021-08-17	BF	3	1	1	4	15	1	30.186	7	PE	35118.9	22153.4	35118.9	35118.9	22153.4	22153.4	35118.9	41033.1	0	0	5.49428	5.49428	1	0	0.396159	0.862343
BF_18 Mo_17.08.21_3-1_1-4_1v2	18 month	2021-08-17	BF	3	1	1	4	16	1	30.186	7	PE	36091.7	23218.3	36091.7	36091.7	23218.3	23218.3	36091.7	42110.9	0	0	5.49428	5.49428	1	0	0.452551	0.156567
BF_18 Mo_17.08.21_3-1_1-4_1v2	18 month	2021-08-17	BF	3	1	1	4	17	2	60.3721	7	PE	37810.7	17615	37810.7	37810.7	17615	17620.5	37810.7	36440	0	1	10.9226	5.4613	2	90	0.399716	0.139514
BF_18 Mo_17.08.21_3-1_1-4_1v2	18 month	2021-08-17	BF	3	1	1	4	18	2	60.3721	7	PE	38341.3	19717.6	38341.3	38346.9	19717.6	19717.6	38341.3	38568	1	0	11.0545	5.52726	2	0	0.305171	0.240907
BF_18 Mo_17.08.21_3-1_1-4_1v2	18 month	2021-08-17	BF	3	1	1	4	19	45	1358.37	7	PE	41022.1	19237	40977.8	41022.1	19226.1	19264.3	40999.9	38081.6	0.893698	-0.44867	57.3265	40.0088	1.43285	153.342	0	0	OK	ja	Fragment	grau
BF_18 Mo_17.08.21_3-1_1-4_1v2	18 month	2021-08-17	BF	3	1	1	4	20	56	1690.42	8	PP	40690.4	16020.3	40651.7	40690.4	15998.5	16058.6	40668.3	34831.5	-0.42421	0.905564	69.2796	39.8545	1.73831	115.101	0	0	OK	ja	Fragment	grau
BF_18 Mo_17.08.21_3-1_1-4_1v2	18 month	2021-08-17	BF	3	1	1	4	24	1	30.186	7	PE	41038.6	15834.6	41038.6	41038.6	15834.6	15834.6	41038.6	34638.1	0	0	5.49428	5.49428	1	0	0.356219	0
BF_18 Mo_17.08.21_3-1_1-4_1v2	18 month	2021-08-17	BF	3	1	1	4	25	1	30.186	7	PE	42116.5	18314.1	42116.5	42116.5	18314.1	18314.1	42116.5	37147.4	0	0	5.49428	5.49428	1	0	0.414298	0.0484348
BF_18 Mo_17.08.21_3-1_1-4_1v2	18 month	2021-08-17	BF	3	1	1	4	26	1	30.186	7	PE	42354.1	17052.5	42354.1	42354.1	17052.5	17052.5	42354.1	35870.6	0	0	5.49428	5.49428	1	0	0.432879	0
BF_18 Mo_17.08.21_3-1_1-4_1v2	18 month	2021-08-17	BF	3	1	1	4	27	1	30.186	8	PP	38573.5	21749.2	38573.5	38573.5	21749.2	21749.2	38573.5	40624.1	0	0	5.49428	5.49428	1	0	0.43501	0.816399
BF_18 Mo_17.08.21_3-1_1-4_1v2	18 month	2021-08-17	BF	3	1	1	4	30	37	1116.88	12	PS	35489.3	21858.5	35489.3	35522.4	21836.6	21874.8	35505.8	40729.1	0.106927	0.994267	45.2294	36.8784	1.22645	83.8618	1	0.949754	OK	ja	Fragment	grau
BF_18 Mo_17.08.21_3-1_1-4_1v2	18 month	2021-08-17	BF	3	1	1	4	31	18	543.348	12	PS	37982.1	20547.7	37982.1	38004.2	20536.8	20558.7	37993.1	39408.1	0.857969	0.513702	30.0798	27.2494	1.10387	30.9107	0.837222	0.736362	OK	ja	Fragment	grau
BF_18 Mo_17.08.21_3-1_1-4_1v2	18 month	2021-08-17	BF	3	1	1	4	32	3	90.5581	12	PS	40038.2	22901.6	40038.2	40049.3	22901.6	22901.6	40043.7	41790.3	1	0	16.5818	5.52726	3	0	0.488889	0.61268	OK	ja	Fragment	grau
BF_18 Mo_17.08.21_3-1_1-4_1v2	18 month	2021-08-17	BF	3	1	1	4	33	2	60.3721	18	EVOH	36213.3	19788.6	36213.3	36213.3	19788.6	19794.1	36213.3	38639.8	0	1	10.9226	5.4613	2	90	0.303162	0.703234
BF_18 Mo_17.08.21_3-1_1-4_2v2	18 month	2021-08-17	BF	3	1	2	4	1	10	301.86	1	PU	37388.1	22107.2	37388.1	37410.2	22101.8	22112.7	37399.1	41257.2	0.964764	0.263117	28.2882	16.1789	1.74846	15.2551	0.482773	0.612158
BF_18 Mo_17.08.21_3-1_1-4_2v2	18 month	2021-08-17	BF	3	1	2	4	2	1	30.186	1	PU	37415.7	22118.2	37415.7	37415.7	22118.2	22118.2	37415.7	41268.2	0	0	5.49428	5.49428	1	0	0.286655	0.603434
BF_18 Mo_17.08.21_3-1_1-4_2v2	18 month	2021-08-17	BF	3	1	2	4	3	1	30.186	1	PU	37553.9	22200.1	37553.9	37553.9	22200.1	22200.1	37553.9	41351.1	0	0	5.49428	5.49428	1	0	0.266496	0.589387
BF_18 Mo_17.08.21_3-1_1-4_2v2	18 month	2021-08-17	BF	3	1	2	4	4	16	482.976	2	PET	43517.8	23647.3	43495.7	43517.8	23630.9	23652.8	43506.8	42810.3	0.445115	0.895473	29.9564	25.083	1.19429	63.5693	0	0	OK	ja	Fragment	transparent
BF_18 Mo_17.08.21_3-1_1-4_2v2	18 month	2021-08-17	BF	3	1	2	4	5	22	664.093	2	PET	43539.9	23581.8	43512.3	43539.9	23570.9	23587.2	43528.9	42744	0.976079	-0.217418	36.0873	25.3033	1.42619	167.443	0	0	OK	ja	Fragment	transparent
BF_18 Mo_17.08.21_3-1_1-4_2v2	18 month	2021-08-17	BF	3	1	2	4	6	37	1116.88	7	PE	36078.1	18104.1	36045	36078.1	18082.3	18115	36061.5	37200.2	0.335369	0.942087	41.8829	38.5649	1.08604	70.405	0	0	OK	ja	Fragment	schwarz
BF_18 Mo_17.08.21_3-1_1-4_2v2	18 month	2021-08-17	BF	3	1	2	4	7	29	875.395	7	PE	40870.3	21501	40848.1	40870.3	21468.3	21501	40859.2	40627.1	0.271188	0.962526	41.4811	29.4761	1.40728	74.265	0	0	OK	ja	Fragment	grau
BF_18 Mo_17.08.21_3-1_1-4_2v2	18 month	2021-08-17	BF	3	1	2	4	8	251	7576.69	8	PP	40223.6	20272.2	40035.6	40223.6	20234	20310.5	40146.2	39411.1	0.966288	-0.257463	196.924	77.3928	2.54448	165.08	0	0	OK	ja	Fragment	grau
BF_18 Mo_17.08.21_3-1_1-4_2v2	18 month	2021-08-17	BF	3	1	2	4	9	23	694.279	16	EVAc	37448.9	22200.1	37421.2	37448.9	22178.2	22200.1	37437.8	41345.6	0.951193	-0.308596	38.5936	26.527	1.45488	162.025	0	0	OK
BF_18 Mo_17.08.21_3-1_1-4_2v2	18 month	2021-08-17	BF	3	1	2	4	12	5	150.93	6	PVC	35602.8	22713.4	35602.8	35613.8	22713.4	22718.9	35608.3	41870.7	0.948683	-0.316228	17.7412	12.5038	1.41886	161.565	0.461938	0.181461
BF_18 Mo_17.08.21_3-1_1-4_2v2	18 month	2021-08-17	BF	3	1	2	4	13	1	30.186	6	PVC	35624.9	22724.4	35624.9	35624.9	22724.4	22724.4	35624.9	41881.7	0	0	5.49428	5.49428	1	0	0.346588	0.183827
BF_18 Mo_17.08.21_3-1_1-4_2v2	18 month	2021-08-17	BF	3	1	2	4	14	2	60.3721	6	PVC	41671.7	19043.4	41671.7	41677.2	19043.4	19043.4	41671.7	38156.4	1	0	11.0545	5.52726	2	0	0.366186	0.122805
BF_18 Mo_17.08.21_3-1_1-4_2v2	18 month	2021-08-17	BF	3	1	2	4	15	1	30.186	6	PVC	41715.9	19742.5	41715.9	41715.9	19742.5	19742.5	41715.9	38863.9	0	0	5.49428	5.49428	1	0	0.412693	0.189937
BF_18 Mo_17.08.21_3-1_1-4_2v2	18 month	2021-08-17	BF	3	1	2	4	16	1	30.186	6	PVC	42075.2	18672.1	42075.2	42075.2	18672.1	18672.1	42075.2	37780.5	0	0	5.49428	5.49428	1	0	0.297715	0.288808
BF_18 Mo_17.08.21_3-1_1-4_2v2	18 month	2021-08-17	BF	3	1	2	4	17	1	30.186	6	PVC	42600.3	19851.7	42600.3	42600.3	19851.7	19851.7	42600.3	38974.4	0	0	5.49428	5.49428	1	0	0.358663	0.060281
BF_18 Mo_17.08.21_3-1_1-4_2v2	18 month	2021-08-17	BF	3	1	2	4	18	1	30.186	7	PE	33209.5	22751.7	33209.5	33209.5	22751.7	22751.7	33209.5	41909.4	0	0	5.49428	5.49428	1	0	0.383427	0.141944
BF_18 Mo_17.08.21_3-1_1-4_2v2	18 month	2021-08-17	BF	3	1	2	4	19	1	30.186	7	PE	34082.8	19016.1	34082.8	34082.8	19016.1	19016.1	34082.8	38128.7	0	0	5.49428	5.49428	1	0	0.461532	0.635381
BF_18 Mo_17.08.21_3-1_1-4_2v2	18 month	2021-08-17	BF	3	1	2	4	20	1	30.186	7	PE	34348.1	19207.3	34348.1	34348.1	19207.3	19207.3	34348.1	38322.2	0	0	5.49428	5.49428	1	0	0.406519	0.602282
BF_18 Mo_17.08.21_3-1_1-4_2v2	18 month	2021-08-17	BF	3	1	2	4	21	1	30.186	7	PE	34508.4	20731	34508.4	34508.4	20731	20731	34508.4	39864.3	0	0	5.49428	5.49428	1	0	0.307159	0.513505
BF_18 Mo_17.08.21_3-1_1-4_2v2	18 month	2021-08-17	BF	3	1	2	4	22	1	30.186	7	PE	34596.8	21157	34596.8	34596.8	21157	21157	34596.8	40295.4	0	0	5.49428	5.49428	1	0	0.261035	0.478103
BF_18 Mo_17.08.21_3-1_1-4_2v2	18 month	2021-08-17	BF	3	1	2	4	23	1	30.186	7	PE	34602.3	20758.3	34602.3	34602.3	20758.3	20758.3	34602.3	39891.9	0	0	5.49428	5.49428	1	0	0.376832	0.26897
BF_18 Mo_17.08.21_3-1_1-4_2v2	18 month	2021-08-17	BF	3	1	2	4	24	1	30.186	7	PE	34646.6	20430.6	34646.6	34646.6	20430.6	20430.6	34646.6	39560.3	0	0	5.49428	5.49428	1	0	0.4416	0.474771
BF_18 Mo_17.08.21_3-1_1-4_2v2	18 month	2021-08-17	BF	3	1	2	4	25	1	30.186	7	PE	34663.1	20944	34663.1	34663.1	20944	20944	34663.1	40079.9	0	0	5.49428	5.49428	1	0	0.388064	0.27424
BF_18 Mo_17.08.21_3-1_1-4_2v2	18 month	2021-08-17	BF	3	1	2	4	26	1	30.186	7	PE	34746	18147.8	34746	34746	18147.8	18147.8	34746	37249.9	0	0	5.49428	5.49428	1	0	0.3618	0.495394
BF_18 Mo_17.08.21_3-1_1-4_2v2	18 month	2021-08-17	BF	3	1	2	4	27	1	30.186	7	PE	34790.3	16372.9	34790.3	34790.3	16372.9	16372.9	34790.3	35453.5	0	0	5.49428	5.49428	1	0	0.320474	0.238809
BF_18 Mo_17.08.21_3-1_1-4_2v2	18 month	2021-08-17	BF	3	1	2	4	28	1	30.186	7	PE	34829	21233.4	34829	34829	21233.4	21233.4	34829	40372.8	0	0	5.49428	5.49428	1	0	0.382959	0.621041
BF_18 Mo_17.08.21_3-1_1-4_2v2	18 month	2021-08-17	BF	3	1	2	4	29	1	30.186	7	PE	34961.6	16897.1	34961.6	34961.6	16897.1	16897.1	34961.6	35984.2	0	0	5.49428	5.49428	1	0	0.43382	0.236291
BF_18 Mo_17.08.21_3-1_1-4_2v2	18 month	2021-08-17	BF	3	1	2	4	30	1	30.186	7	PE	34972.7	19016.1	34972.7	34972.7	19016.1	19016.1	34972.7	38128.7	0	0	5.49428	5.49428	1	0	0.396371	0.357618
BF_18 Mo_17.08.21_3-1_1-4_2v2	18 month	2021-08-17	BF	3	1	2	4	31	1	30.186	7	PE	35116.4	20447	35116.4	35116.4	20447	20447	35116.4	39576.9	0	0	5.49428	5.49428	1	0	0.284563	0.358841
BF_18 Mo_17.08.21_3-1_1-4_2v2	18 month	2021-08-17	BF	3	1	2	4	32	1	30.186	7	PE	35138.5	18644.8	35138.5	35138.5	18644.8	18644.8	35138.5	37752.9	0	0	5.49428	5.49428	1	0	0.396587	0.468958
BF_18 Mo_17.08.21_3-1_1-4_2v2	18 month	2021-08-17	BF	3	1	2	4	33	1	30.186	7	PE	35144	18950.6	35144	35144	18950.6	18950.6	35144	38062.4	0	0	5.49428	5.49428	1	0	0.318933	0.534567
BF_18 Mo_17.08.21_3-1_1-4_2v2	18 month	2021-08-17	BF	3	1	2	4	34	1	30.186	7	PE	35193.8	19726.1	35193.8	35193.8	19726.1	19726.1	35193.8	38847.3	0	0	5.49428	5.49428	1	0	0.4736	0.309184
BF_18 Mo_17.08.21_3-1_1-4_2v2	18 month	2021-08-17	BF	3	1	2	4	35	1	30.186	7	PE	35304.3	19709.7	35304.3	35304.3	19709.7	19709.7	35304.3	38830.7	0	0	5.49428	5.49428	1	0	0.441208	0.422223
BF_18 Mo_17.08.21_3-1_1-4_2v2	18 month	2021-08-17	BF	3	1	2	4	36	1	30.186	7	PE	35497.8	19660.6	35497.8	35497.8	19660.6	19660.6	35497.8	38780.9	0	0	5.49428	5.49428	1	0	0.27872	0.451877
BF_18 Mo_17.08.21_3-1_1-4_2v2	18 month	2021-08-17	BF	3	1	2	4	37	1	30.186	7	PE	35597.2	16771.5	35597.2	35597.2	16771.5	16771.5	35597.2	35857	0	0	5.49428	5.49428	1	0	0.274347	0.617319
BF_18 Mo_17.08.21_3-1_1-4_2v2	18 month	2021-08-17	BF	3	1	2	4	38	1	30.186	7	PE	35602.8	18349.9	35602.8	35602.8	18349.9	18349.9	35602.8	37454.4	0	0	5.49428	5.49428	1	0	0.30258	0.506153
BF_18 Mo_17.08.21_3-1_1-4_2v2	18 month	2021-08-17	BF	3	1	2	4	39	1	30.186	7	PE	35669.1	20900.3	35669.1	35669.1	20900.3	20900.3	35669.1	40035.6	0	0	5.49428	5.49428	1	0	0.479832	0.580596
BF_18 Mo_17.08.21_3-1_1-4_2v2	18 month	2021-08-17	BF	3	1	2	4	40	1	30.186	7	PE	35696.7	19201.8	35696.7	35696.7	19201.8	19201.8	35696.7	38316.7	0	0	5.49428	5.49428	1	0	0.485179	0.707391
BF_18 Mo_17.08.21_3-1_1-4_2v2	18 month	2021-08-17	BF	3	1	2	4	41	1	30.186	7	PE	35763.1	19895.4	35763.1	35763.1	19895.4	19895.4	35763.1	39018.6	0	0	5.49428	5.49428	1	0	0.420608	0.262895
BF_18 Mo_17.08.21_3-1_1-4_2v2	18 month	2021-08-17	BF	3	1	2	4	42	1	30.186	7	PE	35785.2	19698.8	35785.2	35785.2	19698.8	19698.8	35785.2	38819.6	0	0	5.49428	5.49428	1	0	0.323356	0.540607
BF_18 Mo_17.08.21_3-1_1-4_2v2	18 month	2021-08-17	BF	3	1	2	4	43	1	30.186	7	PE	35801.8	17077.4	35801.8	35801.8	17077.4	17077.4	35801.8	36166.6	0	0	5.49428	5.49428	1	0	0.274062	0.277032
BF_18 Mo_17.08.21_3-1_1-4_2v2	18 month	2021-08-17	BF	3	1	2	4	44	1	30.186	7	PE	35829.4	15515.4	35829.4	35829.4	15515.4	15515.4	35829.4	34585.8	0	0	5.49428	5.49428	1	0	0.27219	0.482733
BF_18 Mo_17.08.21_3-1_1-4_2v2	18 month	2021-08-17	BF	3	1	2	4	45	1	30.186	7	PE	35840.4	15526.4	35840.4	35840.4	15526.4	15526.4	35840.4	34596.8	0	0	5.49428	5.49428	1	0	0.397421	0.408599
BF_18 Mo_17.08.21_3-1_1-4_2v2	18 month	2021-08-17	BF	3	1	2	4	46	1	30.186	7	PE	35840.4	18257	35840.4	35840.4	18257	18257	35840.4	37360.4	0	0	5.49428	5.49428	1	0	0.390068	0.375366
BF_18 Mo_17.08.21_3-1_1-4_2v2	18 month	2021-08-17	BF	3	1	2	4	47	1	30.186	7	PE	35868.1	15149.5	35868.1	35868.1	15149.5	15149.5	35868.1	34215.4	0	0	5.49428	5.49428	1	0	0.334507	0.289448
BF_18 Mo_17.08.21_3-1_1-4_2v2	18 month	2021-08-17	BF	3	1	2	4	48	1	30.186	7	PE	35962	14658	35962	35962	14658	14658	35962	33718	0	0	5.49428	5.49428	1	0	0.398388	0.40135
BF_18 Mo_17.08.21_3-1_1-4_2v2	18 month	2021-08-17	BF	3	1	2	4	49	1	30.186	7	PE	36022.8	22347.5	36022.8	36022.8	22347.5	22347.5	36022.8	41500.4	0	0	5.49428	5.49428	1	0	0.294784	0.544604
BF_18 Mo_17.08.21_3-1_1-4_2v2	18 month	2021-08-17	BF	3	1	2	4	50	1	30.186	7	PE	36045	15307.9	36045	36045	15307.9	15307.9	36045	34375.7	0	0	5.49428	5.49428	1	0	0.4275	0.341639
BF_18 Mo_17.08.21_3-1_1-4_2v2	18 month	2021-08-17	BF	3	1	2	4	53	1	30.186	7	PE	36072.6	15662.9	36072.6	36072.6	15662.9	15662.9	36072.6	34735	0	0	5.49428	5.49428	1	0	0.403308	0.389054
BF_18 Mo_17.08.21_3-1_1-4_2v2	18 month	2021-08-17	BF	3	1	2	4	55	1	30.186	7	PE	36105.8	20878.4	36105.8	36105.8	20878.4	20878.4	36105.8	40013.5	0	0	5.49428	5.49428	1	0	0.282472	0.332406
BF_18 Mo_17.08.21_3-1_1-4_2v2	18 month	2021-08-17	BF	3	1	2	4	56	1	30.186	7	PE	36166.6	21064.1	36166.6	36166.6	21064.1	21064.1	36166.6	40201.5	0	0	5.49428	5.49428	1	0	0.346359	0.321499
BF_18 Mo_17.08.21_3-1_1-4_2v2	18 month	2021-08-17	BF	3	1	2	4	57	1	30.186	7	PE	36216.3	20059.2	36216.3	36216.3	20059.2	20059.2	36216.3	39184.4	0	0	5.49428	5.49428	1	0	0.387148	0.48342
BF_18 Mo_17.08.21_3-1_1-4_2v2	18 month	2021-08-17	BF	3	1	2	4	58	1	30.186	7	PE	36260.5	20397.8	36260.5	36260.5	20397.8	20397.8	36260.5	39527.1	0	0	5.49428	5.49428	1	0	0.258911	0.423992
BF_18 Mo_17.08.21_3-1_1-4_2v2	18 month	2021-08-17	BF	3	1	2	4	59	1	30.186	7	PE	36332.4	21004	36332.4	36332.4	21004	21004	36332.4	40140.7	0	0	5.49428	5.49428	1	0	0.446949	0.365886
BF_18 Mo_17.08.21_3-1_1-4_2v2	18 month	2021-08-17	BF	3	1	2	4	60	1	30.186	7	PE	36371.1	14871	36371.1	36371.1	14871	14871	36371.1	33933.5	0	0	5.49428	5.49428	1	0	0.410594	0.313116
BF_18 Mo_17.08.21_3-1_1-4_2v2	18 month	2021-08-17	BF	3	1	2	4	61	1	30.186	7	PE	36371.1	21015	36371.1	36371.1	21015	21015	36371.1	40151.7	0	0	5.49428	5.49428	1	0	0.467612	0.342372
BF_18 Mo_17.08.21_3-1_1-4_2v2	18 month	2021-08-17	BF	3	1	2	4	62	1	30.186	7	PE	36398.7	14303	36398.7	36398.7	14303	14303	36398.7	33358.7	0	0	5.49428	5.49428	1	0	0.227556	0.297818
BF_18 Mo_17.08.21_3-1_1-4_2v2	18 month	2021-08-17	BF	3	1	2	4	63	1	30.186	7	PE	36426.3	16192.6	36426.3	36426.3	16192.6	16192.6	36426.3	35271.1	0	0	5.49428	5.49428	1	0	0.27142	0.443472
BF_18 Mo_17.08.21_3-1_1-4_2v2	18 month	2021-08-17	BF	3	1	2	4	64	1	30.186	7	PE	36520.3	20064.7	36520.3	36520.3	20064.7	20064.7	36520.3	39190	0	0	5.49428	5.49428	1	0	0.366424	0.454421
BF_18 Mo_17.08.21_3-1_1-4_2v2	18 month	2021-08-17	BF	3	1	2	4	65	1	30.186	7	PE	36542.4	20228.5	36542.4	36542.4	20228.5	20228.5	36542.4	39355.8	0	0	5.49428	5.49428	1	0	0.433266	0.19726
BF_18 Mo_17.08.21_3-1_1-4_2v2	18 month	2021-08-17	BF	3	1	2	4	66	2	60.3721	7	PE	36547.9	14308.5	36547.9	36553.5	14308.5	14308.5	36553.5	33364.2	1	0	11.0545	5.52726	2	0	0.3551	0.412432
BF_18 Mo_17.08.21_3-1_1-4_2v2	18 month	2021-08-17	BF	3	1	2	4	67	1	30.186	7	PE	36575.6	19518.6	36575.6	36575.6	19518.6	19518.6	36575.6	38637.2	0	0	5.49428	5.49428	1	0	0.291829	0.470551
BF_18 Mo_17.08.21_3-1_1-4_2v2	18 month	2021-08-17	BF	3	1	2	4	68	1	30.186	7	PE	36592.2	15346.1	36592.2	36592.2	15346.1	15346.1	36592.2	34414.4	0	0	5.49428	5.49428	1	0	0.334526	0.574191
BF_18 Mo_17.08.21_3-1_1-4_2v2	18 month	2021-08-17	BF	3	1	2	4	69	1	30.186	7	PE	36619.8	18672.1	36619.8	36619.8	18672.1	18672.1	36619.8	37780.5	0	0	5.49428	5.49428	1	0	0.325079	0.510202
BF_18 Mo_17.08.21_3-1_1-4_2v2	18 month	2021-08-17	BF	3	1	2	4	70	1	30.186	7	PE	36653	21397.3	36653	36653	21397.3	21397.3	36653	40538.6	0	0	5.49428	5.49428	1	0	0.331719	0.457869
BF_18 Mo_17.08.21_3-1_1-4_2v2	18 month	2021-08-17	BF	3	1	2	4	71	1	30.186	7	PE	36719.3	17459.7	36719.3	36719.3	17459.7	17459.7	36719.3	36553.5	0	0	5.49428	5.49428	1	0	0.318578	0.53968
BF_18 Mo_17.08.21_3-1_1-4_2v2	18 month	2021-08-17	BF	3	1	2	4	72	1	30.186	7	PE	36730.3	16924.5	36730.3	36730.3	16924.5	16924.5	36730.3	36011.8	0	0	5.49428	5.49428	1	0	0.353069	0.310099
BF_18 Mo_17.08.21_3-1_1-4_2v2	18 month	2021-08-17	BF	3	1	2	4	73	2	60.3721	7	PE	36907.2	17558	36907.2	36907.2	17558	17563.4	36907.2	36653	0	1	10.9226	5.4613	2	90	0.345903	0.618665
BF_18 Mo_17.08.21_3-1_1-4_2v2	18 month	2021-08-17	BF	3	1	2	4	74	1	30.186	7	PE	36929.3	21970.7	36929.3	36929.3	21970.7	21970.7	36929.3	41119	0	0	5.49428	5.49428	1	0	0.349374	0.566904
BF_18 Mo_17.08.21_3-1_1-4_2v2	18 month	2021-08-17	BF	3	1	2	4	75	1	30.186	7	PE	36940.4	20589	36940.4	36940.4	20589	20589	36940.4	39720.6	0	0	5.49428	5.49428	1	0	0.374068	0.332744
BF_18 Mo_17.08.21_3-1_1-4_2v2	18 month	2021-08-17	BF	3	1	2	4	76	2	60.3721	7	PE	36951.4	18956.1	36951.4	36951.4	18956.1	18961.5	36951.4	38067.9	0	1	10.9226	5.4613	2	90	0.333976	0.492355
BF_18 Mo_17.08.21_3-1_1-4_2v2	18 month	2021-08-17	BF	3	1	2	4	77	1	30.186	7	PE	37089.6	19895.4	37089.6	37089.6	19895.4	19895.4	37089.6	39018.6	0	0	5.49428	5.49428	1	0	0.29696	0.573704
BF_18 Mo_17.08.21_3-1_1-4_2v2	18 month	2021-08-17	BF	3	1	2	4	78	1	30.186	7	PE	37128.3	17115.6	37128.3	37128.3	17115.6	17115.6	37128.3	36205.2	0	0	5.49428	5.49428	1	0	0.43008	0.410247
BF_18 Mo_17.08.21_3-1_1-4_2v2	18 month	2021-08-17	BF	3	1	2	4	79	1	30.186	7	PE	37222.3	21304.4	37222.3	37222.3	21304.4	21304.4	37222.3	40444.7	0	0	5.49428	5.49428	1	0	0.281068	0.493259
BF_18 Mo_17.08.21_3-1_1-4_2v2	18 month	2021-08-17	BF	3	1	2	4	80	1	30.186	7	PE	37261	20070.2	37261	37261	20070.2	20070.2	37261	39195.5	0	0	5.49428	5.49428	1	0	0.397227	0.508525
BF_18 Mo_17.08.21_3-1_1-4_2v2	18 month	2021-08-17	BF	3	1	2	4	81	1	30.186	7	PE	37343.9	22167.3	37343.9	37343.9	22167.3	22167.3	37343.9	41318	0	0	5.49428	5.49428	1	0	0.413653	0.439608
BF_18 Mo_17.08.21_3-1_1-4_2v2	18 month	2021-08-17	BF	3	1	2	4	82	1	30.186	7	PE	37377	13953.5	37377	37377	13953.5	13953.5	37377	33005	0	0	5.49428	5.49428	1	0	0.360448	0.247941
BF_18 Mo_17.08.21_3-1_1-4_2v2	18 month	2021-08-17	BF	3	1	2	4	83	1	30.186	7	PE	37404.7	20425.1	37404.7	37404.7	20425.1	20425.1	37404.7	39554.8	0	0	5.49428	5.49428	1	0	0.419925	0.558243
BF_18 Mo_17.08.21_3-1_1-4_2v2	18 month	2021-08-17	BF	3	1	2	4	84	1	30.186	7	PE	37426.8	17858.3	37426.8	37426.8	17858.3	17858.3	37426.8	36957	0	0	5.49428	5.49428	1	0	0.413504	0.419312
BF_18 Mo_17.08.21_3-1_1-4_2v2	18 month	2021-08-17	BF	3	1	2	4	85	1	30.186	7	PE	37426.8	21479.2	37426.8	37426.8	21479.2	21479.2	37426.8	40621.5	0	0	5.49428	5.49428	1	0	0.330212	0.0862993
BF_18 Mo_17.08.21_3-1_1-4_2v2	18 month	2021-08-17	BF	3	1	2	4	86	1	30.186	7	PE	37432.3	23215.9	37432.3	37432.3	23215.9	23215.9	37432.3	42379.2	0	0	5.49428	5.49428	1	0	0.293092	0.328035
BF_18 Mo_17.08.21_3-1_1-4_2v2	18 month	2021-08-17	BF	3	1	2	4	87	1	30.186	7	PE	37437.8	18480.9	37437.8	37437.8	18480.9	18480.9	37437.8	37587.1	0	0	5.49428	5.49428	1	0	0.359765	0.472069
BF_18 Mo_17.08.21_3-1_1-4_2v2	18 month	2021-08-17	BF	3	1	2	4	88	1	30.186	7	PE	37443.4	18475.5	37443.4	37443.4	18475.5	18475.5	37443.4	37581.5	0	0	5.49428	5.49428	1	0	0.265956	0.360382
BF_18 Mo_17.08.21_3-1_1-4_2v2	18 month	2021-08-17	BF	3	1	2	4	89	1	30.186	7	PE	37542.8	20414.2	37542.8	37542.8	20414.2	20414.2	37542.8	39543.7	0	0	5.49428	5.49428	1	0	0.427141	0.340156
BF_18 Mo_17.08.21_3-1_1-4_2v2	18 month	2021-08-17	BF	3	1	2	4	90	1	30.186	7	PE	37614.7	15351.6	37614.7	37614.7	15351.6	15351.6	37614.7	34419.9	0	0	5.49428	5.49428	1	0	0.4704	0.530484
BF_18 Mo_17.08.21_3-1_1-4_2v2	18 month	2021-08-17	BF	3	1	2	4	91	1	30.186	7	PE	37614.7	22615.1	37614.7	37614.7	22615.1	22615.1	37614.7	41771.2	0	0	5.49428	5.49428	1	0	0.340512	0.214769
BF_18 Mo_17.08.21_3-1_1-4_2v2	18 month	2021-08-17	BF	3	1	2	4	92	1	30.186	7	PE	37670	16766.1	37670	37670	16766.1	16766.1	37670	35851.5	0	0	5.49428	5.49428	1	0	0.439941	0.378726
BF_18 Mo_17.08.21_3-1_1-4_2v2	18 month	2021-08-17	BF	3	1	2	4	93	1	30.186	7	PE	37708.7	18683	37708.7	37708.7	18683	18683	37708.7	37791.6	0	0	5.49428	5.49428	1	0	0.429397	0.59876
BF_18 Mo_17.08.21_3-1_1-4_2v2	18 month	2021-08-17	BF	3	1	2	4	94	1	30.186	7	PE	37714.2	18677.5	37714.2	37714.2	18677.5	18677.5	37714.2	37786	0	0	5.49428	5.49428	1	0	0.447824	0.495387
BF_18 Mo_17.08.21_3-1_1-4_2v2	18 month	2021-08-17	BF	3	1	2	4	95	1	30.186	7	PE	37802.6	17437.8	37802.6	37802.6	17437.8	17437.8	37802.6	36531.4	0	0	5.49428	5.49428	1	0	0.299585	0.339455
BF_18 Mo_17.08.21_3-1_1-4_2v2	18 month	2021-08-17	BF	3	1	2	4	96	2	60.3721	7	PE	37802.6	22150.9	37802.6	37802.6	22150.9	22156.4	37802.6	41306.9	0	1	10.9226	5.4613	2	90	0.3872	0.36157
BF_18 Mo_17.08.21_3-1_1-4_2v2	18 month	2021-08-17	BF	3	1	2	4	97	1	30.186	7	PE	37813.7	18825	37813.7	37813.7	18825	18825	37813.7	37935.3	0	0	5.49428	5.49428	1	0	0.419328	0.438747
BF_18 Mo_17.08.21_3-1_1-4_2v2	18 month	2021-08-17	BF	3	1	2	4	98	1	30.186	7	PE	37891.1	21790.5	37891.1	37891.1	21790.5	21790.5	37891.1	40936.6	0	0	5.49428	5.49428	1	0	0.292693	0.245911
BF_18 Mo_17.08.21_3-1_1-4_2v2	18 month	2021-08-17	BF	3	1	2	4	99	1	30.186	7	PE	37913.2	19354.7	37913.2	37913.2	19354.7	19354.7	37913.2	38471.4	0	0	5.49428	5.49428	1	0	0.184045	0.463558
BF_18 Mo_17.08.21_3-1_1-4_2v2	18 month	2021-08-17	BF	3	1	2	4	100	1	30.186	7	PE	37940.8	19879	37940.8	37940.8	19879	19879	37940.8	39002	0	0	5.49428	5.49428	1	0	0.42776	0.96845	OK	ja	Pixel	grau
BF_18 Mo_17.08.21_3-1_1-4_2v2	18 month	2021-08-17	BF	3	1	2	4	101	1	30.186	7	PE	37962.9	15520.9	37962.9	37962.9	15520.9	15520.9	37962.9	34591.3	0	0	5.49428	5.49428	1	0	0.329387	0.514339
BF_18 Mo_17.08.21_3-1_1-4_2v2	18 month	2021-08-17	BF	3	1	2	4	102	2	60.3721	7	PE	37974	15684.7	37974	37979.5	15684.7	15684.7	37979.5	34757.1	1	0	11.0545	5.52726	2	0	0.426496	0.331604
BF_18 Mo_17.08.21_3-1_1-4_2v2	18 month	2021-08-17	BF	3	1	2	4	103	1	30.186	7	PE	38001.6	18677.5	38001.6	38001.6	18677.5	18677.5	38001.6	37786	0	0	5.49428	5.49428	1	0	0.466133	0.506041
BF_18 Mo_17.08.21_3-1_1-4_2v2	18 month	2021-08-17	BF	3	1	2	4	104	1	30.186	7	PE	38029.2	16935.4	38029.2	38029.2	16935.4	16935.4	38029.2	36022.8	0	0	5.49428	5.49428	1	0	0.369778	0.389752
BF_18 Mo_17.08.21_3-1_1-4_2v2	18 month	2021-08-17	BF	3	1	2	4	105	1	30.186	7	PE	38079	18076.8	38079	38079	18076.8	18076.8	38079	37178	0	0	5.49428	5.49428	1	0	0.267605	0.270777
BF_18 Mo_17.08.21_3-1_1-4_2v2	18 month	2021-08-17	BF	3	1	2	4	106	1	30.186	7	PE	38156.4	19190.9	38156.4	38156.4	19190.9	19190.9	38156.4	38305.6	0	0	5.49428	5.49428	1	0	0.366213	0.330529
BF_18 Mo_17.08.21_3-1_1-4_2v2	18 month	2021-08-17	BF	3	1	2	4	107	1	30.186	7	PE	38239.3	18158.7	38239.3	38239.3	18158.7	18158.7	38239.3	37261	0	0	5.49428	5.49428	1	0	0.332928	0.52782
BF_18 Mo_17.08.21_3-1_1-4_2v2	18 month	2021-08-17	BF	3	1	2	4	108	1	30.186	7	PE	38244.8	20053.8	38244.8	38244.8	20053.8	20053.8	38244.8	39178.9	0	0	5.49428	5.49428	1	0	0.324736	0.495103
BF_18 Mo_17.08.21_3-1_1-4_2v2	18 month	2021-08-17	BF	3	1	2	4	109	1	30.186	7	PE	38338.8	21359	38338.8	38338.8	21359	21359	38338.8	40499.9	0	0	5.49428	5.49428	1	0	0.484352	0.337555
BF_18 Mo_17.08.21_3-1_1-4_2v2	18 month	2021-08-17	BF	3	1	2	4	110	1	30.186	7	PE	38443.8	20610.8	38443.8	38443.8	20610.8	20610.8	38443.8	39742.7	0	0	5.49428	5.49428	1	0	0.426259	0.476617
BF_18 Mo_17.08.21_3-1_1-4_2v2	18 month	2021-08-17	BF	3	1	2	4	111	1	30.186	7	PE	38482.5	17940.3	38482.5	38482.5	17940.3	17940.3	38482.5	37039.9	0	0	5.49428	5.49428	1	0	0.417394	0.255368
BF_18 Mo_17.08.21_3-1_1-4_2v2	18 month	2021-08-17	BF	3	1	2	4	112	1	30.186	7	PE	38521.2	17077.4	38521.2	38521.2	17077.4	17077.4	38521.2	36166.6	0	0	5.49428	5.49428	1	0	0.420545	0.249127
BF_18 Mo_17.08.21_3-1_1-4_2v2	18 month	2021-08-17	BF	3	1	2	4	113	2	60.3721	7	PE	38615.1	17956.6	38615.1	38615.1	17956.6	17962.1	38615.1	37062	0	1	10.9226	5.4613	2	90	0.300539	0.353057
BF_18 Mo_17.08.21_3-1_1-4_2v2	18 month	2021-08-17	BF	3	1	2	4	114	1	30.186	7	PE	38736.7	14314	38736.7	38736.7	14314	14314	38736.7	33369.8	0	0	5.49428	5.49428	1	0	0.393614	0.254673
BF_18 Mo_17.08.21_3-1_1-4_2v2	18 month	2021-08-17	BF	3	1	2	4	115	1	30.186	7	PE	38792	16782.5	38792	38792	16782.5	16782.5	38792	35868.1	0	0	5.49428	5.49428	1	0	0.280348	0.558318
BF_18 Mo_17.08.21_3-1_1-4_2v2	18 month	2021-08-17	BF	3	1	2	4	116	1	30.186	7	PE	38819.6	16525.8	38819.6	38819.6	16525.8	16525.8	38819.6	35608.3	0	0	5.49428	5.49428	1	0	0.43466	0.441905
BF_18 Mo_17.08.21_3-1_1-4_2v2	18 month	2021-08-17	BF	3	1	2	4	117	1	30.186	7	PE	38858.3	14466.9	38858.3	38858.3	14466.9	14466.9	38858.3	33524.5	0	0	5.49428	5.49428	1	0	0.298114	0.579063
BF_18 Mo_17.08.21_3-1_1-4_2v2	18 month	2021-08-17	BF	3	1	2	4	118	1	30.186	7	PE	38874.9	19693.3	38874.9	38874.9	19693.3	19693.3	38874.9	38814.1	0	0	5.49428	5.49428	1	0	0.325144	0.512446
BF_18 Mo_17.08.21_3-1_1-4_2v2	18 month	2021-08-17	BF	3	1	2	4	119	1	30.186	7	PE	38897	15171.4	38897	38897	15171.4	15171.4	38897	34237.5	0	0	5.49428	5.49428	1	0	0.31616	0.269992
BF_18 Mo_17.08.21_3-1_1-4_2v2	18 month	2021-08-17	BF	3	1	2	4	120	1	30.186	7	PE	38897	16929.9	38897	38897	16929.9	16929.9	38897	36017.3	0	0	5.49428	5.49428	1	0	0.30454	0.427505
BF_18 Mo_17.08.21_3-1_1-4_2v2	18 month	2021-08-17	BF	3	1	2	4	121	1	30.186	7	PE	38979.9	16596.8	38979.9	38979.9	16596.8	16596.8	38979.9	35680.2	0	0	5.49428	5.49428	1	0	0.286815	0.390989
BF_18 Mo_17.08.21_3-1_1-4_2v2	18 month	2021-08-17	BF	3	1	2	4	122	2	60.3721	7	PE	38991	20244.9	38991	38996.5	20244.9	20244.9	38996.5	39372.4	1	0	11.0545	5.52726	2	0	0.448512	0.425943
BF_18 Mo_17.08.21_3-1_1-4_2v2	18 month	2021-08-17	BF	3	1	2	4	123	1	30.186	7	PE	39029.7	17257.6	39029.7	39029.7	17257.6	17257.6	39029.7	36349	0	0	5.49428	5.49428	1	0	0.405722	0.582352
BF_18 Mo_17.08.21_3-1_1-4_2v2	18 month	2021-08-17	BF	3	1	2	4	124	1	30.186	7	PE	39079.4	18246.1	39079.4	39079.4	18246.1	18246.1	39079.4	37349.4	0	0	5.49428	5.49428	1	0	0.302954	0.568957
BF_18 Mo_17.08.21_3-1_1-4_2v2	18 month	2021-08-17	BF	3	1	2	4	125	1	30.186	7	PE	39084.9	16329.2	39084.9	39084.9	16329.2	16329.2	39084.9	35409.3	0	0	5.49428	5.49428	1	0	0.466398	0.320957
BF_18 Mo_17.08.21_3-1_1-4_2v2	18 month	2021-08-17	BF	3	1	2	4	126	1	30.186	7	PE	39090.5	19879	39090.5	39090.5	19879	19879	39090.5	39002	0	0	5.49428	5.49428	1	0	0.444252	0.239491
BF_18 Mo_17.08.21_3-1_1-4_2v2	18 month	2021-08-17	BF	3	1	2	4	127	1	30.186	7	PE	39096	17525.2	39096	39096	17525.2	17525.2	39096	36619.8	0	0	5.49428	5.49428	1	0	0.300919	0.478319
BF_18 Mo_17.08.21_3-1_1-4_2v2	18 month	2021-08-17	BF	3	1	2	4	128	1	30.186	7	PE	39107.1	20545.3	39107.1	39107.1	20545.3	20545.3	39107.1	39676.4	0	0	5.49428	5.49428	1	0	0.316971	0.493232
BF_18 Mo_17.08.21_3-1_1-4_2v2	18 month	2021-08-17	BF	3	1	2	4	129	1	30.186	7	PE	39118.1	20365.1	39118.1	39118.1	20365.1	20365.1	39118.1	39494	0	0	5.49428	5.49428	1	0	0.387674	0.255855
BF_18 Mo_17.08.21_3-1_1-4_2v2	18 month	2021-08-17	BF	3	1	2	4	130	1	30.186	7	PE	39162.3	14040.9	39162.3	39162.3	14040.9	14040.9	39162.3	33093.4	0	0	5.49428	5.49428	1	0	0.402901	0.486527
BF_18 Mo_17.08.21_3-1_1-4_2v2	18 month	2021-08-17	BF	3	1	2	4	131	1	30.186	7	PE	39212.1	20397.8	39212.1	39212.1	20397.8	20397.8	39212.1	39527.1	0	0	5.49428	5.49428	1	0	0.35719	0.195127
BF_18 Mo_17.08.21_3-1_1-4_2v2	18 month	2021-08-17	BF	3	1	2	4	132	1	30.186	7	PE	39250.8	20610.8	39250.8	39250.8	20610.8	20610.8	39250.8	39742.7	0	0	5.49428	5.49428	1	0	0.326009	0.5903
BF_18 Mo_17.08.21_3-1_1-4_2v2	18 month	2021-08-17	BF	3	1	2	4	133	1	30.186	7	PE	39322.6	22637	39322.6	39322.6	22637	22637	39322.6	41793.3	0	0	5.49428	5.49428	1	0	0.430222	0.230504
BF_18 Mo_17.08.21_3-1_1-4_2v2	18 month	2021-08-17	BF	3	1	2	4	134	1	30.186	7	PE	39383.4	18994.3	39383.4	39383.4	18994.3	18994.3	39383.4	38106.6	0	0	5.49428	5.49428	1	0	0.426837	0.613662
BF_18 Mo_17.08.21_3-1_1-4_2v2	18 month	2021-08-17	BF	3	1	2	4	135	1	30.186	7	PE	39438.7	18333.5	39438.7	39438.7	18333.5	18333.5	39438.7	37437.8	0	0	5.49428	5.49428	1	0	0.475174	0.525794
BF_18 Mo_17.08.21_3-1_1-4_2v2	18 month	2021-08-17	BF	3	1	2	4	136	1	30.186	7	PE	39565.8	15810.4	39565.8	39565.8	15810.4	15810.4	39565.8	34884.2	0	0	5.49428	5.49428	1	0	0.359836	0.39811
BF_18 Mo_17.08.21_3-1_1-4_2v2	18 month	2021-08-17	BF	3	1	2	4	137	1	30.186	7	PE	39565.8	23194	39565.8	39565.8	23194	23194	39565.8	42357.1	0	0	5.49428	5.49428	1	0	0.342507	0.289083
BF_18 Mo_17.08.21_3-1_1-4_2v2	18 month	2021-08-17	BF	3	1	2	4	138	1	30.186	7	PE	39576.9	21457.3	39576.9	39576.9	21457.3	21457.3	39576.9	40599.4	0	0	5.49428	5.49428	1	0	0.344728	0.563578
BF_18 Mo_17.08.21_3-1_1-4_2v2	18 month	2021-08-17	BF	3	1	2	4	139	1	30.186	7	PE	39593.5	21468.3	39593.5	39593.5	21468.3	21468.3	39593.5	40610.5	0	0	5.49428	5.49428	1	0	0.397889	0.420685
BF_18 Mo_17.08.21_3-1_1-4_2v2	18 month	2021-08-17	BF	3	1	2	4	140	1	30.186	7	PE	39599	19016.1	39599	39599	19016.1	19016.1	39599	38128.7	0	0	5.49428	5.49428	1	0	0.320398	0.511384
BF_18 Mo_17.08.21_3-1_1-4_2v2	18 month	2021-08-17	BF	3	1	2	4	141	1	30.186	7	PE	39610	21435.5	39610	39610	21435.5	21435.5	39610	40577.3	0	0	5.49428	5.49428	1	0	0.42944	0.562362
BF_18 Mo_17.08.21_3-1_1-4_2v2	18 month	2021-08-17	BF	3	1	2	4	142	1	30.186	7	PE	39709.5	19900.9	39709.5	39709.5	19900.9	19900.9	39709.5	39024.1	0	0	5.49428	5.49428	1	0	0.351061	0.624783
BF_18 Mo_17.08.21_3-1_1-4_2v2	18 month	2021-08-17	BF	3	1	2	4	143	1	30.186	7	PE	39731.6	19365.7	39731.6	39731.6	19365.7	19365.7	39731.6	38482.5	0	0	5.49428	5.49428	1	0	0.236743	0.355088
BF_18 Mo_17.08.21_3-1_1-4_2v2	18 month	2021-08-17	BF	3	1	2	4	144	3	90.5581	7	PE	39775.9	16340.1	39775.9	39781.4	16340.1	16345.6	39781.4	35420.4	0.707107	0.707107	13.2644	9.37932	1.41421	45	0.41747	0.441442
BF_18 Mo_17.08.21_3-1_1-4_2v2	18 month	2021-08-17	BF	3	1	2	4	145	1	30.186	7	PE	39786.9	16351	39786.9	39786.9	16351	16351	39786.9	35431.4	0	0	5.49428	5.49428	1	0	0.352165	0.462302
BF_18 Mo_17.08.21_3-1_1-4_2v2	18 month	2021-08-17	BF	3	1	2	4	146	1	30.186	7	PE	39847.7	23576.3	39847.7	39847.7	23576.3	23576.3	39847.7	42744	0	0	5.49428	5.49428	1	0	0.497806	0.523435
BF_18 Mo_17.08.21_3-1_1-4_2v2	18 month	2021-08-17	BF	3	1	2	4	147	1	30.186	7	PE	39864.3	17328.6	39864.3	39864.3	17328.6	17328.6	39864.3	36420.8	0	0	5.49428	5.49428	1	0	0.27941	0.295052
BF_18 Mo_17.08.21_3-1_1-4_2v2	18 month	2021-08-17	BF	3	1	2	4	148	1	30.186	7	PE	39903	20255.8	39903	39903	20255.8	20255.8	39903	39383.4	0	0	5.49428	5.49428	1	0	0.438939	0.355526
BF_18 Mo_17.08.21_3-1_1-4_2v2	18 month	2021-08-17	BF	3	1	2	4	149	1	30.186	7	PE	39914	20092	39914	39914	20092	20092	39914	39217.6	0	0	5.49428	5.49428	1	0	0.406756	0.223213
BF_18 Mo_17.08.21_3-1_1-4_2v2	18 month	2021-08-17	BF	3	1	2	4	150	1	30.186	7	PE	39914	20250.4	39914	39914	20250.4	20250.4	39914	39377.9	0	0	5.49428	5.49428	1	0	0.329858	0.475194
BF_18 Mo_17.08.21_3-1_1-4_2v2	18 month	2021-08-17	BF	3	1	2	4	151	1	30.186	7	PE	39952.7	17618	39952.7	39952.7	17618	17618	39952.7	36713.8	0	0	5.49428	5.49428	1	0	0.4032	0.507102
BF_18 Mo_17.08.21_3-1_1-4_2v2	18 month	2021-08-17	BF	3	1	2	4	152	1	30.186	7	PE	40063.3	22899.1	40063.3	40063.3	22899.1	22899.1	40063.3	42058.6	0	0	5.49428	5.49428	1	0	0.186665	0.284674
BF_18 Mo_17.08.21_3-1_1-4_2v2	18 month	2021-08-17	BF	3	1	2	4	153	1	30.186	7	PE	40068.8	16635	40068.8	40068.8	16635	16635	40068.8	35718.8	0	0	5.49428	5.49428	1	0	0.289906	0.563101
BF_18 Mo_17.08.21_3-1_1-4_2v2	18 month	2021-08-17	BF	3	1	2	4	154	1	30.186	7	PE	40129.6	21479.2	40129.6	40129.6	21479.2	21479.2	40129.6	40621.5	0	0	5.49428	5.49428	1	0	0.464431	0.507748
BF_18 Mo_17.08.21_3-1_1-4_2v2	18 month	2021-08-17	BF	3	1	2	4	155	1	30.186	7	PE	40162.8	19010.7	40162.8	40162.8	19010.7	19010.7	40162.8	38123.2	0	0	5.49428	5.49428	1	0	0.304811	0.514594
BF_18 Mo_17.08.21_3-1_1-4_2v2	18 month	2021-08-17	BF	3	1	2	4	156	1	30.186	7	PE	40168.3	22074.5	40168.3	40168.3	22074.5	22074.5	40168.3	41224	0	0	5.49428	5.49428	1	0	0.336763	0.289569
BF_18 Mo_17.08.21_3-1_1-4_2v2	18 month	2021-08-17	BF	3	1	2	4	157	1	30.186	7	PE	40223.6	19873.6	40223.6	40223.6	19873.6	19873.6	40223.6	38996.5	0	0	5.49428	5.49428	1	0	0.275628	0.42503
BF_18 Mo_17.08.21_3-1_1-4_2v2	18 month	2021-08-17	BF	3	1	2	4	158	1	30.186	7	PE	40367.3	18142.3	40367.3	40367.3	18142.3	18142.3	40367.3	37244.4	0	0	5.49428	5.49428	1	0	0.344263	0.444494
BF_18 Mo_17.08.21_3-1_1-4_2v2	18 month	2021-08-17	BF	3	1	2	4	159	1	30.186	7	PE	40383.9	21238.9	40383.9	40383.9	21238.9	21238.9	40383.9	40378.3	0	0	5.49428	5.49428	1	0	0.40997	0.402936
BF_18 Mo_17.08.21_3-1_1-4_2v2	18 month	2021-08-17	BF	3	1	2	4	160	1	30.186	7	PE	40455.7	22489.5	40455.7	40455.7	22489.5	22489.5	40455.7	41644.1	0	0	5.49428	5.49428	1	0	0.33518	0.546477
BF_18 Mo_17.08.21_3-1_1-4_2v2	18 month	2021-08-17	BF	3	1	2	4	161	2	60.3721	7	PE	40461.2	22500.4	40461.2	40466.8	22500.4	22500.4	40466.8	41655.1	1	0	11.0545	5.52726	2	0	0.2688	0.580196
BF_18 Mo_17.08.21_3-1_1-4_2v2	18 month	2021-08-17	BF	3	1	2	4	162	1	30.186	7	PE	40466.8	22478.6	40466.8	40466.8	22478.6	22478.6	40466.8	41633	0	0	5.49428	5.49428	1	0	0.460297	0.60198
BF_18 Mo_17.08.21_3-1_1-4_2v2	18 month	2021-08-17	BF	3	1	2	4	163	1	30.186	7	PE	40477.8	18633.8	40477.8	40477.8	18633.8	18633.8	40477.8	37741.8	0	0	5.49428	5.49428	1	0	0.371508	0.824285	OK	ja	Pixel	grau
BF_18 Mo_17.08.21_3-1_1-4_2v2	18 month	2021-08-17	BF	3	1	2	4	164	1	30.186	7	PE	40488.9	21086	40488.9	40488.9	21086	21086	40488.9	40223.6	0	0	5.49428	5.49428	1	0	0.260187	0.581445
BF_18 Mo_17.08.21_3-1_1-4_2v2	18 month	2021-08-17	BF	3	1	2	4	165	1	30.186	7	PE	40516.5	20119.3	40516.5	40516.5	20119.3	20119.3	40516.5	39245.2	0	0	5.49428	5.49428	1	0	0.240799	0.14623
BF_18 Mo_17.08.21_3-1_1-4_2v2	18 month	2021-08-17	BF	3	1	2	4	166	1	30.186	7	PE	40538.6	14259.3	40538.6	40538.6	14259.3	14259.3	40538.6	33314.5	0	0	5.49428	5.49428	1	0	0.329064	0.413857
BF_18 Mo_17.08.21_3-1_1-4_2v2	18 month	2021-08-17	BF	3	1	2	4	167	1	30.186	7	PE	40538.6	19081.7	40538.6	40538.6	19081.7	19081.7	40538.6	38195.1	0	0	5.49428	5.49428	1	0	0.283989	0.585842
BF_18 Mo_17.08.21_3-1_1-4_2v2	18 month	2021-08-17	BF	3	1	2	4	168	1	30.186	7	PE	40577.3	18278.9	40577.3	40577.3	18278.9	18278.9	40577.3	37382.6	0	0	5.49428	5.49428	1	0	0.397037	0.464812
BF_18 Mo_17.08.21_3-1_1-4_2v2	18 month	2021-08-17	BF	3	1	2	4	169	1	30.186	7	PE	40604.9	19360.2	40604.9	40604.9	19360.2	19360.2	40604.9	38476.9	0	0	5.49428	5.49428	1	0	0.39955	0.572401
BF_18 Mo_17.08.21_3-1_1-4_2v2	18 month	2021-08-17	BF	3	1	2	4	170	1	30.186	7	PE	40676.8	20774.7	40676.8	40676.8	20774.7	20774.7	40676.8	39908.5	0	0	5.49428	5.49428	1	0	0.300942	0.552273
BF_18 Mo_17.08.21_3-1_1-4_2v2	18 month	2021-08-17	BF	3	1	2	4	171	1	30.186	7	PE	40798.4	22298.4	40798.4	40798.4	22298.4	22298.4	40798.4	41450.6	0	0	5.49428	5.49428	1	0	0.348281	0.528249
BF_18 Mo_17.08.21_3-1_1-4_2v2	18 month	2021-08-17	BF	3	1	2	4	172	1	30.186	7	PE	40826	15859.5	40826	40826	15859.5	15859.5	40826	34934	0	0	5.49428	5.49428	1	0	0.466133	0.373995
BF_18 Mo_17.08.21_3-1_1-4_2v2	18 month	2021-08-17	BF	3	1	2	4	175	1	30.186	7	PE	40870.3	18399	40870.3	40870.3	18399	18399	40870.3	37504.2	0	0	5.49428	5.49428	1	0	0.260359	0.57504
BF_18 Mo_17.08.21_3-1_1-4_2v2	18 month	2021-08-17	BF	3	1	2	4	177	1	30.186	7	PE	40886.8	18409.9	40886.8	40886.8	18409.9	18409.9	40886.8	37515.2	0	0	5.49428	5.49428	1	0	0.325333	0.542268
BF_18 Mo_17.08.21_3-1_1-4_2v2	18 month	2021-08-17	BF	3	1	2	4	178	1	30.186	7	PE	40903.4	21664.9	40903.4	40903.4	21664.9	21664.9	40903.4	40809.5	0	0	5.49428	5.49428	1	0	0.299395	0.49872
BF_18 Mo_17.08.21_3-1_1-4_2v2	18 month	2021-08-17	BF	3	1	2	4	179	1	30.186	7	PE	40936.6	21484.6	40936.6	40936.6	21484.6	21484.6	40936.6	40627.1	0	0	5.49428	5.49428	1	0	0.376668	0.649838
BF_18 Mo_17.08.21_3-1_1-4_2v2	18 month	2021-08-17	BF	3	1	2	4	180	1	30.186	7	PE	40953.2	19338.3	40953.2	40953.2	19338.3	19338.3	40953.2	38454.8	0	0	5.49428	5.49428	1	0	0.271372	0.3369
BF_18 Mo_17.08.21_3-1_1-4_2v2	18 month	2021-08-17	BF	3	1	2	4	181	1	30.186	7	PE	40997.4	20927.6	40997.4	40997.4	20927.6	20927.6	40997.4	40063.3	0	0	5.49428	5.49428	1	0	0.308267	0.346434
BF_18 Mo_17.08.21_3-1_1-4_2v2	18 month	2021-08-17	BF	3	1	2	4	182	1	30.186	7	PE	41008.4	20741.9	41008.4	41008.4	20741.9	20741.9	41008.4	39875.3	0	0	5.49428	5.49428	1	0	0.285044	0.223637
BF_18 Mo_17.08.21_3-1_1-4_2v2	18 month	2021-08-17	BF	3	1	2	4	183	1	30.186	7	PE	41113.5	18098.6	41113.5	41113.5	18098.6	18098.6	41113.5	37200.2	0	0	5.49428	5.49428	1	0	0.323186	0.55497
BF_18 Mo_17.08.21_3-1_1-4_2v2	18 month	2021-08-17	BF	3	1	2	4	184	1	30.186	7	PE	41119	23598.2	41119	41119	23598.2	23598.2	41119	42766.1	0	0	5.49428	5.49428	1	0	0.334507	0.167508
BF_18 Mo_17.08.21_3-1_1-4_2v2	18 month	2021-08-17	BF	3	1	2	4	185	1	30.186	7	PE	41130	20392.4	41130	41130	20392.4	20392.4	41130	39521.6	0	0	5.49428	5.49428	1	0	0.369759	0.436284
BF_18 Mo_17.08.21_3-1_1-4_2v2	18 month	2021-08-17	BF	3	1	2	4	186	1	30.186	7	PE	41141.1	18005.8	41141.1	41141.1	18005.8	18005.8	41141.1	37106.2	0	0	5.49428	5.49428	1	0	0.321233	0.530616
BF_18 Mo_17.08.21_3-1_1-4_2v2	18 month	2021-08-17	BF	3	1	2	4	187	1	30.186	7	PE	41168.7	20070.2	41168.7	41168.7	20070.2	20070.2	41168.7	39195.5	0	0	5.49428	5.49428	1	0	0.547143	0.511768
BF_18 Mo_17.08.21_3-1_1-4_2v2	18 month	2021-08-17	BF	3	1	2	4	188	1	30.186	7	PE	41185.3	16656.9	41185.3	41185.3	16656.9	16656.9	41185.3	35741	0	0	5.49428	5.49428	1	0	0.348919	0.539486
BF_18 Mo_17.08.21_3-1_1-4_2v2	18 month	2021-08-17	BF	3	1	2	4	189	1	30.186	7	PE	41185.3	23401.6	41185.3	41185.3	23401.6	23401.6	41185.3	42567.1	0	0	5.49428	5.49428	1	0	0.360448	0.162861
BF_18 Mo_17.08.21_3-1_1-4_2v2	18 month	2021-08-17	BF	3	1	2	4	190	1	30.186	7	PE	41224	14827.3	41224	41224	14827.3	14827.3	41224	33889.3	0	0	5.49428	5.49428	1	0	0.466944	0.324048
BF_18 Mo_17.08.21_3-1_1-4_2v2	18 month	2021-08-17	BF	3	1	2	4	191	1	30.186	7	PE	41334.5	17618	41334.5	41334.5	17618	17618	41334.5	36713.8	0	0	5.49428	5.49428	1	0	0.347307	0.267452
BF_18 Mo_17.08.21_3-1_1-4_2v2	18 month	2021-08-17	BF	3	1	2	4	192	1	30.186	7	PE	41362.2	19414.8	41362.2	41362.2	19414.8	19414.8	41362.2	38532.2	0	0	5.49428	5.49428	1	0	0.40704	0.476193
BF_18 Mo_17.08.21_3-1_1-4_2v2	18 month	2021-08-17	BF	3	1	2	4	193	1	30.186	7	PE	41428.5	15073.1	41428.5	41428.5	15073.1	15073.1	41428.5	34138	0	0	5.49428	5.49428	1	0	0.272846	0.337328
BF_18 Mo_17.08.21_3-1_1-4_2v2	18 month	2021-08-17	BF	3	1	2	4	194	1	30.186	7	PE	41472.7	18519.2	41472.7	41472.7	18519.2	18519.2	41472.7	37625.8	0	0	5.49428	5.49428	1	0	0.358044	0.565456
BF_18 Mo_17.08.21_3-1_1-4_2v2	18 month	2021-08-17	BF	3	1	2	4	195	1	30.186	7	PE	41500.4	23538.1	41500.4	41500.4	23538.1	23538.1	41500.4	42705.3	0	0	5.49428	5.49428	1	0	0.375597	0.101043
BF_18 Mo_17.08.21_3-1_1-4_2v2	18 month	2021-08-17	BF	3	1	2	4	196	1	30.186	7	PE	41505.9	19666	41505.9	41505.9	19666	19666	41505.9	38786.5	0	0	5.49428	5.49428	1	0	0.367649	0.460235
BF_18 Mo_17.08.21_3-1_1-4_2v2	18 month	2021-08-17	BF	3	1	2	4	197	1	30.186	7	PE	41633	18311.6	41633	41633	18311.6	18311.6	41633	37415.7	0	0	5.49428	5.49428	1	0	0.300288	0.55574
BF_18 Mo_17.08.21_3-1_1-4_2v2	18 month	2021-08-17	BF	3	1	2	4	198	1	30.186	7	PE	41682.8	21118.7	41682.8	41682.8	21118.7	21118.7	41682.8	40256.7	0	0	5.49428	5.49428	1	0	0.425624	0.412752
BF_18 Mo_17.08.21_3-1_1-4_2v2	18 month	2021-08-17	BF	3	1	2	4	199	1	30.186	7	PE	41693.8	18125.9	41693.8	41693.8	18125.9	18125.9	41693.8	37227.8	0	0	5.49428	5.49428	1	0	0.3344	0.209146
BF_18 Mo_17.08.21_3-1_1-4_2v2	18 month	2021-08-17	BF	3	1	2	4	200	1	30.186	7	PE	41826.5	21473.7	41826.5	41826.5	21473.7	21473.7	41826.5	40616	0	0	5.49428	5.49428	1	0	0.337194	0.688272
BF_18 Mo_17.08.21_3-1_1-4_2v2	18 month	2021-08-17	BF	3	1	2	4	201	1	30.186	7	PE	41843.1	19010.7	41843.1	41843.1	19010.7	19010.7	41843.1	38123.2	0	0	5.49428	5.49428	1	0	0.524293	0.585973
BF_18 Mo_17.08.21_3-1_1-4_2v2	18 month	2021-08-17	BF	3	1	2	4	202	1	30.186	7	PE	41843.1	20982.2	41843.1	41843.1	20982.2	20982.2	41843.1	40118.5	0	0	5.49428	5.49428	1	0	0.324641	0.371612
BF_18 Mo_17.08.21_3-1_1-4_2v2	18 month	2021-08-17	BF	3	1	2	4	203	1	30.186	7	PE	41859.6	21790.5	41859.6	41859.6	21790.5	21790.5	41859.6	40936.6	0	0	5.49428	5.49428	1	0	0.297387	0.598818
BF_18 Mo_17.08.21_3-1_1-4_2v2	18 month	2021-08-17	BF	3	1	2	4	204	1	30.186	7	PE	41865.2	14472.3	41865.2	41865.2	14472.3	14472.3	41865.2	33530.1	0	0	5.49428	5.49428	1	0	0.450432	0.267557
BF_18 Mo_17.08.21_3-1_1-4_2v2	18 month	2021-08-17	BF	3	1	2	4	205	1	30.186	7	PE	41892.8	19545.9	41892.8	41892.8	19545.9	19545.9	41892.8	38664.9	0	0	5.49428	5.49428	1	0	0.341798	0.533635
BF_18 Mo_17.08.21_3-1_1-4_2v2	18 month	2021-08-17	BF	3	1	2	4	206	1	30.186	7	PE	41914.9	17809.2	41914.9	41914.9	17809.2	17809.2	41914.9	36907.2	0	0	5.49428	5.49428	1	0	0.408889	0.374004
BF_18 Mo_17.08.21_3-1_1-4_2v2	18 month	2021-08-17	BF	3	1	2	4	207	1	30.186	7	PE	41970.2	17809.2	41970.2	41970.2	17809.2	17809.2	41970.2	36907.2	0	0	5.49428	5.49428	1	0	0.37312	0.421917
BF_18 Mo_17.08.21_3-1_1-4_2v2	18 month	2021-08-17	BF	3	1	2	4	208	1	30.186	7	PE	42064.1	16558.5	42064.1	42064.1	16558.5	16558.5	42064.1	35641.5	0	0	5.49428	5.49428	1	0	0.473088	0.429544
BF_18 Mo_17.08.21_3-1_1-4_2v2	18 month	2021-08-17	BF	3	1	2	4	209	1	30.186	7	PE	42075.2	20883.9	42075.2	42075.2	20883.9	20883.9	42075.2	40019.1	0	0	5.49428	5.49428	1	0	0.272711	0.598239
BF_18 Mo_17.08.21_3-1_1-4_2v2	18 month	2021-08-17	BF	3	1	2	4	210	1	30.186	7	PE	42080.7	22353	42080.7	42080.7	22353	22353	42080.7	41505.9	0	0	5.49428	5.49428	1	0	0.27302	0.54382
BF_18 Mo_17.08.21_3-1_1-4_2v2	18 month	2021-08-17	BF	3	1	2	4	211	1	30.186	7	PE	42274.2	16580.4	42274.2	42274.2	16580.4	16580.4	42274.2	35663.6	0	0	5.49428	5.49428	1	0	0.443975	0.398506
BF_18 Mo_17.08.21_3-1_1-4_2v2	18 month	2021-08-17	BF	3	1	2	4	212	1	30.186	7	PE	42462.1	18693.9	42462.1	42462.1	18693.9	18693.9	42462.1	37802.6	0	0	5.49428	5.49428	1	0	0.402913	0.287807
BF_18 Mo_17.08.21_3-1_1-4_2v2	18 month	2021-08-17	BF	3	1	2	4	213	1	30.186	7	PE	42528.4	21064.1	42528.4	42528.4	21064.1	21064.1	42528.4	40201.5	0	0	5.49428	5.49428	1	0	0.198864	0.538724
BF_18 Mo_17.08.21_3-1_1-4_2v2	18 month	2021-08-17	BF	3	1	2	4	214	1	30.186	7	PE	42534	18497.3	42534	42534	18497.3	18497.3	42534	37603.6	0	0	5.49428	5.49428	1	0	0.243291	0.471275
BF_18 Mo_17.08.21_3-1_1-4_2v2	18 month	2021-08-17	BF	3	1	2	4	215	1	30.186	7	PE	42572.6	19469.4	42572.6	42572.6	19469.4	19469.4	42572.6	38587.5	0	0	5.49428	5.49428	1	0	0.268163	0.365605
BF_18 Mo_17.08.21_3-1_1-4_2v2	18 month	2021-08-17	BF	3	1	2	4	216	1	30.186	7	PE	42699.8	17656.3	42699.8	42699.8	17656.3	17656.3	42699.8	36752.4	0	0	5.49428	5.49428	1	0	0.308771	0.372903
BF_18 Mo_17.08.21_3-1_1-4_2v2	18 month	2021-08-17	BF	3	1	2	4	217	1	30.186	7	PE	42838	17448.7	42838	42838	17448.7	17448.7	42838	36542.4	0	0	5.49428	5.49428	1	0	0.358127	0.485292
BF_18 Mo_17.08.21_3-1_1-4_2v2	18 month	2021-08-17	BF	3	1	2	4	218	1	30.186	7	PE	42887.7	19737	42887.7	42887.7	19737	19737	42887.7	38858.3	0	0	5.49428	5.49428	1	0	0.27739	0.431797
BF_18 Mo_17.08.21_3-1_1-4_2v2	18 month	2021-08-17	BF	3	1	2	4	219	1	30.186	7	PE	42898.8	20720.1	42898.8	42898.8	20720.1	20720.1	42898.8	39853.2	0	0	5.49428	5.49428	1	0	0.484124	0.380084
BF_18 Mo_17.08.21_3-1_1-4_2v2	18 month	2021-08-17	BF	3	1	2	4	220	1	30.186	7	PE	42926.4	16203.6	42926.4	42926.4	16203.6	16203.6	42926.4	35282.2	0	0	5.49428	5.49428	1	0	0.164948	0.383529
BF_18 Mo_17.08.21_3-1_1-4_2v2	18 month	2021-08-17	BF	3	1	2	4	221	1	30.186	7	PE	43097.7	17071.9	43097.7	43097.7	17071.9	17071.9	43097.7	36161	0	0	5.49428	5.49428	1	0	0.342613	0.555281
BF_18 Mo_17.08.21_3-1_1-4_2v2	18 month	2021-08-17	BF	3	1	2	4	222	1	30.186	7	PE	43247	18338.9	43247	43247	18338.9	18338.9	43247	37443.4	0	0	5.49428	5.49428	1	0	0.297491	0.467951
BF_18 Mo_17.08.21_3-1_1-4_2v2	18 month	2021-08-17	BF	3	1	2	4	223	1	30.186	7	PE	43291.2	20840.2	43291.2	43291.2	20840.2	20840.2	43291.2	39974.8	0	0	5.49428	5.49428	1	0	0.274695	0.299503
BF_18 Mo_17.08.21_3-1_1-4_2v2	18 month	2021-08-17	BF	3	1	2	4	224	1	30.186	7	PE	43296.7	19693.3	43296.7	43296.7	19693.3	19693.3	43296.7	38814.1	0	0	5.49428	5.49428	1	0	0.185727	0.179572
BF_18 Mo_17.08.21_3-1_1-4_2v2	18 month	2021-08-17	BF	3	1	2	4	225	1	30.186	7	PE	43446	20670.9	43446	43446	20670.9	20670.9	43446	39803.5	0	0	5.49428	5.49428	1	0	0.316	0.070021
BF_18 Mo_17.08.21_3-1_1-4_2v2	18 month	2021-08-17	BF	3	1	2	4	226	1	30.186	7	PE	43512.3	20501.6	43512.3	43512.3	20501.6	20501.6	43512.3	39632.1	0	0	5.49428	5.49428	1	0	0.367657	0.225288
BF_18 Mo_17.08.21_3-1_1-4_2v2	18 month	2021-08-17	BF	3	1	2	4	227	1	30.186	7	PE	43661.5	17973	43661.5	43661.5	17973	17973	43661.5	37073	0	0	5.49428	5.49428	1	0	0.453012	0.363342
BF_18 Mo_17.08.21_3-1_1-4_2v2	18 month	2021-08-17	BF	3	1	2	4	228	1	30.186	7	PE	43711.3	19376.6	43711.3	43711.3	19376.6	19376.6	43711.3	38493.5	0	0	5.49428	5.49428	1	0	0.315392	0.506428
BF_18 Mo_17.08.21_3-1_1-4_2v2	18 month	2021-08-17	BF	3	1	2	4	229	1	30.186	7	PE	43783.1	19436.7	43783.1	43783.1	19436.7	19436.7	43783.1	38554.3	0	0	5.49428	5.49428	1	0	0.39205	0.390594
BF_18 Mo_17.08.21_3-1_1-4_2v2	18 month	2021-08-17	BF	3	1	2	4	230	1	30.186	7	PE	43783.1	19518.6	43783.1	43783.1	19518.6	19518.6	43783.1	38637.2	0	0	5.49428	5.49428	1	0	0.28224	0.224539
BF_18 Mo_17.08.21_3-1_1-4_2v2	18 month	2021-08-17	BF	3	1	2	4	231	20	603.721	8	PP	38283.5	18164.2	38283.5	38322.2	18142.3	18169.6	38300.1	37255.4	0.816748	-0.576995	46.51	24.5645	1.89338	144.761	0.52534	0.9106	OK	ja	Fragment	grau
BF_18 Mo_17.08.21_3-1_1-4_2v2	18 month	2021-08-17	BF	3	1	2	4	241	1	30.186	9	POM	39438.7	19677	39438.7	39438.7	19677	19677	39438.7	38797.5	0	0	5.49428	5.49428	1	0	0.359123	0.333779
BF_18 Mo_17.08.21_3-1_1-4_2v2	18 month	2021-08-17	BF	3	1	2	4	242	1	30.186	12	PS	34906.3	16629.5	34906.3	34906.3	16629.5	16629.5	34906.3	35713.3	0	0	5.49428	5.49428	1	0	0.38086	0.76322	OK	ja	Pixel	grau
BF_18 Mo_17.08.21_3-1_1-4_2v2	18 month	2021-08-17	BF	3	1	2	4	243	11	332.046	13	PBT	37393.6	19731.6	37393.6	37410.2	19731.6	19747.9	37399.1	38858.3	-0.573697	0.819067	28.3926	19.4107	1.46273	125.008	0.735196	0.94526	OK	ja	Fragment	grau
BF_18 Mo_17.08.21_3-1_1-4_2v2	18 month	2021-08-17	BF	3	1	2	4	244	29	875.395	13	PBT	39698.5	20141.2	39698.5	39737.2	20141.2	20173.9	39720.6	39283.9	0.766892	0.641776	51.9869	35.8032	1.45202	39.9244	0.463151	0.915306	OK	ja	Fragment	grau
BF_18 Mo_17.08.21_3-1_1-4_2v2	18 month	2021-08-17	BF	3	1	2	4	248	4	120.744	18	EVOH	34712.9	21604.8	34712.9	34723.9	21604.8	21610.3	34718.4	40748.7	0.948683	0.316228	17.7412	10.758	1.64911	18.4349	0.113545	0.101798
BF_18 Mo_17.08.21_3-1_1-4_2v2	18 month	2021-08-17	BF	3	1	2	4	249	2	60.3721	18	EVOH	35746.5	22773.5	35746.5	35752	22773.5	22773.5	35746.5	41931.5	1	0	11.0545	5.52726	2	0	0.403086	0.777381
BF_18 Mo_17.08.21_3-1_1-4_2v2	18 month	2021-08-17	BF	3	1	2	4	250	1	30.186	18	EVOH	35879.1	22866.3	35879.1	35879.1	22866.3	22866.3	35879.1	42025.4	0	0	5.49428	5.49428	1	0	0.387488	0.827126
BF_18 Mo_17.08.21_3-1_1-4_2v2	18 month	2021-08-17	BF	3	1	2	4	251	2	60.3721	18	EVOH	40721	16968.1	40721	40721	16968.1	16973.6	40721	36056	0	1	10.9226	5.4613	2	90	0.372743	0.901216
BF_18 Mo_17.08.21_3-1_1-4_2v2	18 month	2021-08-17	BF	3	1	2	4	252	1	30.186	18	EVOH	40726.5	16962.7	40726.5	40726.5	16962.7	16962.7	40726.5	36050.5	0	0	5.49428	5.49428	1	0	0.304142	0.892989
BF_18 Mo_17.08.21_3-1_1-4_2v2	18 month	2021-08-17	BF	3	1	2	4	253	1	30.186	18	EVOH	40726.5	17082.8	40726.5	40726.5	17082.8	17082.8	40726.5	36172.1	0	0	5.49428	5.49428	1	0	0.416749	0.90509
BF_18 Mo_17.08.21_3-1_1-4_2v2	18 month	2021-08-17	BF	3	1	2	4	254	1	30.186	18	EVOH	41909.4	19851.7	41909.4	41909.4	19851.7	19851.7	41909.4	38974.4	0	0	5.49428	5.49428	1	0	0.334963	0.832275
BF6_17.08.20_2.1_1-4_2v2	6 month	2020-08-17	BF	2	1	2	4	1	9	271.674	3	PA	41122.2	21496.9	41105.6	41122.2	21496.9	21507.8	41111.1	40912.2	0.811242	-0.58471	25.339	17.6547	1.43526	144.217	0	0	OK	ja	Fragment	grau
BF6_17.08.20_2.1_1-4_2v2	6 month	2020-08-17	BF	2	1	2	4	2	16	482.976	8	PP	35097.5	21458.7	35075.4	35097.5	21447.8	21464.2	35086.4	40862.4	0.948683	0.316228	29.9617	22.9785	1.3039	18.4349	0	0	OK	ja	Fragment	schwarz
BF6_17.08.20_2.1_1-4_2v2	6 month	2020-08-17	BF	2	1	2	4	3	2	60.3721	4	PC	34776.9	21584.3	34776.9	34776.9	21584.3	21589.8	34776.9	41000.6	0	1	10.9226	5.4613	2	90	0.52336	0.812033	OK	ja	Fragment	braun
BF6_17.08.20_2.1_1-4_2v2	6 month	2020-08-17	BF	2	1	2	4	4	1	30.186	6	PVC	34572.4	21344	34572.4	34572.4	21344	21344	34572.4	40751.9	0	0	5.49428	5.49428	1	0	0.415199	0.215804
BF6_17.08.20_2.1_1-4_2v2	6 month	2020-08-17	BF	2	1	2	4	5	1	30.186	6	PVC	36263.7	22556.4	36263.7	36263.7	22556.4	22556.4	36263.7	41978.9	0	0	5.49428	5.49428	1	0	0.402858	0.107398
BF6_17.08.20_2.1_1-4_2v2	6 month	2020-08-17	BF	2	1	2	4	6	1	30.186	6	PVC	36656.2	18132.8	36656.2	36656.2	18132.8	18132.8	36656.2	37501.8	0	0	5.49428	5.49428	1	0	0.324378	0.608582
BF6_17.08.20_2.1_1-4_2v2	6 month	2020-08-17	BF	2	1	2	4	7	1	30.186	7	PE	35589.4	16379.7	35589.4	35589.4	16379.7	16379.7	35589.4	35727.6	0	0	5.49428	5.49428	1	0	0.265073	0.0666435
BF6_17.08.20_2.1_1-4_2v2	6 month	2020-08-17	BF	2	1	2	4	8	1	30.186	7	PE	38038	19225	38038	38038	19225	19225	38038	38607.3	0	0	5.49428	5.49428	1	0	0.466086	0
BF6_17.08.20_2.1_1-4_2v2	6 month	2020-08-17	BF	2	1	2	4	9	1	30.186	7	PE	38131.9	14752.2	38131.9	38131.9	14752.2	14752.2	38131.9	34080.5	0	0	5.49428	5.49428	1	0	0.236376	0
BF6_17.08.20_2.1_1-4_2v2	6 month	2020-08-17	BF	2	1	2	4	10	1	30.186	7	PE	40602.6	19372.5	40602.6	40602.6	19372.5	19372.5	40602.6	38756.5	0	0	5.49428	5.49428	1	0	0.336763	0.195921
BF6_17.08.20_2.1_1-4_2v2	6 month	2020-08-17	BF	2	1	2	4	11	1	30.186	7	PE	41133.2	18771.7	41133.2	41133.2	18771.7	18771.7	41133.2	38148.5	0	0	5.49428	5.49428	1	0	0.458922	0.342224
BF6_17.08.20_2.1_1-4_2v2	6 month	2020-08-17	BF	2	1	2	4	12	1	30.186	7	PE	42365.8	17728.6	42365.8	42365.8	17728.6	17728.6	42365.8	37092.8	0	0	5.49428	5.49428	1	0	0.416802	0
BF6_17.08.20_2.1_1-4_2v2	6 month	2020-08-17	BF	2	1	2	4	13	62	1871.53	8	PP	34655.3	16975	34655.3	34694	16958.6	17018.7	34671.9	36341.1	-0.321921	0.946767	69.4569	41.7075	1.66533	108.779	0.81349	0.737731	OK	ja	Fragment	grau
BF6_17.08.20_2.1_1-4_2v2	6 month	2020-08-17	BF	2	1	2	4	14	15	452.79	12	PS	34804.5	21469.6	34788	34804.5	21453.2	21469.6	34799	40867.9	0.707107	0.707107	28.8045	24.9195	1.1559	45	0	0	OK	ja	Fragment	grau
BF6_17.08.20_2.1_1-4_2v2	6 month	2020-08-17	BF	2	1	2	4	16	1	30.186	8	PP	41017.2	21999.4	41017.2	41017.2	21999.4	21999.4	41017.2	41415.1	0	0	5.49428	5.49428	1	0	0.45312	0.26644
BF6_17.08.20_2.1_1-4_2v2	6 month	2020-08-17	BF	2	1	2	4	20	1	30.186	13	PBT	35086.4	21709.9	35086.4	35086.4	21709.9	21709.9	35086.4	41122.2	0	0	5.49428	5.49428	1	0	0.482489	0.959434	OK	ja	Pixel	grau
BF6_17.08.20_2.1_1-4_2v2	6 month	2020-08-17	BF	2	1	2	4	21	2	60.3721	13	PBT	41033.8	19563.6	41033.8	41039.3	19563.6	19563.6	41033.8	38950	1	0	11.0545	5.52726	2	0	0.200666	0.95617	OK	ja	Fragment	grau
BF6_17.08.20_2.1_1-4_2v2	6 month	2020-08-17	BF	2	1	2	4	22	2	60.3721	16	EVAc	33942.3	19667.4	33942.3	33947.8	19667.4	19667.4	33947.8	39055	1	0	11.0545	5.52726	2	0	0.41082	0.696951
BF6_17.08.20_2.1_1-4_2v2	6 month	2020-08-17	BF	2	1	2	4	23	2	60.3721	16	EVAc	36645.1	18192.8	36645.1	36645.1	18192.8	18198.3	36645.1	37562.6	0	1	10.9226	5.4613	2	90	0.333627	0.371222
BF6_17.08.20_2.1_1-4_2v2	6 month	2020-08-17	BF	2	1	2	4	24	3	90.5581	18	EVOH	34611.1	21344	34611.1	34616.6	21344	21349.5	34611.1	40757.4	0.707107	0.707107	13.2644	9.37932	1.41421	45	0.296706	0.841267
BF6_17.08.20_2.1_1-4_2v2	6 month	2020-08-17	BF	2	1	2	4	25	3	90.5581	18	EVOH	42857.8	18673.4	42857.8	42857.8	18673.4	18684.3	42857.8	38054.6	0	1	16.3839	5.4613	3	90	0.244693	0.669062
BF6_17.08.20_2.1_1-4_2v2	6 month	2020-08-17	BF	2	1	2	4	26	1	30.186	18	EVOH	42863.3	18536.9	42863.3	42863.3	18536.9	18536.9	42863.3	37910.9	0	0	5.49428	5.49428	1	0	0.57389	0.754289
BF6_17.08.20_2.1_1-4_2v2	6 month	2020-08-17	BF	2	1	2	4	27	1	30.186	18	EVOH	42863.3	18569.7	42863.3	42863.3	18569.7	18569.7	42863.3	37944	0	0	5.49428	5.49428	1	0	0.35974	0.707271
BF6_17.08.20_2.1_1-4_2v2	6 month	2020-08-17	BF	2	1	2	4	28	3	90.5581	18	EVOH	42896.4	18580.6	42896.4	42896.4	18580.6	18591.5	42896.4	37960.6	0	1	16.3839	5.4613	3	90	0.391001	0.803481
BF6_17.08.20_3-2_1_1-4_1v2	6 month	2020-08-17	BF	3	2	1	4	1	2	60.3721	1	PU	33824.5	21554.4	33824.5	33824.5	21554.4	21559.8	33824.5	40004	0	1	10.9226	5.4613	2	90	0.532954	0.849968
BF6_17.08.20_3-2_1_1-4_1v2	6 month	2020-08-17	BF	3	2	1	4	2	1	30.186	1	PU	35560.1	20642.3	35560.1	35560.1	20642.3	20642.3	35560.1	39075.4	0	0	5.49428	5.49428	1	0	0.291533	0.473419
BF6_17.08.20_3-2_1_1-4_1v2	6 month	2020-08-17	BF	3	2	1	4	3	3	90.5581	1	PU	35643	23973.7	35643	35648.5	23973.7	23979.2	35643	42452.6	0.707107	0.707107	13.2644	9.37932	1.41421	45	0.576924	0.839226	OK	ja	Fragment	grau
BF6_17.08.20_3-2_1_1-4_1v2	6 month	2020-08-17	BF	3	2	1	4	4	11	332.046	1	PU	36306.3	21570.7	36306.3	36328.4	21559.8	21576.2	36317.3	40015	0.836643	0.547748	28.381	19.1654	1.48085	33.2126	0.697944	0.740811
BF6_17.08.20_3-2_1_1-4_1v2	6 month	2020-08-17	BF	3	2	1	4	5	1	30.186	1	PU	36333.9	21581.7	36333.9	36333.9	21581.7	21581.7	36333.9	40026.1	0	0	5.49428	5.49428	1	0	0.39703	0.609537
BF6_17.08.20_3-2_1_1-4_1v2	6 month	2020-08-17	BF	3	2	1	4	6	1	30.186	1	PU	40368.8	20511.3	40368.8	40368.8	20511.3	20511.3	40368.8	38942.8	0	0	5.49428	5.49428	1	0	0.41216	0.411886
BF6_17.08.20_3-2_1_1-4_1v2	6 month	2020-08-17	BF	3	2	1	4	7	20	603.721	1	PU	40440.6	21576.2	40407.5	40440.6	21565.3	21581.7	40424.1	40015	0.967161	-0.254166	40.3803	21.8213	1.8505	165.276	0	0	OK	ja	Fragment	grau
BF6_17.08.20_3-2_1_1-4_1v2	6 month	2020-08-17	BF	3	2	1	4	8	39	1177.25	7	PE	35538	17365.5	35510.3	35538	17343.7	17381.9	35521.4	35753.5	-0.316228	0.948683	46.9663	36.5917	1.28352	108.435	0	0	OK	ja	Fragment	grau
BF6_17.08.20_3-2_1_1-4_1v2	6 month	2020-08-17	BF	3	2	1	4	9	1	30.186	1	PU	40634.1	19910.5	40634.1	40634.1	19910.5	19910.5	40634.1	38334.8	0	0	5.49428	5.49428	1	0	0.51219	0.684228
BF6_17.08.20_3-2_1_1-4_1v2	6 month	2020-08-17	BF	3	2	1	4	10	1	30.186	1	PU	41286.3	22450	41286.3	41286.3	22450	22450	41286.3	40904.9	0	0	5.49428	5.49428	1	0	0.459556	0.801945
BF6_17.08.20_3-2_1_1-4_1v2	6 month	2020-08-17	BF	3	2	1	4	11	1	30.186	1	PU	41297.4	22455.5	41297.4	41297.4	22455.5	22455.5	41297.4	40910.5	0	0	5.49428	5.49428	1	0	0.392724	0.811737
BF6_17.08.20_3-2_1_1-4_1v2	6 month	2020-08-17	BF	3	2	1	4	12	2	60.3721	1	PU	41695.3	23154.5	41695.3	41695.3	23154.5	23160	41695.3	41618	0	1	10.9226	5.4613	2	90	0.291948	0.807849
BF6_17.08.20_3-2_1_1-4_1v2	6 month	2020-08-17	BF	3	2	1	4	13	40	1207.44	2	PET	39357.3	18878.3	39357.3	39396	18867.4	18905.6	39373.9	37301.2	0.729292	0.684202	48.3504	36.8206	1.31313	43.1729	0.973511	0.879692	OK	ja	Fragment	braun
BF6_17.08.20_3-2_1_1-4_1v2	6 month	2020-08-17	BF	3	2	1	4	14	5	150.93	3	PA	38229.7	17911.7	38229.7	38240.8	17911.7	17917.1	38235.3	36317.3	0.948683	0.316228	17.7412	12.5038	1.41886	18.4349	0.258855	0.909141	OK	ja	Fragment	grau
BF6_17.08.20_3-2_1_1-4_1v2	6 month	2020-08-17	BF	3	2	1	4	15	2	60.3721	3	PA	41750.6	23498.6	41750.6	41756.1	23498.6	23498.6	41750.6	41966.2	1	0	11.0545	5.52726	2	0	0.472598	0.8648	OK	ja	Fragment	grau
BF6_17.08.20_3-2_1_1-4_1v2	6 month	2020-08-17	BF	3	2	1	4	16	1	30.186	4	PC	37245.9	17147.1	37245.9	37245.9	17147.1	17147.1	37245.9	35538	0	0	5.49428	5.49428	1	0	0.267211	0.415995
BF6_17.08.20_3-2_1_1-4_1v2	6 month	2020-08-17	BF	3	2	1	4	17	1	30.186	4	PC	42668.1	21581.7	42668.1	42668.1	21581.7	21581.7	42668.1	40026.1	0	0	5.49428	5.49428	1	0	0.414453	0.384193
BF6_17.08.20_3-2_1_1-4_1v2	6 month	2020-08-17	BF	3	2	1	4	18	1	30.186	5	PMMA	42137.5	21931.2	42137.5	42137.5	21931.2	21931.2	42137.5	40379.8	0	0	5.49428	5.49428	1	0	0.552934	0.820115	OK	ja	Pixel	grau
BF6_17.08.20_3-2_1_1-4_1v2	6 month	2020-08-17	BF	3	2	1	4	19	1	30.186	5	PMMA	43370.1	18097.4	43370.1	43370.1	18097.4	18097.4	43370.1	36499.7	0	0	5.49428	5.49428	1	0	0.366419	0.507571
BF6_17.08.20_3-2_1_1-4_1v2	6 month	2020-08-17	BF	3	2	1	4	20	1	30.186	5	PMMA	43375.6	18091.9	43375.6	43375.6	18091.9	18091.9	43375.6	36494.2	0	0	5.49428	5.49428	1	0	0.4144	0.279572
BF6_17.08.20_3-2_1_1-4_1v2	6 month	2020-08-17	BF	3	2	1	4	21	1	30.186	6	PVC	35018.4	17507.5	35018.4	35018.4	17507.5	17507.5	35018.4	35902.8	0	0	5.49428	5.49428	1	0	0.529029	0.101813
BF6_17.08.20_3-2_1_1-4_1v2	6 month	2020-08-17	BF	3	2	1	4	22	227	6852.23	6	PVC	36477.6	17054.2	36477.6	36571.6	16972.3	17081.6	36516.3	35410.8	-0.578425	0.815736	120.886	88.4366	1.36692	125.34	0.706667	0.620792	OK	ja	Fragment	weiß
BF6_17.08.20_3-2_1_1-4_1v2	6 month	2020-08-17	BF	3	2	1	4	23	4	120.744	6	PVC	38434.3	17780.6	38434.3	38439.8	17780.6	17791.5	38434.3	36184.7	0.525731	0.850651	17.6826	10.1407	1.74373	58.2825	0.425244	0.777988	OK	ja	Fragment	grau
BF6_17.08.20_3-2_1_1-4_1v2	6 month	2020-08-17	BF	3	2	1	4	24	5	150.93	6	PVC	38987	23504	38987	38992.5	23504	23515	38987	41977.2	-0.316228	0.948683	17.5716	12.3843	1.41886	108.435	0.539733	0.400381	OK	ja	Fragment	grau
BF6_17.08.20_3-2_1_1-4_1v2	6 month	2020-08-17	BF	3	2	1	4	25	2	60.3721	6	PVC	40252.7	16792.1	40252.7	40258.2	16792.1	16792.1	40258.2	35178.7	1	0	11.0545	5.52726	2	0	0.345903	0.837341	OK	ja	Fragment	grau
BF6_17.08.20_3-2_1_1-4_1v2	6 month	2020-08-17	BF	3	2	1	4	26	2	60.3721	7	PE	34283.3	19970.6	34283.3	34283.3	19970.6	19976	34283.3	38401.1	0	1	10.9226	5.4613	2	90	0.407608	0.535056
BF6_17.08.20_3-2_1_1-4_1v2	6 month	2020-08-17	BF	3	2	1	4	27	1	30.186	7	PE	34310.9	20276.4	34310.9	34310.9	20276.4	20276.4	34310.9	38705.1	0	0	5.49428	5.49428	1	0	0.4512	0.494498
BF6_17.08.20_3-2_1_1-4_1v2	6 month	2020-08-17	BF	3	2	1	4	28	3	90.5581	7	PE	35062.6	23728	35062.6	35068.2	23728	23733.4	35062.6	42203.8	0.707107	0.707107	13.2644	9.37932	1.41421	45	0.328889	0.944159	OK	ja	Fragment	grau
BF6_17.08.20_3-2_1_1-4_1v2	6 month	2020-08-17	BF	3	2	1	4	29	7	211.302	7	PE	38832.2	15743.5	38821.2	38832.2	15738.1	15749	38826.7	34117.5	0.707107	-0.707107	21.0345	13.2644	1.58579	135	0	0	OK	ja	Fragment	grau
BF6_17.08.20_3-2_1_1-4_1v2	6 month	2020-08-17	BF	3	2	1	4	30	38	1147.07	7	PE	39545.2	16459	39501	39545.2	16431.7	16464.4	39523.1	34830.5	0.915522	-0.402268	49.7471	39.646	1.25478	156.28	0	0	OK	ja	Fragment	grau
BF6_17.08.20_3-2_1_1-4_1v2	6 month	2020-08-17	BF	3	2	1	4	31	8	241.488	7	PE	40053.7	16491.7	40037.2	40053.7	16486.3	16497.2	40048.2	34874.7	1	0	22.109	16.5818	1.33333	0	0	0	OK	ja	Fragment	grau
BF6_17.08.20_3-2_1_1-4_1v2	6 month	2020-08-17	BF	3	2	1	4	32	1	30.186	7	PE	36190.2	21729.1	36190.2	36190.2	21729.1	21729.1	36190.2	40175.3	0	0	5.49428	5.49428	1	0	0.519908	0.588041
BF6_17.08.20_3-2_1_1-4_1v2	6 month	2020-08-17	BF	3	2	1	4	33	1	30.186	7	PE	36356	16136.8	36356	36356	16136.8	16136.8	36356	34515.4	0	0	5.49428	5.49428	1	0	0.345091	0.453313
BF6_17.08.20_3-2_1_1-4_1v2	6 month	2020-08-17	BF	3	2	1	4	34	4	120.744	7	PE	36356	23018	36356	36361.5	23018	23023.4	36356	41485.3	1	0	11.0545	11.0545	1	0	0.265216	0.614981
BF6_17.08.20_3-2_1_1-4_1v2	6 month	2020-08-17	BF	3	2	1	4	35	2	60.3721	7	PE	36450	15847.3	36450	36450	15847.3	15852.8	36450	34222.5	0	1	10.9226	5.4613	2	90	0.2344	0.648612
BF6_17.08.20_3-2_1_1-4_1v2	6 month	2020-08-17	BF	3	2	1	4	36	1	30.186	7	PE	36516.3	16169.5	36516.3	36516.3	16169.5	16169.5	36516.3	34548.6	0	0	5.49428	5.49428	1	0	0.443979	0.434182
BF6_17.08.20_3-2_1_1-4_1v2	6 month	2020-08-17	BF	3	2	1	4	37	1	30.186	7	PE	36742.9	16601	36742.9	36742.9	16601	16601	36742.9	34985.2	0	0	5.49428	5.49428	1	0	0.409432	0.595982
BF6_17.08.20_3-2_1_1-4_1v2	6 month	2020-08-17	BF	3	2	1	4	38	1	30.186	7	PE	36881.1	17791.5	36881.1	36881.1	17791.5	17791.5	36881.1	36190.2	0	0	5.49428	5.49428	1	0	0.418039	0.799927
BF6_17.08.20_3-2_1_1-4_1v2	6 month	2020-08-17	BF	3	2	1	4	39	1	30.186	7	PE	36886.6	22739.5	36886.6	36886.6	22739.5	22739.5	36886.6	41197.9	0	0	5.49428	5.49428	1	0	0.490081	0.43972
BF6_17.08.20_3-2_1_1-4_1v2	6 month	2020-08-17	BF	3	2	1	4	40	12	362.232	7	PE	37433.8	19277	37433.8	37450.4	19271.5	19287.9	37444.9	37699.1	0.707107	-0.707107	28.8045	21.0345	1.3694	135	0.504	0.951291	OK	ja	Fragment	grau
BF6_17.08.20_3-2_1_1-4_1v2	6 month	2020-08-17	BF	3	2	1	4	41	2	60.3721	7	PE	37489.1	24536.2	37489.1	37494.6	24536.2	24536.2	37494.6	43016.4	1	0	11.0545	5.52726	2	0	0.410453	0.626797
BF6_17.08.20_3-2_1_1-4_1v2	6 month	2020-08-17	BF	3	2	1	4	42	1	30.186	7	PE	37560.9	24918.5	37560.9	37560.9	24918.5	24918.5	37560.9	43403.3	0	0	5.49428	5.49428	1	0	0.528	0.606784
BF6_17.08.20_3-2_1_1-4_1v2	6 month	2020-08-17	BF	3	2	1	4	43	2	60.3721	7	PE	37566.5	24907.6	37566.5	37566.5	24907.6	24913.1	37566.5	43397.7	0	1	10.9226	5.4613	2	90	0.616	0.633077
BF6_17.08.20_3-2_1_1-4_1v2	6 month	2020-08-17	BF	3	2	1	4	44	1	30.186	7	PE	37677	21696.4	37677	37677	21696.4	21696.4	37677	40142.2	0	0	5.49428	5.49428	1	0	0.421177	0.6671
BF6_17.08.20_3-2_1_1-4_1v2	6 month	2020-08-17	BF	3	2	1	4	45	20	603.721	7	PE	37782	15743.5	37782	37798.6	15738.1	15776.3	37787.6	34134	-0.0458617	0.998948	43.9018	23.0809	1.90208	92.6286	0.411316	0.954778
BF6_17.08.20_3-2_1_1-4_1v2	6 month	2020-08-17	BF	3	2	1	4	46	3	90.5581	7	PE	37787.6	15781.8	37787.6	37793.1	15781.8	15787.2	37787.6	34161.7	0.707107	0.707107	13.2644	9.37932	1.41421	45	0.319241	0.872786
BF6_17.08.20_3-2_1_1-4_1v2	6 month	2020-08-17	BF	3	2	1	4	47	1	30.186	7	PE	37942.3	22761.3	37942.3	37942.3	22761.3	22761.3	37942.3	41220	0	0	5.49428	5.49428	1	0	0.413681	0.685955
BF6_17.08.20_3-2_1_1-4_1v2	6 month	2020-08-17	BF	3	2	1	4	48	1	30.186	7	PE	38246.3	16082.1	38246.3	38246.3	16082.1	16082.1	38246.3	34460.2	0	0	5.49428	5.49428	1	0	0.4224	0.708144
BF6_17.08.20_3-2_1_1-4_1v2	6 month	2020-08-17	BF	3	2	1	4	49	1	30.186	7	PE	38268.4	22602.9	38268.4	38268.4	22602.9	22602.9	38268.4	41059.7	0	0	5.49428	5.49428	1	0	0.4512	0.567927
BF6_17.08.20_3-2_1_1-4_1v2	6 month	2020-08-17	BF	3	2	1	4	50	1	30.186	7	PE	38423.2	22029.5	38423.2	38423.2	22029.5	22029.5	38423.2	40479.3	0	0	5.49428	5.49428	1	0	0.498667	0.646874
BF6_17.08.20_3-2_1_1-4_1v2	6 month	2020-08-17	BF	3	2	1	4	51	2	60.3721	7	PE	38472.9	24170.3	38472.9	38472.9	24170.3	24175.8	38472.9	42646	0	1	10.9226	5.4613	2	90	0.459918	0.713467	OK	ja	Fragment	grau
BF6_17.08.20_3-2_1_1-4_1v2	6 month	2020-08-17	BF	3	2	1	4	52	4	120.744	7	PE	41612.4	17676.8	41606.9	41612.4	17671.4	17676.8	41606.9	36068.6	1	0	11.0545	11.0545	1	0	0	0	OK	ja	Fragment	grau
BF6_17.08.20_3-2_1_1-4_1v2	6 month	2020-08-17	BF	3	2	1	4	53	26	784.837	8	PP	36477.6	17687.8	36455.5	36477.6	17660.5	17693.2	36466.5	36074.1	-0.133921	0.990992	39.4052	27.8471	1.41506	97.6962	0	0	OK	ja	Fragment	braun
BF6_17.08.20_3-2_1_1-4_1v2	6 month	2020-08-17	BF	3	2	1	4	54	5	150.93	7	PE	39335.2	19703	39335.2	39340.7	19703	19713.9	39335.2	38130.3	-0.316228	0.948683	17.5716	12.3843	1.41886	108.435	0.400172	0.538814
BF6_17.08.20_3-2_1_1-4_1v2	6 month	2020-08-17	BF	3	2	1	4	55	25	754.651	8	PP	39899	24394.2	39871.3	39899	24377.9	24405.2	39887.9	42867.1	0.729585	0.68389	36.8237	29.3059	1.25653	43.1484	0	0	OK	ja	Fragment	grau
BF6_17.08.20_3-2_1_1-4_1v2	6 month	2020-08-17	BF	3	2	1	4	56	4	120.744	8	PP	41441.1	16808.5	41435.6	41441.1	16803	16808.5	41441.1	35195.3	1	0	11.0545	11.0545	1	0	0	0	OK	ja	Fragment	grau
BF6_17.08.20_3-2_1_1-4_1v2	6 month	2020-08-17	BF	3	2	1	4	57	34	1026.32	8	PP	42159.6	21822	42126.5	42159.6	21800.1	21827.4	42143	40263.8	0.913382	0.407102	44.7303	32.4075	1.38024	24.0229	0	0	OK	ja	Fragment	grau
BF6_17.08.20_3-2_1_1-4_1v2	6 month	2020-08-17	BF	3	2	1	4	58	72	2173.39	8	PP	42342	19752.1	42292.3	42342	19724.8	19774	42314.4	38168.9	0.956981	-0.29015	59.4877	54.6814	1.0879	163.133	0	0	OK	ja	Fragment	grau
BF6_17.08.20_3-2_1_1-4_1v2	6 month	2020-08-17	BF	3	2	1	4	59	2	60.3721	7	PE	40081.4	18343.1	40081.4	40086.9	18343.1	18343.1	40081.4	36748.4	1	0	11.0545	5.52726	2	0	0.433778	0.762654
BF6_17.08.20_3-2_1_1-4_1v2	6 month	2020-08-17	BF	3	2	1	4	60	1	30.186	7	PE	40363.3	22597.5	40363.3	40363.3	22597.5	22597.5	40363.3	41054.2	0	0	5.49428	5.49428	1	0	0.453371	0.357413
BF6_17.08.20_3-2_1_1-4_1v2	6 month	2020-08-17	BF	3	2	1	4	61	27	815.023	7	PE	40484.9	23149.1	40484.9	40518	23149.1	23181.8	40495.9	41629	0.962274	-0.272081	40.4117	38.9092	1.03862	164.212	0.355072	0.925188	OK	ja	Fragment	grau
BF6_17.08.20_3-2_1_1-4_1v2	6 month	2020-08-17	BF	3	2	1	4	62	1	30.186	7	PE	40534.6	24454.3	40534.6	40534.6	24454.3	24454.3	40534.6	42933.4	0	0	5.49428	5.49428	1	0	0.533051	0.260721
BF6_17.08.20_3-2_1_1-4_1v2	6 month	2020-08-17	BF	3	2	1	4	63	1	30.186	7	PE	40584.4	25076.9	40584.4	40584.4	25076.9	25076.9	40584.4	43563.5	0	0	5.49428	5.49428	1	0	0.397681	0.227708
BF6_17.08.20_3-2_1_1-4_1v2	6 month	2020-08-17	BF	3	2	1	4	64	1	30.186	7	PE	40783.3	20866.2	40783.3	40783.3	20866.2	20866.2	40783.3	39302	0	0	5.49428	5.49428	1	0	0.498667	0.637064
BF6_17.08.20_3-2_1_1-4_1v2	6 month	2020-08-17	BF	3	2	1	4	65	1	30.186	7	PE	40938.1	16147.7	40938.1	40938.1	16147.7	16147.7	40938.1	34526.5	0	0	5.49428	5.49428	1	0	0.503547	0.532209
BF6_17.08.20_3-2_1_1-4_1v2	6 month	2020-08-17	BF	3	2	1	4	66	3	90.5581	7	PE	41059.7	17999.1	41059.7	41065.2	17993.6	17999.1	41065.2	36400.2	0.707107	-0.707107	13.2644	9.37932	1.41421	135	0.468843	0.689603
BF6_17.08.20_3-2_1_1-4_1v2	6 month	2020-08-17	BF	3	2	1	4	67	1	30.186	7	PE	41341.6	21914.8	41341.6	41341.6	21914.8	21914.8	41341.6	40363.3	0	0	5.49428	5.49428	1	0	0.610418	0.598886
BF6_17.08.20_3-2_1_1-4_1v2	6 month	2020-08-17	BF	3	2	1	4	68	12	362.232	12	PS	36477.6	16999.6	36466.5	36477.6	16983.3	17010.6	36472.1	35388.7	-0.336787	0.941581	34.8989	15.7674	2.21336	109.681	0	0	OK	ja	Fragment	weiß
BF6_17.08.20_3-2_1_1-4_1v2	6 month	2020-08-17	BF	3	2	1	4	69	26	784.837	12	PS	38168.9	22630.2	38135.8	38168.9	22613.9	22635.7	38152.4	41081.8	0.932559	0.361017	40.3822	30.0892	1.34208	21.1626	0	0	OK	ja	Fragment	grau
BF6_17.08.20_3-2_1_1-4_1v2	6 month	2020-08-17	BF	3	2	1	4	70	1	30.186	7	PE	41612.4	23340.2	41612.4	41612.4	23340.2	23340.2	41612.4	41805.9	0	0	5.49428	5.49428	1	0	0.494172	0.65439
BF6_17.08.20_3-2_1_1-4_1v2	6 month	2020-08-17	BF	3	2	1	4	71	1	30.186	7	PE	41667.7	23345.7	41667.7	41667.7	23345.7	23345.7	41667.7	41811.4	0	0	5.49428	5.49428	1	0	0.484622	0.547869
BF6_17.08.20_3-2_1_1-4_1v2	6 month	2020-08-17	BF	3	2	1	4	72	1	30.186	7	PE	41673.2	23340.2	41673.2	41673.2	23340.2	23340.2	41673.2	41805.9	0	0	5.49428	5.49428	1	0	0.5664	0.745856
BF6_17.08.20_3-2_1_1-4_1v2	6 month	2020-08-17	BF	3	2	1	4	73	14	422.604	7	PE	41944.1	21499.7	41944.1	41966.2	21488.8	21510.7	41955.1	39943.2	0.752067	-0.659087	32.9121	21.0174	1.56595	138.77	0.410453	0.898026	OK	ja	Fragment	braun
BF6_17.08.20_3-2_1_1-4_1v2	6 month	2020-08-17	BF	3	2	1	4	74	2	60.3721	7	PE	41949.6	21652.7	41949.6	41949.6	21652.7	21658.1	41949.6	40103.5	0	1	10.9226	5.4613	2	90	0.459556	0.932287	OK	ja	Fragment	grau
BF6_17.08.20_3-2_1_1-4_1v2	6 month	2020-08-17	BF	3	2	1	4	75	1	30.186	7	PE	42104.4	18949.3	42104.4	42104.4	18949.3	18949.3	42104.4	37362	0	0	5.49428	5.49428	1	0	0.409067	0.654031
BF6_17.08.20_3-2_1_1-4_1v2	6 month	2020-08-17	BF	3	2	1	4	76	1	30.186	7	PE	42109.9	17507.5	42109.9	42109.9	17507.5	17507.5	42109.9	35902.8	0	0	5.49428	5.49428	1	0	0.409677	0.441482
BF6_17.08.20_3-2_1_1-4_1v2	6 month	2020-08-17	BF	3	2	1	4	77	2	60.3721	7	PE	42319.9	19451.8	42319.9	42325.4	19451.8	19451.8	42325.4	37870.5	1	0	11.0545	5.52726	2	0	0.457813	0.739341
BF6_17.08.20_3-2_1_1-4_1v2	6 month	2020-08-17	BF	3	2	1	4	78	1	30.186	7	PE	42342	21106.5	42342	42342	21106.5	21106.5	42342	39545.2	0	0	5.49428	5.49428	1	0	0.453703	0.606056
BF6_17.08.20_3-2_1_1-4_1v2	6 month	2020-08-17	BF	3	2	1	4	79	1	30.186	7	PE	42364.1	21095.6	42364.1	42364.1	21095.6	21095.6	42364.1	39534.2	0	0	5.49428	5.49428	1	0	0.385277	0.305337
BF6_17.08.20_3-2_1_1-4_1v2	6 month	2020-08-17	BF	3	2	1	4	80	1	30.186	7	PE	42364.1	21106.5	42364.1	42364.1	21106.5	21106.5	42364.1	39545.2	0	0	5.49428	5.49428	1	0	0.453786	0.465267
BF6_17.08.20_3-2_1_1-4_1v2	6 month	2020-08-17	BF	3	2	1	4	81	1	30.186	7	PE	42369.7	21101.1	42369.7	42369.7	21101.1	21101.1	42369.7	39539.7	0	0	5.49428	5.49428	1	0	0.262945	0.149613
BF6_17.08.20_3-2_1_1-4_1v2	6 month	2020-08-17	BF	3	2	1	4	82	1	30.186	7	PE	42679.2	22422.7	42679.2	42679.2	22422.7	22422.7	42679.2	40877.3	0	0	5.49428	5.49428	1	0	0.4785	0.721422
BF6_17.08.20_3-2_1_1-4_1v2	6 month	2020-08-17	BF	3	2	1	4	83	4	120.744	7	PE	42756.6	18998.5	42756.6	42762.1	18998.5	19003.9	42756.6	37417.2	1	0	11.0545	11.0545	1	0	0.46518	0.65494
BF6_17.08.20_3-2_1_1-4_1v2	6 month	2020-08-17	BF	3	2	1	4	84	1	30.186	7	PE	42878.2	20527.6	42878.2	42878.2	20527.6	20527.6	42878.2	38959.3	0	0	5.49428	5.49428	1	0	0.379108	0.752729
BF6_17.08.20_3-2_1_1-4_1v2	6 month	2020-08-17	BF	3	2	1	4	85	1	30.186	7	PE	42983.2	18567	42983.2	42983.2	18567	18567	42983.2	36975.1	0	0	5.49428	5.49428	1	0	0.5984	0.640586
BF6_17.08.20_3-2_1_1-4_1v2	6 month	2020-08-17	BF	3	2	1	4	86	2	60.3721	7	PE	43082.7	19014.9	43082.7	43082.7	19014.9	19020.3	43082.7	37428.3	0	1	10.9226	5.4613	2	90	0.352721	0.595373
BF6_17.08.20_3-2_1_1-4_1v2	6 month	2020-08-17	BF	3	2	1	4	87	1	30.186	7	PE	43569.1	19058.5	43569.1	43569.1	19058.5	19058.5	43569.1	37472.5	0	0	5.49428	5.49428	1	0	0.508681	0.761588
BF6_17.08.20_3-2_1_1-4_1v2	6 month	2020-08-17	BF	3	2	1	4	88	3	90.5581	7	PE	43580.1	20838.9	43580.1	43585.7	20838.9	20844.4	43580.1	39274.4	0.707107	-0.707107	13.2644	9.37932	1.41421	135	0.483727	0.63154
BF6_17.08.20_3-2_1_1-4_1v2	6 month	2020-08-17	BF	3	2	1	4	89	1	30.186	7	PE	43585.7	20855.3	43585.7	43585.7	20855.3	20855.3	43585.7	39291	0	0	5.49428	5.49428	1	0	0.404978	0.746294
BF6_17.08.20_3-2_1_1-4_1v2	6 month	2020-08-17	BF	3	2	1	4	90	1	30.186	7	PE	43591.2	20860.8	43591.2	43591.2	20860.8	20860.8	43591.2	39296.5	0	0	5.49428	5.49428	1	0	0.473249	0.755748
BF6_17.08.20_3-2_1_1-4_1v2	6 month	2020-08-17	BF	3	2	1	4	91	1	30.186	7	PE	43602.2	20849.9	43602.2	43602.2	20849.9	20849.9	43602.2	39285.5	0	0	5.49428	5.49428	1	0	0.4416	0.500355
BF6_17.08.20_3-2_1_1-4_1v2	6 month	2020-08-17	BF	3	2	1	4	92	1	30.186	7	PE	43806.7	19533.7	43806.7	43806.7	19533.7	19533.7	43806.7	37953.4	0	0	5.49428	5.49428	1	0	0.425473	0
BF6_17.08.20_3-2_1_1-4_1v2	6 month	2020-08-17	BF	3	2	1	4	93	1	30.186	8	PP	35620.9	24001	35620.9	35620.9	24001	24001	35620.9	42474.7	0	0	5.49428	5.49428	1	0	0.314476	0.13081
BF6_17.08.20_3-2_1_1-4_1v2	6 month	2020-08-17	BF	3	2	1	4	94	1	30.186	8	PP	36400.2	22160.6	36400.2	36400.2	22160.6	22160.6	36400.2	40612	0	0	5.49428	5.49428	1	0	0.445867	0.882867
BF6_17.08.20_3-2_1_1-4_1v2	6 month	2020-08-17	BF	3	2	1	4	95	21	633.907	12	PS	40921.5	21893	40888.4	40921.5	21882	21898.4	40904.9	40341.2	0.971732	0.236088	40.3363	22.93	1.75911	13.6558	0	0	OK	ja	Fragment	grau
BF6_17.08.20_3-2_1_1-4_1v2	6 month	2020-08-17	BF	3	2	1	4	96	9	271.674	12	PS	42740	23269.2	42717.9	42740	23258.3	23269.2	42728.9	41728.5	0.850651	0.525731	30.0466	14.8815	2.01905	31.7175	0	0	OK	ja	Fragment	grau
BF6_17.08.20_3-2_1_1-4_1v2	6 month	2020-08-17	BF	3	2	1	4	97	4	120.744	8	PP	36555	23121.8	36555	36566	23121.8	23127.2	36560.5	41590.3	0.948683	0.316228	17.7412	10.758	1.64911	18.4349	0.398933	0.916237	OK	ja	Fragment	grau
BF6_17.08.20_3-2_1_1-4_1v2	6 month	2020-08-17	BF	3	2	1	4	98	2	60.3721	8	PP	37478	23214.6	37478	37478	23214.6	23220.1	37478	41684.3	0	1	10.9226	5.4613	2	90	0.576	0.874262	OK	ja	Fragment	grau
BF6_17.08.20_3-2_1_1-4_1v2	6 month	2020-08-17	BF	3	2	1	4	99	8	241.488	8	PP	37936.8	17043.3	37936.8	37947.9	17026.9	17043.3	37942.3	35427.4	-0.393919	0.919145	24.8696	15.5298	1.60141	113.199	0.611896	0.905356	OK	ja	Fragment	grau
BF6_17.08.20_3-2_1_1-4_1v2	6 month	2020-08-17	BF	3	2	1	4	100	5	150.93	8	PP	38544.8	23859	38544.8	38550.3	23853.6	23864.5	38550.3	42331	-0.316228	0.948683	17.5716	12.3843	1.41886	108.435	0.761856	0.950678	OK	ja	Fragment	grau
BF6_17.08.20_3-2_1_1-4_1v2	6 month	2020-08-17	BF	3	2	1	4	101	5	150.93	16	EVAc	34117.5	20014.3	34111.9	34117.5	20008.8	20019.7	34111.9	38439.8	-0.316228	0.948683	17.5716	12.3843	1.41886	108.435	0	0	OK	ja	Fragment	grau
BF6_17.08.20_3-2_1_1-4_1v2	6 month	2020-08-17	BF	3	2	1	4	102	53	1599.86	20	SILICONE	36322.8	22400.9	36273.1	36322.8	22379	22417.2	36295.2	40855.2	0.971327	0.237745	55.1232	41.7664	1.3198	13.7535	0	0	OK	ja	Fragment	grau
BF6_17.08.20_3-2_1_1-4_1v2	6 month	2020-08-17	BF	3	2	1	4	103	1	30.186	8	PP	39882.4	19724.8	39882.4	39882.4	19724.8	19724.8	39882.4	38146.8	0	0	5.49428	5.49428	1	0	0.43442	0.718023
BF6_17.08.20_3-2_1_1-4_1v2	6 month	2020-08-17	BF	3	2	1	4	104	1	30.186	8	PP	39893.4	19746.7	39893.4	39893.4	19746.7	19746.7	39893.4	38168.9	0	0	5.49428	5.49428	1	0	0.424368	0.853567	OK	ja	Pixel	braun
BF6_17.08.20_3-2_1_1-4_1v2	6 month	2020-08-17	BF	3	2	1	4	105	59	1780.98	8	PP	40147.7	21325	40147.7	40191.9	21286.8	21346.8	40169.8	39760.8	-0.478335	0.878177	74.5252	36.9514	2.01684	118.577	0.70656	0.89927	OK	ja	Fragment	schwarz
BF6_17.08.20_3-2_1_1-4_1v2	6 month	2020-08-17	BF	3	2	1	4	106	1	30.186	8	PP	40180.9	22848.7	40180.9	40180.9	22848.7	22848.7	40180.9	41308.4	0	0	5.49428	5.49428	1	0	0.477156	0.812765	OK	ja	Pixel	grau
BF6_17.08.20_3-2_1_1-4_1v2	6 month	2020-08-17	BF	3	2	1	4	107	7	211.302	8	PP	40849.7	17103.4	40849.7	40860.7	17103.4	17114.3	40855.2	35499.3	0.507128	0.861871	20.4777	15.7562	1.29966	59.5273	0.552533	0.944913	OK	ja	Fragment	grau
BF6_17.08.20_3-2_1_1-4_1v2	6 month	2020-08-17	BF	3	2	1	4	108	2	60.3721	8	PP	40998.9	23493.1	40998.9	40998.9	23493.1	23498.6	40998.9	41960.6	0	1	10.9226	5.4613	2	90	0.423595	0.938996	OK	ja	Fragment	grau
BF6_17.08.20_3-2_1_1-4_1v2	6 month	2020-08-17	BF	3	2	1	4	115	1	30.186	8	PP	43602.2	21183	43602.2	43602.2	21183	21183	43602.2	39622.6	0	0	5.49428	5.49428	1	0	0.505941	0.553294
BF6_17.08.20_3-2_1_1-4_1v2	6 month	2020-08-17	BF	3	2	1	4	116	74	2233.77	10	ABS	35222.9	19206	35222.9	35278.2	19195.1	19249.7	35250.6	37643.9	0.830499	0.557019	74.2738	51.3515	1.44638	33.8499	0.70496	0.882848	OK	ja	Fragment	grau
BF6_17.08.20_3-2_1_1-4_1v2	6 month	2020-08-17	BF	3	2	1	4	117	29	875.395	12	PS	35283.7	22269.8	35283.7	35322.4	22231.6	22275.3	35305.8	40706	-0.690579	0.723257	56.2401	28.7903	1.95344	133.676	0.659313	0.813539	OK	ja	Fragment	schwarz
BF6_17.08.20_3-2_1_1-4_1v2	6 month	2020-08-17	BF	3	2	1	4	118	15	452.79	12	PS	35709.3	21914.8	35709.3	35725.9	21898.4	21925.7	35720.4	40363.3	-0.245046	0.969512	33.2977	22.7004	1.46683	104.185	0.824443	0.921372	OK	ja	Fragment	grau
BF6_17.08.20_3-2_1_1-4_1v2	6 month	2020-08-17	BF	3	2	1	4	119	1	30.186	12	PS	36438.9	16185.9	36438.9	36438.9	16185.9	16185.9	36438.9	34565.2	0	0	5.49428	5.49428	1	0	0.381773	0.564317	OK	ja	Faser	grau
BF6_17.08.20_3-2_1_1-4_1v2	6 month	2020-08-17	BF	3	2	1	4	122	1	30.186	12	PS	36582.6	21816.5	36582.6	36582.6	21816.5	21816.5	36582.6	40263.8	0	0	5.49428	5.49428	1	0	0.38912	0.885503	OK	ja	Pixel	grau
BF6_17.08.20_3-2_1_1-4_1v2	6 month	2020-08-17	BF	3	2	1	4	125	6	181.116	12	PS	38616.7	17250.9	38616.7	38622.2	17250.9	17261.8	38622.2	35648.5	0	1	16.3839	10.9226	1.5	90	0.432323	0.914892	OK	ja	Fragment	grau
BF6_17.08.20_3-2_1_1-4_1v2	6 month	2020-08-17	BF	3	2	1	4	126	11	332.046	12	PS	38666.4	25213.4	38666.4	38683	25202.5	25218.9	38671.9	43701.7	-0.393919	0.919145	24.8696	20.5589	1.20967	113.199	0.639304	0.879851	OK	ja	Fragment	grau
BF6_17.08.20_3-2_1_1-4_1v2	6 month	2020-08-17	BF	3	2	1	4	127	2	60.3721	12	PS	38953.8	22013.1	38953.8	38953.8	22013.1	22018.6	38953.8	40468.3	0	1	10.9226	5.4613	2	90	0.563229	0.786365	OK	ja	Fragment	grau
BF6_17.08.20_3-2_1_1-4_1v2	6 month	2020-08-17	BF	3	2	1	4	128	86	2596	12	PS	39174.9	21079.2	39174.9	39246.8	21057.4	21106.5	39202.5	39523.1	0.999885	-0.0151649	77.7923	55.1829	1.40972	179.131	1	0.943688	OK	ja	Fragment	grau
BF6_17.08.20_3-2_1_1-4_1v2	6 month	2020-08-17	BF	3	2	1	4	129	5	150.93	12	PS	40230.6	16857.6	40230.6	40236.1	16857.6	16868.6	40230.6	35250.6	-0.316228	0.948683	17.5716	12.3843	1.41886	108.435	0.37483	0.778814	OK	ja	Fragment	grau
BF6_17.08.20_3-2_1_1-4_1v2	6 month	2020-08-17	BF	3	2	1	4	130	7	211.302	12	PS	40634.1	21248.5	40634.1	40645.2	21248.5	21259.4	40639.6	39694.5	0.507128	0.861871	20.4777	15.7562	1.29966	59.5273	0.412631	0.849284	OK	ja	Fragment	grau
BF6_17.08.20_3-2_1_1-4_1v2	6 month	2020-08-17	BF	3	2	1	4	131	3	90.5581	12	PS	40761.2	24088.4	40761.2	40766.8	24082.9	24088.4	40766.8	42563.1	0.707107	-0.707107	13.2644	9.37932	1.41421	135	0.8576	0.911486	OK	ja	Fragment	grau
BF6_17.08.20_3-2_1_1-4_1v2	6 month	2020-08-17	BF	3	2	1	4	132	2	60.3721	12	PS	40860.7	22821.4	40860.7	40866.2	22821.4	22821.4	40866.2	41280.8	1	0	11.0545	5.52726	2	0	0.565513	0.760227	OK	ja	Fragment	grau
BF6_17.08.20_3-2_1_1-4_1v2	6 month	2020-08-17	BF	3	2	1	4	136	21	633.907	12	PS	41314	18381.3	41314	41341.6	18375.9	18397.7	41330.5	36792.7	0.661803	0.749678	32.854	28.7381	1.14322	48.5625	0.947551	0.948	OK	ja	Fragment	grau
BF6_17.08.20_3-2_1_1-4_1v2	6 month	2020-08-17	BF	3	2	1	4	137	28	845.209	12	PS	42336.5	23891.8	42336.5	42364.1	23886.3	23913.6	42347.6	42375.2	0.919007	0.39424	35.2179	32.3228	1.08957	23.2186	0.973511	0.903964	OK	ja	Fragment	grau
BF6_17.08.20_3-2_1_1-4_1v2	6 month	2020-08-17	BF	3	2	1	4	138	8	241.488	12	PS	42353.1	18020.9	42353.1	42369.7	18015.4	18026.4	42364.1	36422.3	0.910633	0.413216	22.8644	15.5621	1.46924	24.407	0.808889	0.884004	OK	ja	Fragment	grau
BF6_17.08.20_3-2_1_1-4_1v2	6 month	2020-08-17	BF	3	2	1	4	139	2	60.3721	12	PS	42574.2	17125.2	42574.2	42579.7	17125.2	17125.2	42579.7	35515.9	1	0	11.0545	5.52726	2	0	0.421864	0.865062	OK	ja	Fragment	grau
BF6_17.08.20_3-2_1_1-4_1v2	6 month	2020-08-17	BF	3	2	1	4	140	10	301.86	12	PS	42651.6	18146.5	42651.6	42662.6	18146.5	18162.9	42657.1	36555	0	1	21.8452	16.3839	1.33333	90	0.766758	0.925941	OK	ja	Fragment	grau
BF6_17.08.20_3-2_1_1-4_1v2	6 month	2020-08-17	BF	3	2	1	4	142	12	362.232	12	PS	42734.5	19331.6	42734.5	42751	19331.6	19353.5	42745.5	37759.9	0.741901	0.670509	28.7922	21.4198	1.34419	42.1064	0.633941	0.702193	OK	ja	Fragment	grau
BF6_17.08.20_3-2_1_1-4_1v2	6 month	2020-08-17	BF	3	2	1	4	144	8	241.488	12	PS	43762.5	21199.4	43762.5	43773.6	21199.4	21210.3	43768.1	39644.7	0.707107	-0.707107	21.0345	17.1494	1.22654	135	0.8576	0.930943	OK	ja	Fragment	grau
BF6_17.08.20_3-2_1_1-4_1v2	6 month	2020-08-17	BF	3	2	1	4	145	1	30.186	13	PBT	33841.1	21860.2	33841.1	33841.1	21860.2	21860.2	33841.1	40308	0	0	5.49428	5.49428	1	0	0.279239	0.378339
BF6_17.08.20_3-2_1_1-4_1v2	6 month	2020-08-17	BF	3	2	1	4	148	1	30.186	16	EVAc	34858.1	17005.1	34858.1	34858.1	17005.1	17005.1	34858.1	35394.3	0	0	5.49428	5.49428	1	0	0.395804	0.810805	OK	ja	Pixel	grau
BF6_17.08.20_3-2_1_1-4_1v2	6 month	2020-08-17	BF	3	2	1	4	149	1	30.186	16	EVAc	36317.3	15825.5	36317.3	36317.3	15825.5	15825.5	36317.3	34200.4	0	0	5.49428	5.49428	1	0	0.444717	0.758776
BF6_17.08.20_3-2_1_1-4_1v2	6 month	2020-08-17	BF	3	2	1	4	150	24	724.465	16	EVAc	37511.2	22854.1	37511.2	37544.4	22848.7	22870.5	37527.8	41319.5	0.965119	0.261812	40.3952	25.8508	1.56263	15.1776	0.858795	0.850236	OK	ja	Fragment	grau
BF6_17.08.20_3-2_1_1-4_1v2	6 month	2020-08-17	BF	3	2	1	4	151	9	271.674	16	EVAc	39020.1	22679.4	39020.1	39036.7	22673.9	22690.3	39025.7	41137.1	0.820005	-0.572356	28.5032	16.3227	1.74623	145.085	0.345936	0.868535	OK	ja	Fragment	grau
BF6_17.08.20_3-2_1_1-4_1v2	6 month	2020-08-17	BF	3	2	1	4	152	22	664.093	16	EVAc	40164.3	18780	40164.3	40197.4	18780	18796.4	40180.9	37201.7	0.946679	0.322179	42.2124	26.5343	1.59087	18.7947	0.521389	0.847779	OK	ja	Fragment	grau
BF6_17.08.20_3-2_1_1-4_1v2	6 month	2020-08-17	BF	3	2	1	4	153	10	301.86	19	PSU	40733.6	24323.2	40733.6	40750.2	24317.8	24334.2	40744.6	42800.8	0.894427	0.447214	22.7758	22.7758	1	26.5651	0.519591	0.562526	OK	ja	Fragment	grau
BF6_17.8.20_3-2_1-4_2v2	6 month	2020-08-17	BF	3	2	2	4	1	4	120.744	1	PU	33923.1	17604.2	33923.1	33934.1	17598.8	17604.2	33928.6	37184.2	0.850651	-0.525731	17.7778	10.1953	1.74373	148.283	0.269526	0.77311
BF6_17.8.20_3-2_1-4_2v2	6 month	2020-08-17	BF	3	2	2	4	2	1	30.186	1	PU	33939.7	17604.2	33939.7	33939.7	17604.2	17604.2	33939.7	37184.2	0	0	5.49428	5.49428	1	0	0.454656	0.912402
BF6_17.8.20_3-2_1-4_2v2	6 month	2020-08-17	BF	3	2	2	4	3	3	90.5581	1	PU	40086	20083.7	40086	40091.5	20083.7	20089.1	40091.5	39693.5	0.707107	0.707107	13.2644	9.37932	1.41421	45	0.424093	0.792757	OK	ja	Fragment	grau
BF6_17.8.20_3-2_1-4_2v2	6 month	2020-08-17	BF	3	2	2	4	4	4	120.744	3	PA	37477.1	21044.8	37477.1	37482.6	21044.8	21050.3	37482.6	40666.3	1	0	11.0545	11.0545	1	0	0.545166	0.647305	OK	ja	Fragment	grau
BF6_17.8.20_3-2_1-4_2v2	6 month	2020-08-17	BF	3	2	2	4	5	30	905.581	6	PVC	35719.4	21285.1	35719.4	35747.1	21246.9	21296.1	35730.5	40892.9	-0.472645	0.881253	61.8491	24.7791	2.49602	118.206	0.687948	0.739215	OK	ja	Fragment	grau
BF6_17.8.20_3-2_1-4_2v2	6 month	2020-08-17	BF	3	2	2	4	6	2	60.3721	6	PVC	39676.9	21039.4	39676.9	39676.9	21039.4	21044.8	39676.9	40666.3	0	1	10.9226	5.4613	2	90	0.29707	0.641579	OK	ja	Fragment	grau
BF6_17.8.20_3-2_1-4_2v2	6 month	2020-08-17	BF	3	2	2	4	7	1	30.186	6	PVC	42683.8	14294.7	42683.8	42683.8	14294.7	14294.7	42683.8	33834.6	0	0	5.49428	5.49428	1	0	0.340645	0.164501
BF6_17.8.20_3-2_1-4_2v2	6 month	2020-08-17	BF	3	2	2	4	8	1	30.186	6	PVC	42694.8	14212.8	42694.8	42694.8	14212.8	14212.8	42694.8	33751.7	0	0	5.49428	5.49428	1	0	0.285519	0.214245
BF6_17.8.20_3-2_1-4_2v2	6 month	2020-08-17	BF	3	2	2	4	9	1	30.186	7	PE	33812.5	19723.2	33812.5	33812.5	19723.2	19723.2	33812.5	39328.7	0	0	5.49428	5.49428	1	0	0.412558	0.754282
BF6_17.8.20_3-2_1-4_2v2	6 month	2020-08-17	BF	3	2	2	4	10	1	30.186	7	PE	33823.6	19712.3	33823.6	33823.6	19712.3	19712.3	33823.6	39317.7	0	0	5.49428	5.49428	1	0	0.456059	0.654745
BF6_17.8.20_3-2_1-4_2v2	6 month	2020-08-17	BF	3	2	2	4	11	1	30.186	7	PE	33994.9	19919.8	33994.9	33994.9	19919.8	19919.8	33994.9	39527.7	0	0	5.49428	5.49428	1	0	0.272794	0.328905
BF6_17.8.20_3-2_1-4_2v2	6 month	2020-08-17	BF	3	2	2	4	12	1	30.186	7	PE	34061.3	19133.4	34061.3	34061.3	19133.4	19133.4	34061.3	38731.8	0	0	5.49428	5.49428	1	0	0.439253	0.103282
BF6_17.8.20_3-2_1-4_2v2	6 month	2020-08-17	BF	3	2	2	4	13	2	60.3721	7	PE	34138.6	19351.8	34138.6	34144.2	19351.8	19351.8	34144.2	38952.9	1	0	11.0545	5.52726	2	0	0.411316	0.332605
BF6_17.8.20_3-2_1-4_2v2	6 month	2020-08-17	BF	3	2	2	4	14	1	30.186	7	PE	34149.7	20389.5	34149.7	34149.7	20389.5	20389.5	34149.7	40003.1	0	0	5.49428	5.49428	1	0	0.4032	0.423582
BF6_17.8.20_3-2_1-4_2v2	6 month	2020-08-17	BF	3	2	2	4	15	2	60.3721	7	PE	34276.8	21148.6	34276.8	34276.8	21148.6	21154.1	34276.8	40776.9	0	1	10.9226	5.4613	2	90	0.398848	0.085293
BF6_17.8.20_3-2_1-4_2v2	6 month	2020-08-17	BF	3	2	2	4	16	1	30.186	7	PE	34343.1	18303.3	34343.1	34343.1	18303.3	18303.3	34343.1	37891.6	0	0	5.49428	5.49428	1	0	0.404736	0.522714
BF6_17.8.20_3-2_1-4_2v2	6 month	2020-08-17	BF	3	2	2	4	17	1	30.186	7	PE	34415	17380.3	34415	34415	17380.3	17380.3	34415	36957.5	0	0	5.49428	5.49428	1	0	0.360448	0.410926
BF6_17.8.20_3-2_1-4_2v2	6 month	2020-08-17	BF	3	2	2	4	18	1	30.186	7	PE	34614	22011.5	34614	34614	22011.5	22011.5	34614	41644.7	0	0	5.49428	5.49428	1	0	0.405542	0.604334
BF6_17.8.20_3-2_1-4_2v2	6 month	2020-08-17	BF	3	2	2	4	19	1	30.186	7	PE	34619.5	22017	34619.5	34619.5	22017	22017	34619.5	41650.2	0	0	5.49428	5.49428	1	0	0.376529	0.518479
BF6_17.8.20_3-2_1-4_2v2	6 month	2020-08-17	BF	3	2	2	4	20	19	573.534	7	PE	34685.8	19799.7	34663.7	34685.8	19794.2	19816.1	34674.8	39411.6	-0.589225	0.807969	31.7031	28.4717	1.1135	126.102	0	0	OK	ja	Fragment	grau
BF6_17.8.20_3-2_1-4_2v2	6 month	2020-08-17	BF	3	2	2	4	21	9	271.674	7	PE	37267.1	23300.4	37261.5	37267.1	23278.5	23300.4	37261.5	42938	0.0824805	0.996593	27.6848	12.2564	2.25881	85.2688	0	0
BF6_17.8.20_3-2_1-4_2v2	6 month	2020-08-17	BF	3	2	2	4	22	1	30.186	7	PE	34691.4	17680.7	34691.4	34691.4	17680.7	17680.7	34691.4	37261.5	0	0	5.49428	5.49428	1	0	0.45056	0.40052
BF6_17.8.20_3-2_1-4_2v2	6 month	2020-08-17	BF	3	2	2	4	23	1	30.186	7	PE	34696.9	17669.8	34696.9	34696.9	17669.8	17669.8	34696.9	37250.5	0	0	5.49428	5.49428	1	0	0.512178	0.711079
BF6_17.8.20_3-2_1-4_2v2	6 month	2020-08-17	BF	3	2	2	4	24	1	30.186	7	PE	34774.3	21077.6	34774.3	34774.3	21077.6	21077.6	34774.3	40699.5	0	0	5.49428	5.49428	1	0	0.40997	0.227798
BF6_17.8.20_3-2_1-4_2v2	6 month	2020-08-17	BF	3	2	2	4	25	2	60.3721	7	PE	34779.8	18385.2	34779.8	34785.3	18385.2	18385.2	34785.3	37974.6	1	0	11.0545	5.52726	2	0	0.424	0.62179
BF6_17.8.20_3-2_1-4_2v2	6 month	2020-08-17	BF	3	2	2	4	26	1	30.186	7	PE	34785.3	20607.9	34785.3	34785.3	20607.9	20607.9	34785.3	40224.1	0	0	5.49428	5.49428	1	0	0.43264	0.497921
BF6_17.8.20_3-2_1-4_2v2	6 month	2020-08-17	BF	3	2	2	4	27	1	30.186	7	PE	34790.9	17292.9	34790.9	34790.9	17292.9	17292.9	34790.9	36869.1	0	0	5.49428	5.49428	1	0	0.510272	0.354892
BF6_17.8.20_3-2_1-4_2v2	6 month	2020-08-17	BF	3	2	2	4	28	1	30.186	7	PE	34851.7	17768.1	34851.7	34851.7	17768.1	17768.1	34851.7	37350	0	0	5.49428	5.49428	1	0	0.389311	0.548199
BF6_17.8.20_3-2_1-4_2v2	6 month	2020-08-17	BF	3	2	2	4	29	2	60.3721	7	PE	34989.8	18243.2	34989.8	34995.4	18243.2	18243.2	34995.4	37830.8	1	0	11.0545	5.52726	2	0	0.380681	0.294063
BF6_17.8.20_3-2_1-4_2v2	6 month	2020-08-17	BF	3	2	2	4	30	1	30.186	7	PE	34989.8	22202.6	34989.8	34989.8	22202.6	22202.6	34989.8	41838.1	0	0	5.49428	5.49428	1	0	0.386418	0.130111
BF6_17.8.20_3-2_1-4_2v2	6 month	2020-08-17	BF	3	2	2	4	31	1	30.186	7	PE	35000.9	16118.8	35000.9	35000.9	16118.8	16118.8	35000.9	35680.7	0	0	5.49428	5.49428	1	0	0.419556	0.799143	OK	ja	Pixel	grau
BF6_17.8.20_3-2_1-4_2v2	6 month	2020-08-17	BF	3	2	2	4	32	1	30.186	7	PE	35150.1	19892.5	35150.1	35150.1	19892.5	19892.5	35150.1	39500.1	0	0	5.49428	5.49428	1	0	0.346928	0.470447
BF6_17.8.20_3-2_1-4_2v2	6 month	2020-08-17	BF	3	2	2	4	33	1	30.186	7	PE	35282.8	20995.7	35282.8	35282.8	20995.7	20995.7	35282.8	40616.6	0	0	5.49428	5.49428	1	0	0.418133	0.52485
BF6_17.8.20_3-2_1-4_2v2	6 month	2020-08-17	BF	3	2	2	4	34	1	30.186	7	PE	35476.2	19401	35476.2	35476.2	19401	19401	35476.2	39002.6	0	0	5.49428	5.49428	1	0	0.367935	0.217255
BF6_17.8.20_3-2_1-4_2v2	6 month	2020-08-17	BF	3	2	2	4	35	7	211.302	7	PE	35548.1	21651	35548.1	35559.1	21640.1	21656.5	35553.6	41274.3	-0.550491	0.834841	25.2441	13.0747	1.93076	123.401	0.368	0.897591	OK	ja	Fragment	grau
BF6_17.8.20_3-2_1-4_2v2	6 month	2020-08-17	BF	3	2	2	4	36	1	30.186	7	PE	35553.6	17118.2	35553.6	35553.6	17118.2	17118.2	35553.6	36692.2	0	0	5.49428	5.49428	1	0	0.251876	0.0877229
BF6_17.8.20_3-2_1-4_2v2	6 month	2020-08-17	BF	3	2	2	4	37	1	30.186	7	PE	35625.5	22781.5	35625.5	35625.5	22781.5	22781.5	35625.5	42424	0	0	5.49428	5.49428	1	0	0.491141	0.420414
BF6_17.8.20_3-2_1-4_2v2	6 month	2020-08-17	BF	3	2	2	4	38	1	30.186	7	PE	35642	19286.3	35642	35642	19286.3	19286.3	35642	38886.6	0	0	5.49428	5.49428	1	0	0.248988	0.409861
BF6_17.8.20_3-2_1-4_2v2	6 month	2020-08-17	BF	3	2	2	4	39	1	30.186	7	PE	35658.6	20979.3	35658.6	35658.6	20979.3	20979.3	35658.6	40600	0	0	5.49428	5.49428	1	0	0.503751	0.320753
BF6_17.8.20_3-2_1-4_2v2	6 month	2020-08-17	BF	3	2	2	4	40	1	30.186	7	PE	35658.6	22148	35658.6	35658.6	22148	22148	35658.6	41782.8	0	0	5.49428	5.49428	1	0	0.269231	0.485866
BF6_17.8.20_3-2_1-4_2v2	6 month	2020-08-17	BF	3	2	2	4	41	1	30.186	7	PE	35968.2	22328.3	35968.2	35968.2	22328.3	22328.3	35968.2	41965.2	0	0	5.49428	5.49428	1	0	0.49852	0.466007
BF6_17.8.20_3-2_1-4_2v2	6 month	2020-08-17	BF	3	2	2	4	42	1	30.186	7	PE	36012.4	22104.3	36012.4	36012.4	22104.3	22104.3	36012.4	41738.6	0	0	5.49428	5.49428	1	0	0.454827	0.387863
BF6_17.8.20_3-2_1-4_2v2	6 month	2020-08-17	BF	3	2	2	4	43	1	30.186	7	PE	36012.4	22901.7	36012.4	36012.4	22901.7	22901.7	36012.4	42545.6	0	0	5.49428	5.49428	1	0	0.243071	0.322733
BF6_17.8.20_3-2_1-4_2v2	6 month	2020-08-17	BF	3	2	2	4	44	1	30.186	7	PE	36040	23120.1	36040	36040	23120.1	23120.1	36040	42766.7	0	0	5.49428	5.49428	1	0	0.28306	0.299455
BF6_17.8.20_3-2_1-4_2v2	6 month	2020-08-17	BF	3	2	2	4	45	1	30.186	7	PE	36045.5	22033.3	36045.5	36045.5	22033.3	22033.3	36045.5	41666.8	0	0	5.49428	5.49428	1	0	0.362506	0.365252
BF6_17.8.20_3-2_1-4_2v2	6 month	2020-08-17	BF	3	2	2	4	46	1	30.186	7	PE	36073.2	23043.7	36073.2	36073.2	23043.7	23043.7	36073.2	42689.3	0	0	5.49428	5.49428	1	0	0.390955	0.232721
BF6_17.8.20_3-2_1-4_2v2	6 month	2020-08-17	BF	3	2	2	4	47	1	30.186	7	PE	36161.6	22863.5	36161.6	36161.6	22863.5	22863.5	36161.6	42506.9	0	0	5.49428	5.49428	1	0	0.417792	0.546372
BF6_17.8.20_3-2_1-4_2v2	6 month	2020-08-17	BF	3	2	2	4	48	2	60.3721	7	PE	36200.3	21421.7	36200.3	36200.3	21421.7	21427.1	36200.3	41053.2	0	1	10.9226	5.4613	2	90	0.431402	0.251723
BF6_17.8.20_3-2_1-4_2v2	6 month	2020-08-17	BF	3	2	2	4	49	1	30.186	7	PE	36222.4	20870.1	36222.4	36222.4	20870.1	20870.1	36222.4	40489.5	0	0	5.49428	5.49428	1	0	0.251424	0.499159
BF6_17.8.20_3-2_1-4_2v2	6 month	2020-08-17	BF	3	2	2	4	50	1	30.186	7	PE	36266.6	15305	36266.6	36266.6	15305	15305	36266.6	34857.2	0	0	5.49428	5.49428	1	0	0.422756	0.481463
BF6_17.8.20_3-2_1-4_2v2	6 month	2020-08-17	BF	3	2	2	4	51	1	30.186	7	PE	36266.6	20465.9	36266.6	36266.6	20465.9	20465.9	36266.6	40080.4	0	0	5.49428	5.49428	1	0	0.296808	0.525929
BF6_17.8.20_3-2_1-4_2v2	6 month	2020-08-17	BF	3	2	2	4	52	1	30.186	7	PE	36349.5	19706.8	36349.5	36349.5	19706.8	19706.8	36349.5	39312.2	0	0	5.49428	5.49428	1	0	0.377196	0.200557
BF6_17.8.20_3-2_1-4_2v2	6 month	2020-08-17	BF	3	2	2	4	53	1	30.186	7	PE	36393.8	15873	36393.8	36393.8	15873	15873	36393.8	35432	0	0	5.49428	5.49428	1	0	0.39051	0.345336
BF6_17.8.20_3-2_1-4_2v2	6 month	2020-08-17	BF	3	2	2	4	54	1	30.186	7	PE	36504.3	19144.3	36504.3	36504.3	19144.3	19144.3	36504.3	38742.8	0	0	5.49428	5.49428	1	0	0.459708	0.0239429
BF6_17.8.20_3-2_1-4_2v2	6 month	2020-08-17	BF	3	2	2	4	55	1	30.186	7	PE	36614.8	20897.4	36614.8	36614.8	20897.4	20897.4	36614.8	40517.1	0	0	5.49428	5.49428	1	0	0.395037	0.357057
BF6_17.8.20_3-2_1-4_2v2	6 month	2020-08-17	BF	3	2	2	4	56	1	30.186	7	PE	36620.4	23229.4	36620.4	36620.4	23229.4	23229.4	36620.4	42877.2	0	0	5.49428	5.49428	1	0	0.408576	0.38703
BF6_17.8.20_3-2_1-4_2v2	6 month	2020-08-17	BF	3	2	2	4	57	1	30.186	7	PE	36736.4	14573.2	36736.4	36736.4	14573.2	14573.2	36736.4	34116.5	0	0	5.49428	5.49428	1	0	0.337884	0.303672
BF6_17.8.20_3-2_1-4_2v2	6 month	2020-08-17	BF	3	2	2	4	58	1	30.186	7	PE	36742	22628.6	36742	36742	22628.6	22628.6	36742	42269.2	0	0	5.49428	5.49428	1	0	0.39008	0.245787
BF6_17.8.20_3-2_1-4_2v2	6 month	2020-08-17	BF	3	2	2	4	59	1	30.186	7	PE	36769.6	22437.5	36769.6	36769.6	22437.5	22437.5	36769.6	42075.8	0	0	5.49428	5.49428	1	0	0.474965	0.395501
BF6_17.8.20_3-2_1-4_2v2	6 month	2020-08-17	BF	3	2	2	4	60	1	30.186	7	PE	36797.2	22552.2	36797.2	36797.2	22552.2	22552.2	36797.2	42191.9	0	0	5.49428	5.49428	1	0	0.280462	0.136284
BF6_17.8.20_3-2_1-4_2v2	6 month	2020-08-17	BF	3	2	2	4	61	1	30.186	7	PE	36819.4	22770.6	36819.4	36819.4	22770.6	22770.6	36819.4	42412.9	0	0	5.49428	5.49428	1	0	0.44544	0.33623
BF6_17.8.20_3-2_1-4_2v2	6 month	2020-08-17	BF	3	2	2	4	62	1	30.186	7	PE	36847	20274.8	36847	36847	20274.8	20274.8	36847	39887	0	0	5.49428	5.49428	1	0	0.437068	0.622155
BF6_17.8.20_3-2_1-4_2v2	6 month	2020-08-17	BF	3	2	2	4	63	1	30.186	7	PE	36874.6	19122.5	36874.6	36874.6	19122.5	19122.5	36874.6	38720.7	0	0	5.49428	5.49428	1	0	0.338489	0.45933
BF6_17.8.20_3-2_1-4_2v2	6 month	2020-08-17	BF	3	2	2	4	64	1	30.186	7	PE	36918.8	18423.4	36918.8	36918.8	18423.4	18423.4	36918.8	38013.2	0	0	5.49428	5.49428	1	0	0.377173	0.614336
BF6_17.8.20_3-2_1-4_2v2	6 month	2020-08-17	BF	3	2	2	4	65	1	30.186	7	PE	36924.4	20941.1	36924.4	36924.4	20941.1	20941.1	36924.4	40561.3	0	0	5.49428	5.49428	1	0	0.317781	0.389999
BF6_17.8.20_3-2_1-4_2v2	6 month	2020-08-17	BF	3	2	2	4	66	1	30.186	7	PE	37007.3	21241.5	37007.3	37007.3	21241.5	21241.5	37007.3	40865.3	0	0	5.49428	5.49428	1	0	0.263153	0.282873
BF6_17.8.20_3-2_1-4_2v2	6 month	2020-08-17	BF	3	2	2	4	67	1	30.186	7	PE	37057	17445.8	37057	37057	17445.8	17445.8	37057	37023.9	0	0	5.49428	5.49428	1	0	0.225852	0.260517
BF6_17.8.20_3-2_1-4_2v2	6 month	2020-08-17	BF	3	2	2	4	68	1	30.186	7	PE	37062.6	16987.1	37062.6	37062.6	16987.1	16987.1	37062.6	36559.6	0	0	5.49428	5.49428	1	0	0.298747	0.267597
BF6_17.8.20_3-2_1-4_2v2	6 month	2020-08-17	BF	3	2	2	4	69	1	30.186	7	PE	37134.4	20127.3	37134.4	37134.4	20127.3	20127.3	37134.4	39737.7	0	0	5.49428	5.49428	1	0	0.398063	0.317439
BF6_17.8.20_3-2_1-4_2v2	6 month	2020-08-17	BF	3	2	2	4	70	1	30.186	7	PE	37156.5	20433.2	37156.5	37156.5	20433.2	20433.2	37156.5	40047.3	0	0	5.49428	5.49428	1	0	0.407506	0.602808
BF6_17.8.20_3-2_1-4_2v2	6 month	2020-08-17	BF	3	2	2	4	71	1	30.186	7	PE	37189.7	17926.4	37189.7	37189.7	17926.4	17926.4	37189.7	37510.3	0	0	5.49428	5.49428	1	0	0.465658	0.208989
BF6_17.8.20_3-2_1-4_2v2	6 month	2020-08-17	BF	3	2	2	4	72	34	1026.32	7	PE	37687.1	20465.9	37654	37687.1	20449.6	20476.9	37670.6	40074.9	0.960294	-0.27899	41.9612	33.5771	1.2497	163.8	0	0	OK	ja	Fragment	weiß
BF6_17.8.20_3-2_1-4_2v2	6 month	2020-08-17	BF	3	2	2	4	73	2	60.3721	7	PE	37267.1	17735.3	37267.1	37272.6	17735.3	17735.3	37272.6	37316.8	1	0	11.0545	5.52726	2	0	0.28155	0.231263
BF6_17.8.20_3-2_1-4_2v2	6 month	2020-08-17	BF	3	2	2	4	74	19	573.534	7	PE	40240.7	21470.8	40213.1	40240.7	21454.4	21470.8	40224.1	41091.9	0.956936	0.2903	35.1472	24.5793	1.42995	16.8759	0	0	OK	ja	Fragment	grau
BF6_17.8.20_3-2_1-4_2v2	6 month	2020-08-17	BF	3	2	2	4	75	3	90.5581	7	PE	37969	19067.9	37963.5	37969	19062.4	19067.9	37963.5	38665.5	0.707107	0.707107	13.2644	9.37932	1.41421	45	0	0
BF6_17.8.20_3-2_1-4_2v2	6 month	2020-08-17	BF	3	2	2	4	76	1	30.186	7	PE	37366.6	22945.4	37366.6	37366.6	22945.4	22945.4	37366.6	42589.8	0	0	5.49428	5.49428	1	0	0.351953	0.41091
BF6_17.8.20_3-2_1-4_2v2	6 month	2020-08-17	BF	3	2	2	4	77	1	30.186	7	PE	37366.6	23000	37366.6	37366.6	23000	23000	37366.6	42645.1	0	0	5.49428	5.49428	1	0	0.500964	0.586208
BF6_17.8.20_3-2_1-4_2v2	6 month	2020-08-17	BF	3	2	2	4	78	1	30.186	7	PE	37416.3	19144.3	37416.3	37416.3	19144.3	19144.3	37416.3	38742.8	0	0	5.49428	5.49428	1	0	0.427401	0.316318
BF6_17.8.20_3-2_1-4_2v2	6 month	2020-08-17	BF	3	2	2	4	79	1	30.186	7	PE	37427.4	15288.6	37427.4	37427.4	15288.6	15288.6	37427.4	34840.6	0	0	5.49428	5.49428	1	0	0.304318	0.357863
BF6_17.8.20_3-2_1-4_2v2	6 month	2020-08-17	BF	3	2	2	4	80	1	30.186	7	PE	37443.9	14884.5	37443.9	37443.9	14884.5	14884.5	37443.9	34431.6	0	0	5.49428	5.49428	1	0	0.477108	0.556055
BF6_17.8.20_3-2_1-4_2v2	6 month	2020-08-17	BF	3	2	2	4	81	1	30.186	7	PE	37466	14911.8	37466	37466	14911.8	14911.8	37466	34459.2	0	0	5.49428	5.49428	1	0	0.355442	0.366902
BF6_17.8.20_3-2_1-4_2v2	6 month	2020-08-17	BF	3	2	2	4	82	1	30.186	7	PE	37482.6	17090.9	37482.6	37482.6	17090.9	17090.9	37482.6	36664.6	0	0	5.49428	5.49428	1	0	0.411288	0.546475
BF6_17.8.20_3-2_1-4_2v2	6 month	2020-08-17	BF	3	2	2	4	83	1	30.186	7	PE	37488.2	19925.3	37488.2	37488.2	19925.3	19925.3	37488.2	39533.2	0	0	5.49428	5.49428	1	0	0.403612	0.188323
BF6_17.8.20_3-2_1-4_2v2	6 month	2020-08-17	BF	3	2	2	4	84	1	30.186	7	PE	37526.8	17833.6	37526.8	37526.8	17833.6	17833.6	37526.8	37416.3	0	0	5.49428	5.49428	1	0	0.382874	0.467136
BF6_17.8.20_3-2_1-4_2v2	6 month	2020-08-17	BF	3	2	2	4	85	1	30.186	7	PE	37526.8	18980.5	37526.8	37526.8	18980.5	18980.5	37526.8	38577	0	0	5.49428	5.49428	1	0	0.388143	0.133076
BF6_17.8.20_3-2_1-4_2v2	6 month	2020-08-17	BF	3	2	2	4	86	1	30.186	7	PE	37554.5	16506.5	37554.5	37554.5	16506.5	16506.5	37554.5	36073.2	0	0	5.49428	5.49428	1	0	0.522433	0.470499
BF6_17.8.20_3-2_1-4_2v2	6 month	2020-08-17	BF	3	2	2	4	87	1	30.186	7	PE	37604.2	17134.6	37604.2	37604.2	17134.6	17134.6	37604.2	36708.8	0	0	5.49428	5.49428	1	0	0.493592	0.493802
BF6_17.8.20_3-2_1-4_2v2	6 month	2020-08-17	BF	3	2	2	4	88	1	30.186	7	PE	37604.2	23371.4	37604.2	37604.2	23371.4	23371.4	37604.2	43020.9	0	0	5.49428	5.49428	1	0	0.441273	0.624202
BF6_17.8.20_3-2_1-4_2v2	6 month	2020-08-17	BF	3	2	2	4	89	1	30.186	7	PE	37631.9	20034.5	37631.9	37631.9	20034.5	20034.5	37631.9	39643.8	0	0	5.49428	5.49428	1	0	0.260952	0.294613
BF6_17.8.20_3-2_1-4_2v2	6 month	2020-08-17	BF	3	2	2	4	90	34	1026.32	8	PP	40052.8	15157.6	40008.6	40052.8	15141.2	15163	40036.2	34702.4	0.999882	-0.0153399	49.9096	27.9728	1.78422	179.121	0	0	OK	ja	Fragment	grau
BF6_17.8.20_3-2_1-4_2v2	6 month	2020-08-17	BF	3	2	2	4	91	2	60.3721	7	PE	37659.5	18035.7	37659.5	37659.5	18035.7	18041.1	37659.5	37626.3	0	1	10.9226	5.4613	2	90	0.335417	0.405642
BF6_17.8.20_3-2_1-4_2v2	6 month	2020-08-17	BF	3	2	2	4	92	20	603.721	8	PP	40091.5	24004.9	40063.9	40091.5	23993.9	24015.8	40080.4	43662.1	0.931527	-0.363671	33.2288	28.0881	1.18302	158.674	0	0	OK	ja	Fragment	grau
BF6_17.8.20_3-2_1-4_2v2	6 month	2020-08-17	BF	3	2	2	4	93	2	60.3721	7	PE	37670.6	24114.1	37670.6	37676.1	24114.1	24114.1	37670.6	43772.6	1	0	11.0545	5.52726	2	0	0.404859	0.110935
BF6_17.8.20_3-2_1-4_2v2	6 month	2020-08-17	BF	3	2	2	4	94	35	1056.51	12	PS	38140.4	19608.5	38107.2	38140.4	19575.8	19608.5	38123.8	39196.1	0.497042	0.867727	42.1637	37.4107	1.12705	60.1955	0	0	OK	ja	Fragment	grau
BF6_17.8.20_3-2_1-4_2v2	6 month	2020-08-17	BF	3	2	2	4	95	1	30.186	7	PE	37886.1	18947.7	37886.1	37886.1	18947.7	18947.7	37886.1	38543.9	0	0	5.49428	5.49428	1	0	0.510113	0.567043
BF6_17.8.20_3-2_1-4_2v2	6 month	2020-08-17	BF	3	2	2	4	96	1	30.186	7	PE	37897.2	17953.7	37897.2	37897.2	17953.7	17953.7	37897.2	37537.9	0	0	5.49428	5.49428	1	0	0.433067	0.812181
BF6_17.8.20_3-2_1-4_2v2	6 month	2020-08-17	BF	3	2	2	4	97	1	30.186	7	PE	37930.3	21782.1	37930.3	37930.3	21782.1	21782.1	37930.3	41412.5	0	0	5.49428	5.49428	1	0	0.371674	0.490599
BF6_17.8.20_3-2_1-4_2v2	6 month	2020-08-17	BF	3	2	2	4	98	34	1026.32	16	EVAc	41959.7	22153.5	41937.6	41959.7	22120.7	22159	41948.7	41771.8	0.0927431	0.99569	44.5433	29.7479	1.49736	84.6786	0	0	OK	ja	Fragment	grau
BF6_17.8.20_3-2_1-4_2v2	6 month	2020-08-17	BF	3	2	2	4	100	1	30.186	7	PE	38002.2	23305.8	38002.2	38002.2	23305.8	23305.8	38002.2	42954.6	0	0	5.49428	5.49428	1	0	0.310724	0.113079
BF6_17.8.20_3-2_1-4_2v2	6 month	2020-08-17	BF	3	2	2	4	101	1	30.186	7	PE	38040.9	16353.6	38040.9	38040.9	16353.6	16353.6	38040.9	35918.4	0	0	5.49428	5.49428	1	0	0.395895	0.431735
BF6_17.8.20_3-2_1-4_2v2	6 month	2020-08-17	BF	3	2	2	4	102	1	30.186	7	PE	38051.9	22595.9	38051.9	38051.9	22595.9	22595.9	38051.9	42236.1	0	0	5.49428	5.49428	1	0	0.462815	0.510205
BF6_17.8.20_3-2_1-4_2v2	6 month	2020-08-17	BF	3	2	2	4	103	1	30.186	7	PE	38079.6	17101.8	38079.6	38079.6	17101.8	17101.8	38079.6	36675.6	0	0	5.49428	5.49428	1	0	0.510748	0.193
BF6_17.8.20_3-2_1-4_2v2	6 month	2020-08-17	BF	3	2	2	4	104	1	30.186	7	PE	38101.7	19624.9	38101.7	38101.7	19624.9	19624.9	38101.7	39229.2	0	0	5.49428	5.49428	1	0	0.400172	0.766664
BF6_17.8.20_3-2_1-4_2v2	6 month	2020-08-17	BF	3	2	2	4	105	1	30.186	7	PE	38179.1	14218.2	38179.1	38179.1	14218.2	14218.2	38179.1	33757.3	0	0	5.49428	5.49428	1	0	0.325404	0.0669245
BF6_17.8.20_3-2_1-4_2v2	6 month	2020-08-17	BF	3	2	2	4	106	1	30.186	7	PE	38195.6	19122.5	38195.6	38195.6	19122.5	19122.5	38195.6	38720.7	0	0	5.49428	5.49428	1	0	0.428919	0.280244
BF6_17.8.20_3-2_1-4_2v2	6 month	2020-08-17	BF	3	2	2	4	107	1	30.186	7	PE	38201.2	18183.1	38201.2	38201.2	18183.1	18183.1	38201.2	37770	0	0	5.49428	5.49428	1	0	0.454995	0.630302
BF6_17.8.20_3-2_1-4_2v2	6 month	2020-08-17	BF	3	2	2	4	108	1	30.186	7	PE	38234.3	14606	38234.3	38234.3	14606	14606	38234.3	34149.7	0	0	5.49428	5.49428	1	0	0.475179	0.477756
BF6_17.8.20_3-2_1-4_2v2	6 month	2020-08-17	BF	3	2	2	4	109	1	30.186	7	PE	38278.6	17238.3	38278.6	38278.6	17238.3	17238.3	38278.6	36813.8	0	0	5.49428	5.49428	1	0	0.3648	0.374281
BF6_17.8.20_3-2_1-4_2v2	6 month	2020-08-17	BF	3	2	2	4	110	1	30.186	7	PE	38284.1	21743.9	38284.1	38284.1	21743.9	21743.9	38284.1	41373.8	0	0	5.49428	5.49428	1	0	0.364808	0.281595
BF6_17.8.20_3-2_1-4_2v2	6 month	2020-08-17	BF	3	2	2	4	111	1	30.186	7	PE	38306.2	21317.9	38306.2	38306.2	21317.9	21317.9	38306.2	40942.7	0	0	5.49428	5.49428	1	0	0.260817	0.336347
BF6_17.8.20_3-2_1-4_2v2	6 month	2020-08-17	BF	3	2	2	4	112	1	30.186	7	PE	38311.7	16861.5	38311.7	38311.7	16861.5	16861.5	38311.7	36432.4	0	0	5.49428	5.49428	1	0	0.41098	0.26499
BF6_17.8.20_3-2_1-4_2v2	6 month	2020-08-17	BF	3	2	2	4	113	1	30.186	7	PE	38333.8	19062.4	38333.8	38333.8	19062.4	19062.4	38333.8	38659.9	0	0	5.49428	5.49428	1	0	0.510312	0.492632
BF6_17.8.20_3-2_1-4_2v2	6 month	2020-08-17	BF	3	2	2	4	114	1	30.186	7	PE	38367	18865.8	38367	38367	18865.8	18865.8	38367	38461	0	0	5.49428	5.49428	1	0	0.464213	0.537349
BF6_17.8.20_3-2_1-4_2v2	6 month	2020-08-17	BF	3	2	2	4	115	1	30.186	7	PE	38372.5	21552.7	38372.5	38372.5	21552.7	21552.7	38372.5	41180.4	0	0	5.49428	5.49428	1	0	0.386773	0.667593
BF6_17.8.20_3-2_1-4_2v2	6 month	2020-08-17	BF	3	2	2	4	116	1	30.186	7	PE	38588.1	17631.5	38588.1	38588.1	17631.5	17631.5	38588.1	37211.8	0	0	5.49428	5.49428	1	0	0.516267	0.503768
BF6_17.8.20_3-2_1-4_2v2	6 month	2020-08-17	BF	3	2	2	4	117	1	30.186	7	PE	38588.1	17675.2	38588.1	38588.1	17675.2	17675.2	38588.1	37256	0	0	5.49428	5.49428	1	0	0.489335	0.548171
BF6_17.8.20_3-2_1-4_2v2	6 month	2020-08-17	BF	3	2	2	4	118	1	30.186	7	PE	38588.1	19373.7	38588.1	38588.1	19373.7	19373.7	38588.1	38975	0	0	5.49428	5.49428	1	0	0.307039	0.340582
BF6_17.8.20_3-2_1-4_2v2	6 month	2020-08-17	BF	3	2	2	4	119	1	30.186	7	PE	38588.1	22563.1	38588.1	38588.1	22563.1	22563.1	38588.1	42202.9	0	0	5.49428	5.49428	1	0	0.330236	0.413027
BF6_17.8.20_3-2_1-4_2v2	6 month	2020-08-17	BF	3	2	2	4	120	1	30.186	7	PE	38593.6	17620.6	38593.6	38593.6	17620.6	17620.6	38593.6	37200.7	0	0	5.49428	5.49428	1	0	0.394386	0.528304
BF6_17.8.20_3-2_1-4_2v2	6 month	2020-08-17	BF	3	2	2	4	121	1	30.186	7	PE	38593.6	23278.5	38593.6	38593.6	23278.5	23278.5	38593.6	42927	0	0	5.49428	5.49428	1	0	0.2912	0.261944
BF6_17.8.20_3-2_1-4_2v2	6 month	2020-08-17	BF	3	2	2	4	122	1	30.186	7	PE	38599.1	17626.1	38599.1	38599.1	17626.1	17626.1	38599.1	37206.3	0	0	5.49428	5.49428	1	0	0.462336	0.485912
BF6_17.8.20_3-2_1-4_2v2	6 month	2020-08-17	BF	3	2	2	4	123	1	30.186	7	PE	38637.8	19624.9	38637.8	38637.8	19624.9	19624.9	38637.8	39229.2	0	0	5.49428	5.49428	1	0	0.383289	0.127211
BF6_17.8.20_3-2_1-4_2v2	6 month	2020-08-17	BF	3	2	2	4	124	1	30.186	7	PE	38654.4	15561.7	38654.4	38654.4	15561.7	15561.7	38654.4	35117	0	0	5.49428	5.49428	1	0	0.455533	0.509953
BF6_17.8.20_3-2_1-4_2v2	6 month	2020-08-17	BF	3	2	2	4	125	1	30.186	7	PE	38671	17708	38671	38671	17708	17708	38671	37289.2	0	0	5.49428	5.49428	1	0	0.399578	0.263233
BF6_17.8.20_3-2_1-4_2v2	6 month	2020-08-17	BF	3	2	2	4	126	1	30.186	7	PE	38676.5	22017	38676.5	38676.5	22017	22017	38676.5	41650.2	0	0	5.49428	5.49428	1	0	0.33518	0.108381
BF6_17.8.20_3-2_1-4_2v2	6 month	2020-08-17	BF	3	2	2	4	127	1	30.186	7	PE	38737.3	19357.3	38737.3	38737.3	19357.3	19357.3	38737.3	38958.4	0	0	5.49428	5.49428	1	0	0.426363	0.243718
BF6_17.8.20_3-2_1-4_2v2	6 month	2020-08-17	BF	3	2	2	4	128	1	30.186	7	PE	38742.8	19362.8	38742.8	38742.8	19362.8	19362.8	38742.8	38963.9	0	0	5.49428	5.49428	1	0	0.277265	0.16322
BF6_17.8.20_3-2_1-4_2v2	6 month	2020-08-17	BF	3	2	2	4	129	1	30.186	7	PE	38798.1	20722.6	38798.1	38798.1	20722.6	20722.6	38798.1	40340.2	0	0	5.49428	5.49428	1	0	0.472239	0.275512
BF6_17.8.20_3-2_1-4_2v2	6 month	2020-08-17	BF	3	2	2	4	130	3	90.5581	7	PE	38858.9	17795.4	38858.9	38864.4	17795.4	17800.8	38858.9	37383.1	0.707107	0.707107	13.2644	9.37932	1.41421	45	0.44211	0.358907
BF6_17.8.20_3-2_1-4_2v2	6 month	2020-08-17	BF	3	2	2	4	131	1	30.186	7	PE	38870	17795.4	38870	38870	17795.4	17795.4	38870	37377.6	0	0	5.49428	5.49428	1	0	0.40002	0.55064
BF6_17.8.20_3-2_1-4_2v2	6 month	2020-08-17	BF	3	2	2	4	132	1	30.186	7	PE	38886.6	18041.1	38886.6	38886.6	18041.1	18041.1	38886.6	37626.3	0	0	5.49428	5.49428	1	0	0.437466	0.698197
BF6_17.8.20_3-2_1-4_2v2	6 month	2020-08-17	BF	3	2	2	4	133	1	30.186	7	PE	38903.1	18019.3	38903.1	38903.1	18019.3	18019.3	38903.1	37604.2	0	0	5.49428	5.49428	1	0	0.324267	0.401215
BF6_17.8.20_3-2_1-4_2v2	6 month	2020-08-17	BF	3	2	2	4	134	1	30.186	7	PE	38908.7	18063	38908.7	38908.7	18063	18063	38908.7	37648.4	0	0	5.49428	5.49428	1	0	0.460297	0.624442
BF6_17.8.20_3-2_1-4_2v2	6 month	2020-08-17	BF	3	2	2	4	135	1	30.186	7	PE	38919.7	18685.6	38919.7	38919.7	18685.6	18685.6	38919.7	38278.6	0	0	5.49428	5.49428	1	0	0.4928	0.490097
BF6_17.8.20_3-2_1-4_2v2	6 month	2020-08-17	BF	3	2	2	4	136	1	30.186	7	PE	38919.7	23245.7	38919.7	38919.7	23245.7	23245.7	38919.7	42893.8	0	0	5.49428	5.49428	1	0	0.452978	0.663773
BF6_17.8.20_3-2_1-4_2v2	6 month	2020-08-17	BF	3	2	2	4	137	1	30.186	7	PE	38930.8	15370.6	38930.8	38930.8	15370.6	15370.6	38930.8	34923.5	0	0	5.49428	5.49428	1	0	0.45421	0.290926
BF6_17.8.20_3-2_1-4_2v2	6 month	2020-08-17	BF	3	2	2	4	138	1	30.186	7	PE	38936.3	18636.4	38936.3	38936.3	18636.4	18636.4	38936.3	38228.8	0	0	5.49428	5.49428	1	0	0.375196	0.453248
BF6_17.8.20_3-2_1-4_2v2	6 month	2020-08-17	BF	3	2	2	4	139	1	30.186	7	PE	38941.8	18631	38941.8	38941.8	18631	18631	38941.8	38223.3	0	0	5.49428	5.49428	1	0	0.452978	0.461357
BF6_17.8.20_3-2_1-4_2v2	6 month	2020-08-17	BF	3	2	2	4	140	1	30.186	7	PE	38952.9	16391.8	38952.9	38952.9	16391.8	16391.8	38952.9	35957.1	0	0	5.49428	5.49428	1	0	0.43168	0.459011
BF6_17.8.20_3-2_1-4_2v2	6 month	2020-08-17	BF	3	2	2	4	141	1	30.186	7	PE	38986	22311.9	38986	38986	22311.9	22311.9	38986	41948.7	0	0	5.49428	5.49428	1	0	0.409314	0.66761
BF6_17.8.20_3-2_1-4_2v2	6 month	2020-08-17	BF	3	2	2	4	142	1	30.186	7	PE	39013.7	21132.2	39013.7	39013.7	21132.2	21132.2	39013.7	40754.8	0	0	5.49428	5.49428	1	0	0.265497	0.398774
BF6_17.8.20_3-2_1-4_2v2	6 month	2020-08-17	BF	3	2	2	4	143	1	30.186	7	PE	39113.2	23376.8	39113.2	39113.2	23376.8	23376.8	39113.2	43026.5	0	0	5.49428	5.49428	1	0	0.303898	0.594757
BF6_17.8.20_3-2_1-4_2v2	6 month	2020-08-17	BF	3	2	2	4	144	1	30.186	7	PE	39168.4	23890.2	39168.4	39168.4	23890.2	23890.2	39168.4	43546	0	0	5.49428	5.49428	1	0	0.419903	0.313549
BF6_17.8.20_3-2_1-4_2v2	6 month	2020-08-17	BF	3	2	2	4	145	1	30.186	7	PE	39240.3	17189.2	39240.3	39240.3	17189.2	17189.2	39240.3	36764.1	0	0	5.49428	5.49428	1	0	0.430839	0.256716
BF6_17.8.20_3-2_1-4_2v2	6 month	2020-08-17	BF	3	2	2	4	146	1	30.186	7	PE	39245.8	17478.6	39245.8	39245.8	17478.6	17478.6	39245.8	37057	0	0	5.49428	5.49428	1	0	0.453376	0.316512
BF6_17.8.20_3-2_1-4_2v2	6 month	2020-08-17	BF	3	2	2	4	147	1	30.186	7	PE	39267.9	15064.7	39267.9	39267.9	15064.7	15064.7	39267.9	34614	0	0	5.49428	5.49428	1	0	0.45056	0.344188
BF6_17.8.20_3-2_1-4_2v2	6 month	2020-08-17	BF	3	2	2	4	148	1	30.186	7	PE	39328.7	21126.8	39328.7	39328.7	21126.8	21126.8	39328.7	40749.2	0	0	5.49428	5.49428	1	0	0.444416	0.318885
BF6_17.8.20_3-2_1-4_2v2	6 month	2020-08-17	BF	3	2	2	4	149	1	30.186	7	PE	39339.8	24043.1	39339.8	39339.8	24043.1	24043.1	39339.8	43700.8	0	0	5.49428	5.49428	1	0	0.435046	0.259057
BF6_17.8.20_3-2_1-4_2v2	6 month	2020-08-17	BF	3	2	2	4	150	1	30.186	7	PE	39356.4	21039.4	39356.4	39356.4	21039.4	21039.4	39356.4	40660.8	0	0	5.49428	5.49428	1	0	0.446009	0.18228
BF6_17.8.20_3-2_1-4_2v2	6 month	2020-08-17	BF	3	2	2	4	151	1	30.186	7	PE	39356.4	22557.6	39356.4	39356.4	22557.6	22557.6	39356.4	42197.4	0	0	5.49428	5.49428	1	0	0.392913	0.189257
BF6_17.8.20_3-2_1-4_2v2	6 month	2020-08-17	BF	3	2	2	4	152	1	30.186	7	PE	39406.1	17702.5	39406.1	39406.1	17702.5	17702.5	39406.1	37283.6	0	0	5.49428	5.49428	1	0	0.34271	0.39509
BF6_17.8.20_3-2_1-4_2v2	6 month	2020-08-17	BF	3	2	2	4	153	1	30.186	7	PE	39406.1	18357.9	39406.1	39406.1	18357.9	18357.9	39406.1	37946.9	0	0	5.49428	5.49428	1	0	0.415061	0.528713
BF6_17.8.20_3-2_1-4_2v2	6 month	2020-08-17	BF	3	2	2	4	154	1	30.186	7	PE	39406.1	18876.7	39406.1	39406.1	18876.7	18876.7	39406.1	38472	0	0	5.49428	5.49428	1	0	0.568841	0.468277
BF6_17.8.20_3-2_1-4_2v2	6 month	2020-08-17	BF	3	2	2	4	155	1	30.186	7	PE	39406.1	20618.9	39406.1	39406.1	20618.9	20618.9	39406.1	40235.2	0	0	5.49428	5.49428	1	0	0.408725	0.236172
BF6_17.8.20_3-2_1-4_2v2	6 month	2020-08-17	BF	3	2	2	4	156	1	30.186	7	PE	39439.3	16692.2	39439.3	39439.3	16692.2	16692.2	39439.3	36261.1	0	0	5.49428	5.49428	1	0	0.43091	0.508127
BF6_17.8.20_3-2_1-4_2v2	6 month	2020-08-17	BF	3	2	2	4	157	1	30.186	7	PE	39450.3	15195.8	39450.3	39450.3	15195.8	15195.8	39450.3	34746.6	0	0	5.49428	5.49428	1	0	0.389643	0.548516
BF6_17.8.20_3-2_1-4_2v2	6 month	2020-08-17	BF	3	2	2	4	158	1	30.186	7	PE	39455.9	15201.3	39455.9	39455.9	15201.3	15201.3	39455.9	34752.2	0	0	5.49428	5.49428	1	0	0.449015	0.273247
BF6_17.8.20_3-2_1-4_2v2	6 month	2020-08-17	BF	3	2	2	4	159	1	30.186	7	PE	39455.9	20810	39455.9	39455.9	20810	20810	39455.9	40428.7	0	0	5.49428	5.49428	1	0	0.406286	0.404668
BF6_17.8.20_3-2_1-4_2v2	6 month	2020-08-17	BF	3	2	2	4	160	1	30.186	7	PE	39478	19996.3	39478	39478	19996.3	19996.3	39478	39605.1	0	0	5.49428	5.49428	1	0	0.418133	0.0551017
BF6_17.8.20_3-2_1-4_2v2	6 month	2020-08-17	BF	3	2	2	4	161	1	30.186	7	PE	39500.1	20072.7	39500.1	39500.1	20072.7	20072.7	39500.1	39682.5	0	0	5.49428	5.49428	1	0	0.514967	0.596389
BF6_17.8.20_3-2_1-4_2v2	6 month	2020-08-17	BF	3	2	2	4	162	1	30.186	7	PE	39549.8	18412.5	39549.8	39549.8	18412.5	18412.5	39549.8	38002.2	0	0	5.49428	5.49428	1	0	0.390921	0.380961
BF6_17.8.20_3-2_1-4_2v2	6 month	2020-08-17	BF	3	2	2	4	163	2	60.3721	7	PE	39566.4	18150.4	39566.4	39571.9	18150.4	18150.4	39571.9	37736.9	1	0	11.0545	5.52726	2	0	0.30556	0.293841
BF6_17.8.20_3-2_1-4_2v2	6 month	2020-08-17	BF	3	2	2	4	164	1	30.186	7	PE	39566.4	19668.6	39566.4	39566.4	19668.6	19668.6	39566.4	39273.5	0	0	5.49428	5.49428	1	0	0.25929	0.576738
BF6_17.8.20_3-2_1-4_2v2	6 month	2020-08-17	BF	3	2	2	4	165	1	30.186	7	PE	39599.6	17380.3	39599.6	39599.6	17380.3	17380.3	39599.6	36957.5	0	0	5.49428	5.49428	1	0	0.388295	0.0441223
BF6_17.8.20_3-2_1-4_2v2	6 month	2020-08-17	BF	3	2	2	4	166	1	30.186	7	PE	39621.7	18139.4	39621.7	39621.7	18139.4	18139.4	39621.7	37725.8	0	0	5.49428	5.49428	1	0	0.384948	0.382849
BF6_17.8.20_3-2_1-4_2v2	6 month	2020-08-17	BF	3	2	2	4	167	1	30.186	7	PE	39665.9	15545.3	39665.9	39665.9	15545.3	15545.3	39665.9	35100.4	0	0	5.49428	5.49428	1	0	0.412804	0.405736
BF6_17.8.20_3-2_1-4_2v2	6 month	2020-08-17	BF	3	2	2	4	168	1	30.186	7	PE	39688	22055.2	39688	39688	22055.2	22055.2	39688	41688.9	0	0	5.49428	5.49428	1	0	0.252267	0.243487
BF6_17.8.20_3-2_1-4_2v2	6 month	2020-08-17	BF	3	2	2	4	169	1	30.186	7	PE	39715.6	23114.7	39715.6	39715.6	23114.7	23114.7	39715.6	42761.2	0	0	5.49428	5.49428	1	0	0.351131	0.414584
BF6_17.8.20_3-2_1-4_2v2	6 month	2020-08-17	BF	3	2	2	4	170	1	30.186	7	PE	39748.8	20597	39748.8	39748.8	20597	20597	39748.8	40213.1	0	0	5.49428	5.49428	1	0	0.402901	0.336262
BF6_17.8.20_3-2_1-4_2v2	6 month	2020-08-17	BF	3	2	2	4	171	1	30.186	7	PE	39765.4	18827.6	39765.4	39765.4	18827.6	18827.6	39765.4	38422.3	0	0	5.49428	5.49428	1	0	0.4144	0.758291
BF6_17.8.20_3-2_1-4_2v2	6 month	2020-08-17	BF	3	2	2	4	172	1	30.186	7	PE	39765.4	21842.2	39765.4	39765.4	21842.2	21842.2	39765.4	41473.3	0	0	5.49428	5.49428	1	0	0.319872	0.514251
BF6_17.8.20_3-2_1-4_2v2	6 month	2020-08-17	BF	3	2	2	4	173	1	30.186	7	PE	39809.6	24059.5	39809.6	39809.6	24059.5	24059.5	39809.6	43717.4	0	0	5.49428	5.49428	1	0	0.366696	0.223565
BF6_17.8.20_3-2_1-4_2v2	6 month	2020-08-17	BF	3	2	2	4	174	3	90.5581	7	PE	39837.2	21645.6	39837.2	39837.2	21645.6	21656.5	39837.2	41279.9	0	1	16.3839	5.4613	3	90	0.324267	0.347053
BF6_17.8.20_3-2_1-4_2v2	6 month	2020-08-17	BF	3	2	2	4	175	1	30.186	7	PE	39898	19395.5	39898	39898	19395.5	19395.5	39898	38997.1	0	0	5.49428	5.49428	1	0	0.419967	0.400127
BF6_17.8.20_3-2_1-4_2v2	6 month	2020-08-17	BF	3	2	2	4	176	1	30.186	7	PE	39909.1	21432.6	39909.1	39909.1	21432.6	21432.6	39909.1	41058.8	0	0	5.49428	5.49428	1	0	0.301739	0.558161
BF6_17.8.20_3-2_1-4_2v2	6 month	2020-08-17	BF	3	2	2	4	177	1	30.186	7	PE	40014.1	15386.9	40014.1	40014.1	15386.9	15386.9	40014.1	34940.1	0	0	5.49428	5.49428	1	0	0.459134	0.373356
BF6_17.8.20_3-2_1-4_2v2	6 month	2020-08-17	BF	3	2	2	4	178	1	30.186	7	PE	40080.4	18450.7	40080.4	40080.4	18450.7	18450.7	40080.4	38040.9	0	0	5.49428	5.49428	1	0	0.392889	0.554752
BF6_17.8.20_3-2_1-4_2v2	6 month	2020-08-17	BF	3	2	2	4	179	1	30.186	7	PE	40080.4	19974.4	40080.4	40080.4	19974.4	19974.4	40080.4	39583	0	0	5.49428	5.49428	1	0	0.404753	0.37709
BF6_17.8.20_3-2_1-4_2v2	6 month	2020-08-17	BF	3	2	2	4	180	1	30.186	7	PE	40141.2	19297.2	40141.2	40141.2	19297.2	19297.2	40141.2	38897.6	0	0	5.49428	5.49428	1	0	0.426631	0.393852
BF6_17.8.20_3-2_1-4_2v2	6 month	2020-08-17	BF	3	2	2	4	181	1	30.186	7	PE	40157.8	23365.9	40157.8	40157.8	23365.9	23365.9	40157.8	43015.4	0	0	5.49428	5.49428	1	0	0.394451	0.143922
BF6_17.8.20_3-2_1-4_2v2	6 month	2020-08-17	BF	3	2	2	4	182	1	30.186	7	PE	40191	15616.3	40191	40191	15616.3	15616.3	40191	35172.2	0	0	5.49428	5.49428	1	0	0.453428	0.354838
BF6_17.8.20_3-2_1-4_2v2	6 month	2020-08-17	BF	3	2	2	4	183	1	30.186	7	PE	40191	23163.8	40191	40191	23163.8	23163.8	40191	42810.9	0	0	5.49428	5.49428	1	0	0.403627	0.502228
BF6_17.8.20_3-2_1-4_2v2	6 month	2020-08-17	BF	3	2	2	4	184	1	30.186	7	PE	40196.5	21394.4	40196.5	40196.5	21394.4	21394.4	40196.5	41020.1	0	0	5.49428	5.49428	1	0	0.416154	0.564839
BF6_17.8.20_3-2_1-4_2v2	6 month	2020-08-17	BF	3	2	2	4	185	1	30.186	7	PE	40196.5	23311.3	40196.5	40196.5	23311.3	23311.3	40196.5	42960.1	0	0	5.49428	5.49428	1	0	0.340122	0.303457
BF6_17.8.20_3-2_1-4_2v2	6 month	2020-08-17	BF	3	2	2	4	186	1	30.186	7	PE	40202	23136.5	40202	40202	23136.5	23136.5	40202	42783.3	0	0	5.49428	5.49428	1	0	0.438995	0.330838
BF6_17.8.20_3-2_1-4_2v2	6 month	2020-08-17	BF	3	2	2	4	187	1	30.186	7	PE	40213.1	18740.2	40213.1	40213.1	18740.2	18740.2	40213.1	38333.8	0	0	5.49428	5.49428	1	0	0.457956	0.569862
BF6_17.8.20_3-2_1-4_2v2	6 month	2020-08-17	BF	3	2	2	4	189	1	30.186	7	PE	40218.6	17893.7	40218.6	40218.6	17893.7	17893.7	40218.6	37477.1	0	0	5.49428	5.49428	1	0	0.408047	0.205641
BF6_17.8.20_3-2_1-4_2v2	6 month	2020-08-17	BF	3	2	2	4	190	1	30.186	7	PE	40235.2	16823.3	40235.2	40235.2	16823.3	16823.3	40235.2	36393.8	0	0	5.49428	5.49428	1	0	0.445312	0.393604
BF6_17.8.20_3-2_1-4_2v2	6 month	2020-08-17	BF	3	2	2	4	192	1	30.186	7	PE	40279.4	23420.5	40279.4	40279.4	23420.5	23420.5	40279.4	43070.7	0	0	5.49428	5.49428	1	0	0.480092	0.185991
BF6_17.8.20_3-2_1-4_2v2	6 month	2020-08-17	BF	3	2	2	4	193	2	60.3721	7	PE	40301.5	18707.4	40301.5	40301.5	18707.4	18712.9	40301.5	38300.7	0	1	10.9226	5.4613	2	90	0.406684	0.568191
BF6_17.8.20_3-2_1-4_2v2	6 month	2020-08-17	BF	3	2	2	4	194	1	30.186	7	PE	40312.6	18701.9	40312.6	40312.6	18701.9	18701.9	40312.6	38295.1	0	0	5.49428	5.49428	1	0	0.418133	0.456358
BF6_17.8.20_3-2_1-4_2v2	6 month	2020-08-17	BF	3	2	2	4	195	1	30.186	7	PE	40334.7	20739	40334.7	40334.7	20739	20739	40334.7	40356.8	0	0	5.49428	5.49428	1	0	0.396954	0.460428
BF6_17.8.20_3-2_1-4_2v2	6 month	2020-08-17	BF	3	2	2	4	196	3	90.5581	7	PE	40395.5	19766.9	40395.5	40401	19761.4	19766.9	40401	39373	0.707107	-0.707107	13.2644	9.37932	1.41421	135	0.241754	0.723974
BF6_17.8.20_3-2_1-4_2v2	6 month	2020-08-17	BF	3	2	2	4	197	1	30.186	7	PE	40500.5	19559.4	40500.5	40500.5	19559.4	19559.4	40500.5	39162.9	0	0	5.49428	5.49428	1	0	0.285203	0.355371
BF6_17.8.20_3-2_1-4_2v2	6 month	2020-08-17	BF	3	2	2	4	198	1	30.186	7	PE	40528.1	17642.5	40528.1	40528.1	17642.5	17642.5	40528.1	37222.8	0	0	5.49428	5.49428	1	0	0.380105	0.0664718
BF6_17.8.20_3-2_1-4_2v2	6 month	2020-08-17	BF	3	2	2	4	199	1	30.186	7	PE	40533.7	18456.2	40533.7	40533.7	18456.2	18456.2	40533.7	38046.4	0	0	5.49428	5.49428	1	0	0.340504	0.362451
BF6_17.8.20_3-2_1-4_2v2	6 month	2020-08-17	BF	3	2	2	4	200	1	30.186	7	PE	40550.3	22361	40550.3	40550.3	22361	22361	40550.3	41998.4	0	0	5.49428	5.49428	1	0	0.43382	0.514317
BF6_17.8.20_3-2_1-4_2v2	6 month	2020-08-17	BF	3	2	2	4	201	1	30.186	7	PE	40555.8	18904	40555.8	40555.8	18904	18904	40555.8	38499.6	0	0	5.49428	5.49428	1	0	0.394572	0.290219
BF6_17.8.20_3-2_1-4_2v2	6 month	2020-08-17	BF	3	2	2	4	202	1	30.186	7	PE	40566.8	21978.7	40566.8	40566.8	21978.7	21978.7	40566.8	41611.5	0	0	5.49428	5.49428	1	0	0.398933	0.665196
BF6_17.8.20_3-2_1-4_2v2	6 month	2020-08-17	BF	3	2	2	4	203	1	30.186	7	PE	40572.4	18882.2	40572.4	40572.4	18882.2	18882.2	40572.4	38477.5	0	0	5.49428	5.49428	1	0	0.309212	0.448339
BF6_17.8.20_3-2_1-4_2v2	6 month	2020-08-17	BF	3	2	2	4	204	1	30.186	7	PE	40660.8	22213.6	40660.8	40660.8	22213.6	22213.6	40660.8	41849.2	0	0	5.49428	5.49428	1	0	0.30016	0.424259
BF6_17.8.20_3-2_1-4_2v2	6 month	2020-08-17	BF	3	2	2	4	205	1	30.186	7	PE	40716.1	21487.2	40716.1	40716.1	21487.2	21487.2	40716.1	41114	0	0	5.49428	5.49428	1	0	0.301985	0.361721
BF6_17.8.20_3-2_1-4_2v2	6 month	2020-08-17	BF	3	2	2	4	206	1	30.186	7	PE	40810	16872.4	40810	40810	16872.4	16872.4	40810	36443.5	0	0	5.49428	5.49428	1	0	0.431227	0.472843
BF6_17.8.20_3-2_1-4_2v2	6 month	2020-08-17	BF	3	2	2	4	207	1	30.186	7	PE	40854.3	22098.9	40854.3	40854.3	22098.9	22098.9	40854.3	41733.1	0	0	5.49428	5.49428	1	0	0.407811	0.329268
BF6_17.8.20_3-2_1-4_2v2	6 month	2020-08-17	BF	3	2	2	4	208	1	30.186	7	PE	40881.9	21001.2	40881.9	40881.9	21001.2	21001.2	40881.9	40622.1	0	0	5.49428	5.49428	1	0	0.4319	0.470528
BF6_17.8.20_3-2_1-4_2v2	6 month	2020-08-17	BF	3	2	2	4	209	1	30.186	7	PE	40904	17735.3	40904	40904	17735.3	17735.3	40904	37316.8	0	0	5.49428	5.49428	1	0	0.367029	0.483113
BF6_17.8.20_3-2_1-4_2v2	6 month	2020-08-17	BF	3	2	2	4	210	1	30.186	7	PE	40904	18215.9	40904	40904	18215.9	18215.9	40904	37803.2	0	0	5.49428	5.49428	1	0	0.279787	0.368587
BF6_17.8.20_3-2_1-4_2v2	6 month	2020-08-17	BF	3	2	2	4	211	1	30.186	7	PE	40959.3	17697.1	40959.3	40959.3	17697.1	17697.1	40959.3	37278.1	0	0	5.49428	5.49428	1	0	0.394655	0.328164
BF6_17.8.20_3-2_1-4_2v2	6 month	2020-08-17	BF	3	2	2	4	212	1	30.186	7	PE	40986.9	15152.1	40986.9	40986.9	15152.1	15152.1	40986.9	34702.4	0	0	5.49428	5.49428	1	0	0.386844	0.367109
BF6_17.8.20_3-2_1-4_2v2	6 month	2020-08-17	BF	3	2	2	4	213	2	60.3721	7	PE	40998	20247.5	40998	40998	20247.5	20253	40998	39859.3	0	1	10.9226	5.4613	2	90	0.501665	0.544576	OK	ja	Fragment	grau
BF6_17.8.20_3-2_1-4_2v2	6 month	2020-08-17	BF	3	2	2	4	214	1	30.186	7	PE	41147.2	19171.6	41147.2	41147.2	19171.6	19171.6	41147.2	38770.5	0	0	5.49428	5.49428	1	0	0.488896	0.32365
BF6_17.8.20_3-2_1-4_2v2	6 month	2020-08-17	BF	3	2	2	4	215	1	30.186	7	PE	41169.3	17369.4	41169.3	41169.3	17369.4	17369.4	41169.3	36946.5	0	0	5.49428	5.49428	1	0	0.403532	0.2904
BF6_17.8.20_3-2_1-4_2v2	6 month	2020-08-17	BF	3	2	2	4	216	1	30.186	7	PE	41185.9	19990.8	41185.9	41185.9	19990.8	19990.8	41185.9	39599.6	0	0	5.49428	5.49428	1	0	0.399356	0.290758
BF6_17.8.20_3-2_1-4_2v2	6 month	2020-08-17	BF	3	2	2	4	217	1	30.186	7	PE	41213.5	19832.4	41213.5	41213.5	19832.4	19832.4	41213.5	39439.3	0	0	5.49428	5.49428	1	0	0.269606	0.518438
BF6_17.8.20_3-2_1-4_2v2	6 month	2020-08-17	BF	3	2	2	4	218	1	30.186	7	PE	41279.9	22295.5	41279.9	41279.9	22295.5	22295.5	41279.9	41932.1	0	0	5.49428	5.49428	1	0	0.521707	0.255307
BF6_17.8.20_3-2_1-4_2v2	6 month	2020-08-17	BF	3	2	2	4	219	1	30.186	7	PE	41296.4	17424	41296.4	41296.4	17424	17424	41296.4	37001.8	0	0	5.49428	5.49428	1	0	0.473922	0.0973533
BF6_17.8.20_3-2_1-4_2v2	6 month	2020-08-17	BF	3	2	2	4	220	1	30.186	7	PE	41307.5	16577.5	41307.5	41307.5	16577.5	16577.5	41307.5	36145	0	0	5.49428	5.49428	1	0	0.417792	0.362169
BF6_17.8.20_3-2_1-4_2v2	6 month	2020-08-17	BF	3	2	2	4	221	1	30.186	7	PE	41313	16550.2	41313	41313	16550.2	16550.2	41313	36117.4	0	0	5.49428	5.49428	1	0	0.266444	0.597347
BF6_17.8.20_3-2_1-4_2v2	6 month	2020-08-17	BF	3	2	2	4	222	1	30.186	7	PE	41395.9	20149.2	41395.9	41395.9	20149.2	20149.2	41395.9	39759.9	0	0	5.49428	5.49428	1	0	0.265899	0.236814
BF6_17.8.20_3-2_1-4_2v2	6 month	2020-08-17	BF	3	2	2	4	223	2	60.3721	7	PE	41423.6	17740.8	41423.6	41429.1	17740.8	17740.8	41429.1	37322.3	1	0	11.0545	5.52726	2	0	0.469916	0.552304
BF6_17.8.20_3-2_1-4_2v2	6 month	2020-08-17	BF	3	2	2	4	224	1	30.186	7	PE	41478.8	17844.5	41478.8	41478.8	17844.5	17844.5	41478.8	37427.4	0	0	5.49428	5.49428	1	0	0.3968	0.232473
BF6_17.8.20_3-2_1-4_2v2	6 month	2020-08-17	BF	3	2	2	4	225	1	30.186	7	PE	41478.8	22836.2	41478.8	41478.8	22836.2	22836.2	41478.8	42479.3	0	0	5.49428	5.49428	1	0	0.4096	0.293158
BF6_17.8.20_3-2_1-4_2v2	6 month	2020-08-17	BF	3	2	2	4	226	1	30.186	7	PE	41572.8	19073.3	41572.8	41572.8	19073.3	19073.3	41572.8	38671	0	0	5.49428	5.49428	1	0	0.372338	0.5105
BF6_17.8.20_3-2_1-4_2v2	6 month	2020-08-17	BF	3	2	2	4	227	1	30.186	7	PE	41617	15376	41617	41617	15376	15376	41617	34929	0	0	5.49428	5.49428	1	0	0.433681	0.322775
BF6_17.8.20_3-2_1-4_2v2	6 month	2020-08-17	BF	3	2	2	4	228	1	30.186	7	PE	41661.2	22366.5	41661.2	41661.2	22366.5	22366.5	41661.2	42003.9	0	0	5.49428	5.49428	1	0	0.383289	0.403824
BF6_17.8.20_3-2_1-4_2v2	6 month	2020-08-17	BF	3	2	2	4	229	1	30.186	7	PE	41666.8	20919.2	41666.8	41666.8	20919.2	20919.2	41666.8	40539.2	0	0	5.49428	5.49428	1	0	0.456818	0.403822
BF6_17.8.20_3-2_1-4_2v2	6 month	2020-08-17	BF	3	2	2	4	230	1	30.186	7	PE	41688.9	19575.8	41688.9	41688.9	19575.8	19575.8	41688.9	39179.5	0	0	5.49428	5.49428	1	0	0.497806	0.604375
BF6_17.8.20_3-2_1-4_2v2	6 month	2020-08-17	BF	3	2	2	4	231	1	30.186	7	PE	41733.1	15818.4	41733.1	41733.1	15818.4	15818.4	41733.1	35376.7	0	0	5.49428	5.49428	1	0	0.404728	0.133369
BF6_17.8.20_3-2_1-4_2v2	6 month	2020-08-17	BF	3	2	2	4	232	1	30.186	7	PE	41733.1	21334.3	41733.1	41733.1	21334.3	21334.3	41733.1	40959.3	0	0	5.49428	5.49428	1	0	0.460638	0.743507
BF6_17.8.20_3-2_1-4_2v2	6 month	2020-08-17	BF	3	2	2	4	233	2	60.3721	7	PE	41749.7	21361.6	41749.7	41749.7	21361.6	21367.1	41749.7	40986.9	0	1	10.9226	5.4613	2	90	0.403592	0.468851
BF6_17.8.20_3-2_1-4_2v2	6 month	2020-08-17	BF	3	2	2	4	234	1	30.186	7	PE	41760.7	21339.8	41760.7	41760.7	21339.8	21339.8	41760.7	40964.8	0	0	5.49428	5.49428	1	0	0.32256	0.42376
BF6_17.8.20_3-2_1-4_2v2	6 month	2020-08-17	BF	3	2	2	4	235	1	30.186	7	PE	41766.3	19417.4	41766.3	41766.3	19417.4	19417.4	41766.3	39019.2	0	0	5.49428	5.49428	1	0	0.246364	0.157432
BF6_17.8.20_3-2_1-4_2v2	6 month	2020-08-17	BF	3	2	2	4	236	1	30.186	7	PE	42015	19734.1	42015	42015	19734.1	19734.1	42015	39339.8	0	0	5.49428	5.49428	1	0	0.432356	0.370221
BF6_17.8.20_3-2_1-4_2v2	6 month	2020-08-17	BF	3	2	2	4	237	1	30.186	7	PE	42059.2	16189.7	42059.2	42059.2	16189.7	16189.7	42059.2	35752.6	0	0	5.49428	5.49428	1	0	0.350436	0.191907
BF6_17.8.20_3-2_1-4_2v2	6 month	2020-08-17	BF	3	2	2	4	238	1	30.186	7	PE	42059.2	16304.4	42059.2	42059.2	16304.4	16304.4	42059.2	35868.7	0	0	5.49428	5.49428	1	0	0.350436	0.465811
BF6_17.8.20_3-2_1-4_2v2	6 month	2020-08-17	BF	3	2	2	4	239	1	30.186	7	PE	42120	16954.3	42120	42120	16954.3	16954.3	42120	36526.4	0	0	5.49428	5.49428	1	0	0.507733	0.360231
BF6_17.8.20_3-2_1-4_2v2	6 month	2020-08-17	BF	3	2	2	4	240	1	30.186	7	PE	42142.1	16872.4	42142.1	42142.1	16872.4	16872.4	42142.1	36443.5	0	0	5.49428	5.49428	1	0	0.437376	0.0767379
BF6_17.8.20_3-2_1-4_2v2	6 month	2020-08-17	BF	3	2	2	4	241	1	30.186	7	PE	42258.2	18985.9	42258.2	42258.2	18985.9	18985.9	42258.2	38582.6	0	0	5.49428	5.49428	1	0	0.394572	0.384033
BF6_17.8.20_3-2_1-4_2v2	6 month	2020-08-17	BF	3	2	2	4	242	1	30.186	7	PE	42285.8	21509.1	42285.8	42285.8	21509.1	21509.1	42285.8	41136.1	0	0	5.49428	5.49428	1	0	0.503125	0.637898
BF6_17.8.20_3-2_1-4_2v2	6 month	2020-08-17	BF	3	2	2	4	243	1	30.186	7	PE	42319	16391.8	42319	42319	16391.8	16391.8	42319	35957.1	0	0	5.49428	5.49428	1	0	0.391552	0.364722
BF6_17.8.20_3-2_1-4_2v2	6 month	2020-08-17	BF	3	2	2	4	244	2	60.3721	7	PE	42357.7	19029.6	42357.7	42363.2	19029.6	19029.6	42357.7	38626.8	1	0	11.0545	5.52726	2	0	0.308871	0.266818
BF6_17.8.20_3-2_1-4_2v2	6 month	2020-08-17	BF	3	2	2	4	245	1	30.186	7	PE	42412.9	19046	42412.9	42412.9	19046	19046	42412.9	38643.4	0	0	5.49428	5.49428	1	0	0.449989	0.419983
BF6_17.8.20_3-2_1-4_2v2	6 month	2020-08-17	BF	3	2	2	4	246	1	30.186	7	PE	42551.1	19078.8	42551.1	42551.1	19078.8	19078.8	42551.1	38676.5	0	0	5.49428	5.49428	1	0	0.504576	0.43992
BF6_17.8.20_3-2_1-4_2v2	6 month	2020-08-17	BF	3	2	2	4	247	2	60.3721	7	PE	42578.8	20810	42578.8	42578.8	20810	20815.5	42578.8	40434.2	0	1	10.9226	5.4613	2	90	0.428146	0.27979
BF6_17.8.20_3-2_1-4_2v2	6 month	2020-08-17	BF	3	2	2	4	248	3	90.5581	7	PE	42711.4	21825.8	42711.4	42716.9	21825.8	21831.3	42711.4	41462.3	0.707107	0.707107	13.2644	9.37932	1.41421	45	0.3712	0.632517
BF6_17.8.20_3-2_1-4_2v2	6 month	2020-08-17	BF	3	2	2	4	249	1	30.186	7	PE	42871.7	17746.2	42871.7	42871.7	17746.2	17746.2	42871.7	37327.9	0	0	5.49428	5.49428	1	0	0.4352	0.302062
BF6_17.8.20_3-2_1-4_2v2	6 month	2020-08-17	BF	3	2	2	4	250	1	30.186	7	PE	43026.5	19510.2	43026.5	43026.5	19510.2	19510.2	43026.5	39113.2	0	0	5.49428	5.49428	1	0	0.435712	0.496278
BF6_17.8.20_3-2_1-4_2v2	6 month	2020-08-17	BF	3	2	2	4	251	1	30.186	7	PE	43037.5	19510.2	43037.5	43037.5	19510.2	19510.2	43037.5	39113.2	0	0	5.49428	5.49428	1	0	0.308245	0.489186
BF6_17.8.20_3-2_1-4_2v2	6 month	2020-08-17	BF	3	2	2	4	252	1	30.186	7	PE	43181.2	19056.9	43181.2	43181.2	19056.9	19056.9	43181.2	38654.4	0	0	5.49428	5.49428	1	0	0.460563	0.385423
BF6_17.8.20_3-2_1-4_2v2	6 month	2020-08-17	BF	3	2	2	4	253	1	30.186	7	PE	43208.9	17134.6	43208.9	43208.9	17134.6	17134.6	43208.9	36708.8	0	0	5.49428	5.49428	1	0	0.392533	0.266812
BF6_17.8.20_3-2_1-4_2v2	6 month	2020-08-17	BF	3	2	2	4	254	1	30.186	7	PE	43247.6	20029	43247.6	43247.6	20029	20029	43247.6	39638.3	0	0	5.49428	5.49428	1	0	0.35611	0.516028
BF6_17.8.20_3-2_1-4_2v2	6 month	2020-08-17	BF	3	2	2	4	255	1	30.186	7	PE	43297.3	19510.2	43297.3	43297.3	19510.2	19510.2	43297.3	39113.2	0	0	5.49428	5.49428	1	0	0.248292	0.408345
BF6_17.8.20_3-2_1-4_2v2	6 month	2020-08-17	BF	3	2	2	4	256	1	30.186	7	PE	43424.4	20050.9	43424.4	43424.4	20050.9	20050.9	43424.4	39660.4	0	0	5.49428	5.49428	1	0	0.354944	0.331115
BF6_17.8.20_3-2_1-4_2v2	6 month	2020-08-17	BF	3	2	2	4	257	1	30.186	7	PE	43512.9	18811.2	43512.9	43512.9	18811.2	18811.2	43512.9	38405.7	0	0	5.49428	5.49428	1	0	0.348733	0.385593
BF6_17.8.20_3-2_1-4_2v2	6 month	2020-08-17	BF	3	2	2	4	258	1	30.186	7	PE	43512.9	21525.4	43512.9	43512.9	21525.4	21525.4	43512.9	41152.7	0	0	5.49428	5.49428	1	0	0.413077	0
BF6_17.8.20_3-2_1-4_2v2	6 month	2020-08-17	BF	3	2	2	4	259	1	30.186	7	PE	43772.6	19777.8	43772.6	43772.6	19777.8	19777.8	43772.6	39384	0	0	5.49428	5.49428	1	0	0.50596	0.559616
BF6_17.8.20_3-2_1-4_2v2	6 month	2020-08-17	BF	3	2	2	4	260	35	1056.51	8	PP	34741.1	18772.9	34741.1	34763.2	18767.5	18811.2	34752.2	38383.6	-0.0799417	0.9968	49.8889	28.1119	1.77465	94.5852	0.451849	0.952617	OK	ja	Fragment	grau
BF6_17.8.20_3-2_1-4_2v2	6 month	2020-08-17	BF	3	2	2	4	261	1	30.186	8	PP	36863.6	21907.7	36863.6	36863.6	21907.7	21907.7	36863.6	41539.6	0	0	5.49428	5.49428	1	0	0.476631	0.867849	OK	ja	Pixel	grau
BF6_17.8.20_3-2_1-4_2v2	6 month	2020-08-17	BF	3	2	2	4	262	13	392.418	8	PP	37156.5	20214.7	37156.5	37178.6	20209.3	20231.1	37167.6	39831.7	0.605442	0.795889	26.27	20.8594	1.25938	52.7393	0.607419	0.964815	OK	ja	Fragment	grau
BF6_17.8.20_3-2_1-4_2v2	6 month	2020-08-17	BF	3	2	2	4	263	12	362.232	8	PP	37825.3	18215.9	37825.3	37841.9	18210.4	18232.3	37830.8	37808.7	-0.391582	0.920143	29.8944	20.5749	1.45296	113.053	0.539733	0.949299	OK	ja	Fragment	grau
BF6_17.8.20_3-2_1-4_2v2	6 month	2020-08-17	BF	3	2	2	4	264	6	181.116	8	PP	37991.1	16353.6	37991.1	38002.2	16348.1	16359	37996.7	35918.4	0.894427	-0.447214	17.8439	15.3779	1.16036	153.435	0.620591	0.929249	OK	ja	Fragment	grau
BF6_17.8.20_3-2_1-4_2v2	6 month	2020-08-17	BF	3	2	2	4	265	1	30.186	8	PP	38577	17686.1	38577	38577	17686.1	17686.1	38577	37267.1	0	0	5.49428	5.49428	1	0	0.306825	0.720117	OK	ja	Pixel	grau
BF6_17.8.20_3-2_1-4_2v2	6 month	2020-08-17	BF	3	2	2	4	266	27	815.023	8	PP	38864.4	18996.9	38864.4	38886.6	18996.9	19035.1	38875.5	38610.2	0.32449	0.945889	46.9979	29.7064	1.58208	71.0653	0.708197	0.879304	OK	ja	Fragment	grau
BF6_17.8.20_3-2_1-4_2v2	6 month	2020-08-17	BF	3	2	2	4	267	1	30.186	8	PP	39251.4	19603.1	39251.4	39251.4	19603.1	19603.1	39251.4	39207.1	0	0	5.49428	5.49428	1	0	0.43986	0.887113	OK	ja	Pixel	grau
BF6_17.8.20_3-2_1-4_2v2	6 month	2020-08-17	BF	3	2	2	4	269	5	150.93	8	PP	40008.6	15190.3	40008.6	40019.6	15184.9	15195.8	40014.1	34741.1	1	0	16.5818	16.5818	1	0	0.720981	0.913485	OK	ja	Fragment	grau
BF6_17.8.20_3-2_1-4_2v2	6 month	2020-08-17	BF	3	2	2	4	273	51	1539.49	8	PP	41174.8	18357.9	41174.8	41213.5	18319.7	18368.8	41196.9	37930.3	-0.408968	0.912549	58.8505	41.6312	1.41362	114.14	0.567721	0.968533	OK	ja	Fragment	grau
BF6_17.8.20_3-2_1-4_2v2	6 month	2020-08-17	BF	3	2	2	4	274	2	60.3721	8	PP	41202.5	23087.4	41202.5	41208	23087.4	23087.4	41208	42733.5	1	0	11.0545	5.52726	2	0	0.423595	0.902935	OK	ja	Fragment	grau
BF6_17.8.20_3-2_1-4_2v2	6 month	2020-08-17	BF	3	2	2	4	275	24	724.465	10	ABS	36786.2	21612.8	36786.2	36813.8	21596.4	21629.2	36802.8	41241.2	-0.541128	0.84094	44.9967	26.8818	1.67387	122.76	0.736393	0.915178	OK	ja	Fragment	grau
BF6_17.8.20_3-2_1-4_2v2	6 month	2020-08-17	BF	3	2	2	4	276	25	754.651	12	PS	35885.2	20700.8	35885.2	35907.4	20695.3	20728.1	35896.3	40329.2	0.0747546	0.997202	38.5483	28.0638	1.37359	85.7129	0.813302	0.944969	OK	ja	Fragment	grau
BF6_17.8.20_3-2_1-4_2v2	6 month	2020-08-17	BF	3	2	2	4	277	1	30.186	12	PS	36150.6	19248.1	36150.6	36150.6	19248.1	19248.1	36150.6	38847.9	0	0	5.49428	5.49428	1	0	0.708188	0.897797	OK	ja	Pixel	grau
BF6_17.8.20_3-2_1-4_2v2	6 month	2020-08-17	BF	3	2	2	4	278	22	664.093	12	PS	36449	23393.2	36449	36465.6	23382.3	23415	36454.6	43048.6	-0.258873	0.965911	39.972	25.5487	1.56454	105.003	0.9344	0.831074	OK	ja	Fragment	schwarz
BF6_17.8.20_3-2_1-4_2v2	6 month	2020-08-17	BF	3	2	2	4	279	1	30.186	12	PS	36471.1	23415	36471.1	36471.1	23415	23415	36471.1	43065.2	0	0	5.49428	5.49428	1	0	0.352386	0.464665
BF6_17.8.20_3-2_1-4_2v2	6 month	2020-08-17	BF	3	2	2	4	280	1	30.186	12	PS	37283.6	19548.4	37283.6	37283.6	19548.4	19548.4	37283.6	39151.9	0	0	5.49428	5.49428	1	0	0.4107	0.755843	OK	ja	Pixel	grau
BF6_17.8.20_3-2_1-4_2v2	6 month	2020-08-17	BF	3	2	2	4	281	21	633.907	12	PS	37460.5	23791.9	37460.5	37477.1	23781	23813.7	37466	43452.1	-0.189854	0.981812	39.7241	23.6312	1.681	100.944	0.826667	0.936086	OK	ja	Fragment	weiß
BF6_17.8.20_3-2_1-4_2v2	6 month	2020-08-17	BF	3	2	2	4	284	7	211.302	12	PS	38322.8	19406.5	38322.8	38333.8	19401	19417.4	38328.3	39008.2	-0.349507	0.936934	22.7542	15.7182	1.44763	110.457	0.573512	0.786142	OK	ja	Fragment	grau
BF6_17.8.20_3-2_1-4_2v2	6 month	2020-08-17	BF	3	2	2	4	285	1	30.186	2	PET	40655.3	21678.4	40655.3	40655.3	21678.4	21678.4	40655.3	41307.5	0	0	5.49428	5.49428	1	0	0.405627	0.802486	OK	ja	Pixel	grau
BF6_17.8.20_3-2_1-4_2v2	6 month	2020-08-17	BF	3	2	2	4	293	1	30.186	18	EVOH	38963.9	16441	38963.9	38963.9	16441	16441	38963.9	36006.8	0	0	5.49428	5.49428	1	0	0.472842	0.751339
BF6_17.8.20_3-2_1-4_2v2	6 month	2020-08-17	BF	3	2	2	4	294	1	30.186	18	EVOH	39057.9	16441	39057.9	39057.9	16441	16441	39057.9	36006.8	0	0	5.49428	5.49428	1	0	0.452434	0.817405
BF6_17.8.20_Kontrolle1_1_4_1v2	6 month	2020-08-17	control	0	1	1	4	1	1	30.186	1	PU	37503.3	23997.7	37503.3	37503.3	23997.7	23997.7	37503.3	42765.3	0	0	5.49428	5.49428	1	0	0.366432	0.102938
BF6_17.8.20_Kontrolle1_1_4_1v2	6 month	2020-08-17	control	0	1	1	4	2	3	90.5581	2	PET	36624.5	24085	36624.5	36630	24085	24090.5	36624.5	42859.3	0.707107	0.707107	13.2644	9.37932	1.41421	45	0.58759	0.912912	OK	ja	Faser	weiß
BF6_17.8.20_Kontrolle1_1_4_1v2	6 month	2020-08-17	control	0	1	1	4	3	1	30.186	2	PET	36630	24068.7	36630	36630	24068.7	24068.7	36630	42837.2	0	0	5.49428	5.49428	1	0	0.345681	0.88523
BF6_17.8.20_Kontrolle1_1_4_1v2	6 month	2020-08-17	control	0	1	1	4	4	1	30.186	2	PET	36630	24079.6	36630	36630	24079.6	24079.6	36630	42848.2	0	0	5.49428	5.49428	1	0	0.345161	0.931894
BF6_17.8.20_Kontrolle1_1_4_1v2	6 month	2020-08-17	control	0	1	1	4	5	1	30.186	7	PE	38614.3	23620.8	38614.3	38614.3	23620.8	23620.8	38614.3	42383.9	0	0	5.49428	5.49428	1	0	0.427401	0.721315
BF6_17.8.20_Kontrolle1_1_4_1v2	6 month	2020-08-17	control	0	1	1	4	6	1	30.186	7	PE	39493.2	17269.3	39493.2	39493.2	17269.3	17269.3	39493.2	35955.7	0	0	5.49428	5.49428	1	0	0.326144	0.944167	OK	ja	Pixel	grau
BF6_17.8.20_Kontrolle1_1_4_1v2	6 month	2020-08-17	control	0	1	1	4	7	42	1267.81	7	PE	40322.2	16177.1	40255.9	40322.2	16171.6	16198.9	40283.6	34855.8	0.958752	-0.284245	75.3302	27.284	2.76097	163.486	0	0	OK	ja	Fragment	weiß
BF6_17.8.20_Kontrolle1_1_4_1v2	6 month	2020-08-17	control	0	1	1	4	8	4	120.744	7	PE	41521.7	16963.5	41510.6	41521.7	16963.5	16969	41516.1	35651.7	0.850651	-0.525731	17.7778	10.1953	1.74373	148.283	0	0
BF6_17.8.20_Kontrolle1_1_4_1v2	6 month	2020-08-17	control	0	1	1	4	9	4	120.744	10	ABS	35159.8	21359.9	35154.3	35159.8	21354.4	21359.9	35154.3	40095.6	1	0	11.0545	11.0545	1	0	0	0	OK	ja	Fragment	weiß
BF6_17.8.20_Kontrolle1_1_4_1v2	6 month	2020-08-17	control	0	1	1	4	11	3	90.5581	7	PE	40963.4	19535.8	40963.4	40968.9	19530.3	19535.8	40968.9	38249.5	0.707107	-0.707107	13.2644	9.37932	1.41421	135	0.364358	0.952783	OK	ja	Fragment	weiß
BF6_17.8.20_Kontrolle1_1_4_1v2	6 month	2020-08-17	control	0	1	1	4	12	1	30.186	7	PE	41140.3	15106.7	41140.3	41140.3	15106.7	15106.7	41140.3	33766.9	0	0	5.49428	5.49428	1	0	0.360206	0.633967
BF6_17.8.20_Kontrolle1_1_4_1v2	6 month	2020-08-17	control	0	1	1	4	15	3	90.5581	7	PE	43168.8	16969	43168.8	43179.8	16969	16969	43174.3	35651.7	1	0	16.5818	5.52726	3	0	0.311111	0.623609
BF6_17.8.20_Kontrolle1_1_4_1v2	6 month	2020-08-17	control	0	1	1	4	16	1	30.186	7	PE	43207.5	16974.4	43207.5	43207.5	16974.4	16974.4	43207.5	35657.2	0	0	5.49428	5.49428	1	0	0.388267	0.613611
BF6_17.8.20_Kontrolle1_1_4_1v2	6 month	2020-08-17	control	0	1	1	4	17	19	573.534	8	PP	36149.2	19317.3	36149.2	36171.3	19306.4	19333.7	36160.2	38034	0.633989	0.773342	30.1868	25.9428	1.16359	50.655	0.884229	0.941428	OK	ja	Fragment	grau
BF6_17.8.20_Kontrolle1_1_4_1v2	6 month	2020-08-17	control	0	1	1	4	20	1	30.186	13	PBT	36591.3	24150.6	36591.3	36591.3	24150.6	24150.6	36591.3	42920.1	0	0	5.49428	5.49428	1	0	0.301665	0.706444
BF6_17.8.20_Kontrolle1_1_4_1v2	6 month	2020-08-17	control	0	1	1	4	21	1	30.186	13	PBT	36596.9	24123.3	36596.9	36596.9	24123.3	24123.3	36596.9	42892.4	0	0	5.49428	5.49428	1	0	0.474999	0.82894
BF6_17.8.20_Kontrolle1_1_4_1v2	6 month	2020-08-17	control	0	1	1	4	22	4	120.744	13	PBT	36602.4	24112.3	36602.4	36607.9	24112.3	24117.8	36602.4	42881.4	1	0	11.0545	11.0545	1	0	0.420952	0.841487
BF6_17.8.20_Kontrolle1_1_4_1v2	6 month	2020-08-17	control	0	1	1	4	23	1	30.186	13	PBT	36602.4	24128.7	36602.4	36602.4	24128.7	24128.7	36602.4	42898	0	0	5.49428	5.49428	1	0	0.398531	0.789059
BF6_17.8.20_Kontrolle1_1_4_1v2	6 month	2020-08-17	control	0	1	1	4	24	6	181.116	16	EVAc	40897.1	16739.6	40897.1	40902.6	16739.6	16750.5	40902.6	35425.1	0	1	16.3839	10.9226	1.5	90	0.742187	0.931882	OK	ja	Fragment	grau
BF6_17.8.20_Kontrolle1_1_4_2v2	6 month	2020-08-17	control	0	1	2	4	1	17	513.162	3	PA	37242.3	22782.5	37242.3	37264.4	22766.1	22787.9	37253.3	41249.5	0.0985376	0.995133	28.2798	27.2034	1.03957	84.345	0.452267	0.958586	OK	ja	Fragment	grau
BF6_17.8.20_Kontrolle1_1_4_2v2	6 month	2020-08-17	control	0	1	2	4	2	3	90.5581	7	PE	38485.9	21624.7	38485.9	38491.4	21624.7	21630.1	38485.9	40083.3	-0.707107	0.707107	13.2644	9.37932	1.41421	135	0.399891	0.925152
BF6_17.8.20_Kontrolle1_1_4_2v2	6 month	2020-08-17	control	0	1	2	4	3	1	30.186	7	PE	39226.5	20581.5	39226.5	39226.5	20581.5	20581.5	39226.5	39027.6	0	0	5.49428	5.49428	1	0	0.392448	0
BF6_17.8.20_Kontrolle1_1_4_2v2	6 month	2020-08-17	control	0	1	2	4	4	1	30.186	7	PE	41100.3	15737.4	41100.3	41100.3	15737.4	15737.4	41100.3	34124.9	0	0	5.49428	5.49428	1	0	0.273465	0.603295
BF6_17.8.20_Kontrolle1_1_4_2v2	6 month	2020-08-17	control	0	1	2	4	5	1	30.186	7	PE	41531.4	16021.4	41531.4	41531.4	16021.4	16021.4	41531.4	34412.3	0	0	5.49428	5.49428	1	0	0.328809	0.489588
BF6_17.8.20_Kontrolle1_1_4_2v2	6 month	2020-08-17	control	0	1	2	4	6	2	60.3721	7	PE	41730.4	16136.1	41730.4	41730.4	16136.1	16141.5	41730.4	34528.4	0	1	10.9226	5.4613	2	90	0.32082	0.597171
BF6_17.8.20_Kontrolle1_1_4_2v2	6 month	2020-08-17	control	0	1	2	4	7	1	30.186	7	PE	41774.6	16125.1	41774.6	41774.6	16125.1	16125.1	41774.6	34517.3	0	0	5.49428	5.49428	1	0	0.414507	0.540876
BF6_17.8.20_Kontrolle1_1_4_2v2	6 month	2020-08-17	control	0	1	2	4	8	1	30.186	7	PE	41796.7	16212.5	41796.7	41796.7	16212.5	16212.5	41796.7	34605.8	0	0	5.49428	5.49428	1	0	0.321659	0.599455
BF6_17.8.20_Kontrolle1_1_4_2v2	6 month	2020-08-17	control	0	1	2	4	9	1	30.186	7	PE	41807.8	16070.5	41807.8	41807.8	16070.5	16070.5	41807.8	34462	0	0	5.49428	5.49428	1	0	0.230997	0.5321
BF6_17.8.20_Kontrolle1_1_4_2v2	6 month	2020-08-17	control	0	1	2	4	10	2	60.3721	7	PE	41818.8	16207	41818.8	41818.8	16207	16212.5	41818.8	34605.8	0	1	10.9226	5.4613	2	90	0.385728	0.568351
BF6_17.8.20_Kontrolle1_1_4_2v2	6 month	2020-08-17	control	0	1	2	4	11	1	30.186	7	PE	41857.5	16174.3	41857.5	41857.5	16174.3	16174.3	41857.5	34567.1	0	0	5.49428	5.49428	1	0	0.380679	0.514172
BF6_17.8.20_Kontrolle1_1_4_2v2	6 month	2020-08-17	control	0	1	2	4	12	2	60.3721	7	PE	41868.6	16174.3	41868.6	41868.6	16174.3	16179.7	41868.6	34572.6	0	1	10.9226	5.4613	2	90	0.370347	0.551266
BF6_17.8.20_Kontrolle1_1_4_2v2	6 month	2020-08-17	control	0	1	2	4	13	2	60.3721	7	PE	42106.2	16338.1	42106.2	42106.2	16338.1	16343.6	42106.2	34738.4	0	1	10.9226	5.4613	2	90	0.346549	0.664586
BF6_17.8.20_Kontrolle1_1_4_2v2	6 month	2020-08-17	control	0	1	2	4	14	1	30.186	7	PE	42139.4	16436.4	42139.4	42139.4	16436.4	16436.4	42139.4	34832.4	0	0	5.49428	5.49428	1	0	0.328948	0.608268
BF6_17.8.20_Kontrolle3_1_4_2v2	6 month	2020-08-17	control	0	3	2	4	1	2	60.3721	1	PU	39410.8	24532.9	39410.8	39416.3	24532.9	24532.9	39410.8	42810.1	1	0	11.0545	5.52726	2	0	0.445316	0.832826	OK	ja	Fragment	grau
BF6_17.8.20_Kontrolle3_1_4_2v2	6 month	2020-08-17	control	0	3	2	4	2	21	633.907	3	PA	37642.1	16526.7	37614.4	37642.1	16515.7	16532.1	37625.5	34701.6	0.996022	-0.089112	34.0355	23.5185	1.44718	174.887	0	0	OK	ja	Fragment	weiß
BF6_17.8.20_Kontrolle3_1_4_2v2	6 month	2020-08-17	control	0	3	2	4	3	11	332.046	7	PE	40820.2	22949.1	40803.7	40820.2	22943.7	22960.1	40809.2	41207.1	-0.656431	0.754386	25.1211	17.9138	1.40233	131.028	0	0	OK	ja	Fragment	grau
BF6_17.8.20_Kontrolle3_1_4_2v2	6 month	2020-08-17	control	0	3	2	4	4	34	1026.32	16	EVAc	38056.6	20912.1	38006.9	38056.6	20890.2	20912.1	38029	39134.4	0.9817	0.190435	56.443	28.272	1.99642	10.9782	0	0	OK	ja	Fragment	grau
BF6_17.8.20_Kontrolle3_1_4_2v2	6 month	2020-08-17	control	0	3	2	4	6	7	211.302	10	ABS	37105.9	18121.4	37105.9	37117	18110.4	18121.4	37111.4	36315.5	-0.507128	0.861871	20.4777	15.7562	1.29966	120.473	0.640024	0.783102	OK	ja	Fragment	grau
BF12 -17.2.21-1_1-1_4-1v4	12 month	2021-02-17	BF	1	1	1	4	1	76	2294.14	1	PU	34031.1	20194.7	34031.1	34086.4	20183.8	20238.4	34058.8	39232.3	0.80193	0.597418	69.2791	51.7134	1.33967	36.6852	0.524468	0.83604	OK	ja	Fragment	braun
BF12 -17.2.21-1_1-1_4-1v4	12 month	2021-02-17	BF	1	1	1	4	2	1	30.186	1	PU	37076.7	16120.6	37076.7	37076.7	16120.6	16120.6	37076.7	35092.4	0	0	5.49428	5.49428	1	0	0.505244	0.82081	OK	ja	Pixel	grau
BF12 -17.2.21-1_1-1_4-1v4	12 month	2021-02-17	BF	1	1	1	4	3	1	30.186	1	PU	39630.2	17141.9	39630.2	39630.2	17141.9	17141.9	39630.2	36126	0	0	5.49428	5.49428	1	0	0.321795	0
BF12 -17.2.21-1_1-1_4-1v4	12 month	2021-02-17	BF	1	1	1	4	4	1	30.186	1	PU	39635.8	17147.3	39635.8	39635.8	17147.3	17147.3	39635.8	36131.5	0	0	5.49428	5.49428	1	0	0.379656	0
BF12 -17.2.21-1_1-1_4-1v4	12 month	2021-02-17	BF	1	1	1	4	5	2	60.3721	1	PU	41067.3	17830	41067.3	41067.3	17830	17835.4	41067.3	36827.9	0	1	10.9226	5.4613	2	90	0.273244	0.7141	OK	ja	Fragment	grau
BF12 -17.2.21-1_1-1_4-1v4	12 month	2021-02-17	BF	1	1	1	4	6	1	30.186	1	PU	41415.6	20140.1	41415.6	41415.6	20140.1	20140.1	41415.6	39160.4	0	0	5.49428	5.49428	1	0	0.496298	0.162982
BF12 -17.2.21-1_1-1_4-1v4	12 month	2021-02-17	BF	1	1	1	4	7	2	60.3721	3	PA	35833	23744.6	35833	35833	23744.6	23750	35833	42808.4	0	1	10.9226	5.4613	2	90	0.407489	0.532498
BF12 -17.2.21-1_1-1_4-1v4	12 month	2021-02-17	BF	1	1	1	4	8	1	30.186	4	PC	37795.2	24689.4	37795.2	37795.2	24689.4	24689.4	37795.2	43764.6	0	0	5.49428	5.49428	1	0	0.351509	0.0988202
BF12 -17.2.21-1_1-1_4-1v4	12 month	2021-02-17	BF	1	1	1	4	9	2	60.3721	6	PVC	33881.9	19965.3	33881.9	33881.9	19965.3	19970.8	33881.9	38983.6	0	1	10.9226	5.4613	2	90	0.370713	0.162742
BF12 -17.2.21-1_1-1_4-1v4	12 month	2021-02-17	BF	1	1	1	4	10	1	30.186	6	PVC	40802	18780.2	40802	40802	18780.2	18780.2	40802	37784.1	0	0	5.49428	5.49428	1	0	0.414423	0.156255
BF12 -17.2.21-1_1-1_4-1v4	12 month	2021-02-17	BF	1	1	1	4	11	1	30.186	6	PVC	41282.9	18851.2	41282.9	41282.9	18851.2	18851.2	41282.9	37856	0	0	5.49428	5.49428	1	0	0.487424	0.84406	OK	ja	Pixel	grau
BF12 -17.2.21-1_1-1_4-1v4	12 month	2021-02-17	BF	1	1	1	4	12	2	60.3721	6	PVC	42576.3	18610.9	42576.3	42576.3	18610.9	18616.4	42576.3	37612.8	0	1	10.9226	5.4613	2	90	0.137342	0
BF12 -17.2.21-1_1-1_4-1v4	12 month	2021-02-17	BF	1	1	1	4	13	3	90.5581	7	PE	34069.8	21920.5	34069.8	34075.4	21915	21920.5	34075.4	40962.3	0.707107	-0.707107	13.2644	9.37932	1.41421	135	0.41747	0.586475
BF12 -17.2.21-1_1-1_4-1v4	12 month	2021-02-17	BF	1	1	1	4	14	4	120.744	7	PE	34711	17343.9	34711	34722	17338.5	17343.9	34716.5	36330.5	1	0	16.5818	11.0545	1.5	0	0.564267	0.828527	OK	ja	Fragment	grau
BF12 -17.2.21-1_1-1_4-1v4	12 month	2021-02-17	BF	1	1	1	4	15	19	573.534	7	PE	35379.8	21117.7	35379.8	35396.4	21101.3	21139.5	35385.3	40149.8	-0.372761	0.927927	47.1214	18.6599	2.52528	111.886	0.311111	0.878909	OK	ja	Fragment	grau
BF12 -17.2.21-1_1-1_4-1v4	12 month	2021-02-17	BF	1	1	1	4	16	1	30.186	7	PE	37049	14809.9	37049	37049	14809.9	14809.9	37049	33765.8	0	0	5.49428	5.49428	1	0	0.440889	0.536359
BF12 -17.2.21-1_1-1_4-1v4	12 month	2021-02-17	BF	1	1	1	4	17	1	30.186	7	PE	37126.4	19867	37126.4	37126.4	19867	19867	37126.4	38884.1	0	0	5.49428	5.49428	1	0	0.490667	0.0694132
BF12 -17.2.21-1_1-1_4-1v4	12 month	2021-02-17	BF	1	1	1	4	18	1	30.186	7	PE	37297.7	15831.1	37297.7	37297.7	15831.1	15831.1	37297.7	34799.4	0	0	5.49428	5.49428	1	0	0.484622	0.623695
BF12 -17.2.21-1_1-1_4-1v4	12 month	2021-02-17	BF	1	1	1	4	19	891	26895.7	7	PE	37844.9	24165.1	37441.5	37844.9	23984.9	24186.9	37662.5	43145.6	0.926226	0.376968	434.769	88.8348	4.89413	22.146	0	0
BF12 -17.2.21-1_1-1_4-1v4	12 month	2021-02-17	BF	1	1	1	4	20	48	1448.93	7	PE	40514.6	23662.6	40475.9	40514.6	23629.9	23684.5	40498	42720	-0.603921	0.797044	69.0824	32.7771	2.10764	127.151	0	0	OK	ja	Fragment	grau
BF12 -17.2.21-1_1-1_4-1v4	12 month	2021-02-17	BF	1	1	1	4	21	6	181.116	7	PE	41404.5	16464.7	41399	41404.5	16464.7	16486.5	41399	35451.6	-0.129933	0.991523	27.8366	10.8785	2.55886	97.4657	0	0	OK	ja	Fragment	grau
BF12 -17.2.21-1_1-1_4-1v4	12 month	2021-02-17	BF	1	1	1	4	22	984	29703	8	PP	41310.5	16967.1	41133.7	41310.5	16896.1	17185.5	41233.2	36032	-0.200299	0.979735	296.845	169.463	1.75169	101.554	0	0	OK	ja	Fragment	grau
BF12 -17.2.21-1_1-1_4-1v4	12 month	2021-02-17	BF	1	1	1	4	23	34	1026.32	12	PS	38751.4	19299.1	38707.2	38751.4	19277.2	19304.5	38729.3	38303.7	0.996818	0.0797143	50.482	34.3948	1.46772	4.57214	0	0	OK	ja	Fragment	grau
BF12 -17.2.21-1_1-1_4-1v4	12 month	2021-02-17	BF	1	1	1	4	24	272	8210.6	12	PS	39298.6	17933.7	39199.1	39298.6	17862.7	17961.1	39243.3	36905.3	0.839683	0.543077	113.765	99.8907	1.1389	32.8934	0	0	OK	ja	Fragment	grau
BF12 -17.2.21-1_1-1_4-1v4	12 month	2021-02-17	BF	1	1	1	4	25	11	332.046	12	PS	40354.3	14995.6	40343.3	40354.3	14995.6	15022.9	40348.8	33970.3	-0.201445	0.9795	34.4252	14.118	2.43839	101.621	0	0	OK	ja	Fragment	grau
BF12 -17.2.21-1_1-1_4-1v4	12 month	2021-02-17	BF	1	1	1	4	26	17	513.162	12	PS	40796.5	21833.1	40779.9	40796.5	21816.7	21844	40791	40868.4	-0.190471	0.981693	33.3227	23.636	1.40983	100.98	0	0	OK	ja	Fragment	grau
BF12 -17.2.21-1_1-1_4-1v4	12 month	2021-02-17	BF	1	1	1	4	30	11	332.046	7	PE	38823.3	19714.1	38823.3	38834.3	19714.1	19736	38828.8	38740.4	0.263117	0.964764	27.9971	17.4506	1.60437	74.7449	0.7008	0.942161	OK	ja	Fragment	grau
BF12 -17.2.21-1_1-1_4-1v4	12 month	2021-02-17	BF	1	1	1	4	31	459	13855.4	7	PE	39066.5	16601.2	39066.5	39337.3	16568.4	16661.3	39182.5	35584.3	0.99929	-0.037682	277.624	101.505	2.73508	177.84	0.592235	0.799634	OK	ja	Fragment	grau
BF12 -17.2.21-1_1-1_4-1v4	12 month	2021-02-17	BF	1	1	1	4	32	2	60.3721	7	PE	39248.9	16579.3	39248.9	39254.4	16579.3	16579.3	39248.9	35556.7	1	0	11.0545	5.52726	2	0	0.439865	0.480267
BF12 -17.2.21-1_1-1_4-1v4	12 month	2021-02-17	BF	1	1	1	4	33	1	30.186	7	PE	40044.8	17496.8	40044.8	40044.8	17496.8	17496.8	40044.8	36485.2	0	0	5.49428	5.49428	1	0	0.416	0.806158
BF12 -17.2.21-1_1-1_4-1v4	12 month	2021-02-17	BF	1	1	1	4	34	1	30.186	7	PE	40044.8	17715.3	40044.8	40044.8	17715.3	17715.3	40044.8	36706.3	0	0	5.49428	5.49428	1	0	0.460444	0.592181
BF12 -17.2.21-1_1-1_4-1v4	12 month	2021-02-17	BF	1	1	1	4	35	1	30.186	7	PE	40050.3	17720.8	40050.3	40050.3	17720.8	17720.8	40050.3	36711.9	0	0	5.49428	5.49428	1	0	0.455166	0.657051
BF12 -17.2.21-1_1-1_4-1v4	12 month	2021-02-17	BF	1	1	1	4	37	3	90.5581	7	PE	40542.2	18217.7	40542.2	40547.8	18217.7	18223.2	40547.8	37214.8	0.707107	0.707107	13.2644	9.37932	1.41421	45	0.469333	0.913463	OK	ja	Fragment	grau
BF12 -17.2.21-1_1-1_4-1v4	12 month	2021-02-17	BF	1	1	1	4	41	17	513.162	7	PE	42029.1	21003	42029.1	42045.7	20992.1	21013.9	42040.1	40033.7	-0.12416	0.992262	28.4989	23.0789	1.23485	97.1323	0.466489	0.875879	OK	ja	Fragment	grau
BF12 -17.2.21-1_1-1_4-1v4	12 month	2021-02-17	BF	1	1	1	4	42	1	30.186	7	PE	42217	18212.3	42217	42217	18212.3	18212.3	42217	37209.3	0	0	5.49428	5.49428	1	0	0.417947	0.903233
BF12 -17.2.21-1_1-1_4-1v4	12 month	2021-02-17	BF	1	1	1	4	43	1	30.186	7	PE	42217	18228.7	42217	42217	18228.7	18228.7	42217	37225.9	0	0	5.49428	5.49428	1	0	0.434489	0.907155
BF12 -17.2.21-1_1-1_4-1v4	12 month	2021-02-17	BF	1	1	1	4	44	1	30.186	8	PP	34069.8	21947.8	34069.8	34069.8	21947.8	21947.8	34069.8	40990	0	0	5.49428	5.49428	1	0	0.499335	0.877077	OK	ja	Pixel	grau
BF12 -17.2.21-1_1-1_4-1v4	12 month	2021-02-17	BF	1	1	1	4	45	1	30.186	8	PP	38220.8	23771.9	38220.8	38220.8	23771.9	23771.9	38220.8	42836.1	0	0	5.49428	5.49428	1	0	0.432356	0.0838997
BF12 -17.2.21-1_1-1_4-1v4	12 month	2021-02-17	BF	1	1	1	4	46	14	422.604	8	PP	40829.7	21166.8	40829.7	40846.2	21166.8	21188.7	40835.2	40210.6	0.202661	0.979249	29.0812	23.7306	1.22547	78.3074	0.84371	0.943626	OK	ja	Fragment	grau
BF12 -17.2.21-1_1-1_4-1v4	12 month	2021-02-17	BF	1	1	1	4	53	3	90.5581	12	PS	38010.8	22007.9	38010.8	38016.3	22002.4	22007.9	38016.3	41050.8	-0.707107	0.707107	13.2644	9.37932	1.41421	135	0.316478	0.781902	OK	ja	Fragment	grau
BF12 -17.2.21-1_1-1_4-1v4	12 month	2021-02-17	BF	1	1	1	4	54	4	120.744	12	PS	38707.2	19031.5	38707.2	38712.7	19031.5	19036.9	38707.2	38043.9	1	0	11.0545	11.0545	1	0	0.648966	0.847416	OK	ja	Fragment	grau
BF12 -17.2.21-1_1-1_4-1v4	12 month	2021-02-17	BF	1	1	1	4	61	1	30.186	12	PS	40321.2	22483	40321.2	40321.2	22483	22483	40321.2	41531.6	0	0	5.49428	5.49428	1	0	0.379752	0.892967	OK	ja	Pixel	grau
BF12 -17.2.21-1_1-1_4-1v4	12 month	2021-02-17	BF	1	1	1	4	66	5	150.93	12	PS	41200	16890.6	41200	41211	16885.2	16896.1	41205.5	35871.7	1	0	16.5818	16.5818	1	0	0.846867	0.879578	OK	ja	Fragment	grau
BF12 -17.2.21-1_1-1_4-1v4	12 month	2021-02-17	BF	1	1	1	4	67	4	120.744	12	PS	41520.6	19004.2	41520.6	41526.1	19004.2	19009.6	41526.1	38010.8	1	0	11.0545	11.0545	1	0	0.328161	0.878296	OK	ja	Pixel	grau
BF12 -17.2.21-1_1-1_4-1v4	12 month	2021-02-17	BF	1	1	1	4	68	29	875.395	12	PS	42294.4	19348.2	42294.4	42322	19331.8	19359.1	42311	38359	0.712139	-0.702038	36.6325	36.6325	1	135.409	0.986667	0.946645	OK	ja	Fragment	grau
BF12 -17.2.21-1_1-1_4-1v4	12 month	2021-02-17	BF	1	1	1	4	69	39	1177.25	12	PS	43444.1	19883.4	43444.1	43471.7	19872.5	19910.7	43455.1	38911.7	-0.270503	0.962719	45.2597	36.2137	1.2498	105.694	1	0.952268	OK	ja	Fragment	grau
BF12 -17.2.21-1_1-1_4-1v4	12 month	2021-02-17	BF	1	1	1	4	70	1	30.186	13	PBT	36441	19965.3	36441	36441	19965.3	19965.3	36441	38983.6	0	0	5.49428	5.49428	1	0	0.329873	0.315268
BF12 -17.2.21-1_1-1_4-1v4	12 month	2021-02-17	BF	1	1	1	4	71	1	30.186	13	PBT	41017.6	16016.8	41017.6	41017.6	16016.8	16016.8	41017.6	34987.4	0	0	5.49428	5.49428	1	0	0.390258	0.260671
BF12 -17.2.21-1_1-1_4-1v4	12 month	2021-02-17	BF	1	1	1	4	72	1	30.186	13	PBT	41039.7	15803.8	41039.7	41039.7	15803.8	15803.8	41039.7	34771.8	0	0	5.49428	5.49428	1	0	0.422325	0.351008
BF12 -17.2.21-1_1-1_4-1v4	12 month	2021-02-17	BF	1	1	1	4	73	1	30.186	13	PBT	41061.8	15902.1	41061.8	41061.8	15902.1	15902.1	41061.8	34871.3	0	0	5.49428	5.49428	1	0	0.286329	0.338062
BF12 -17.2.21-1_1-1_4-1v4	12 month	2021-02-17	BF	1	1	1	4	74	1	30.186	16	EVAc	34854.7	17731.7	34854.7	34854.7	17731.7	17731.7	34854.7	36722.9	0	0	5.49428	5.49428	1	0	0.235107	0.106739
BF12 -17.2.21-1_1-1_4-1v4	12 month	2021-02-17	BF	1	1	1	4	75	1	30.186	16	EVAc	34860.2	17748.1	34860.2	34860.2	17748.1	17748.1	34860.2	36739.5	0	0	5.49428	5.49428	1	0	0.277576	0.153112
BF12 -17.2.21-1_1-1_4-1v4	12 month	2021-02-17	BF	1	1	1	4	76	1	30.186	16	EVAc	35849.6	17715.3	35849.6	35849.6	17715.3	17715.3	35849.6	36706.3	0	0	5.49428	5.49428	1	0	0.573099	0.703289
BF12 -17.2.21-1_1-1_4-1v4	12 month	2021-02-17	BF	1	1	1	4	77	1	30.186	16	EVAc	35855.1	17709.8	35855.1	35855.1	17709.8	17709.8	35855.1	36700.8	0	0	5.49428	5.49428	1	0	0.433256	0.712437
BF12 -17.2.21-1_1-1_4-1v4	12 month	2021-02-17	BF	1	1	1	4	78	5	150.93	16	EVAc	36899.8	16273.5	36899.8	36905.3	16273.5	16284.4	36905.3	35252.7	0.316228	0.948683	17.5716	12.3843	1.41886	71.5651	0.401169	0.75042	OK	ja	Fragment	grau
BF12 -17.2.21-1_1-1_4-1v4	12 month	2021-02-17	BF	1	1	1	4	79	7	211.302	16	EVAc	39862.4	16617.6	39862.4	39879	16612.1	16623	39873.4	35595.3	0.981956	0.189108	21.8005	16.3753	1.3313	10.9007	0.506745	0.750475
BF12 -17.2.21-1_1-1_4-1v4	12 month	2021-02-17	BF	1	1	1	4	80	10	301.86	16	EVAc	41968.3	22002.4	41968.3	41979.3	21997	22013.3	41973.8	41050.8	0	1	21.8452	16.3839	1.33333	90	0.31586	0.884178	OK	ja	Fragment	grau
BF12 -17.2.21-1_1-1_4-1v4	12 month	2021-02-17	BF	1	1	1	4	81	307	9267.11	16	EVAc	42653.7	22302.8	42653.7	42791.8	22280.9	22373.8	42720	41376.9	0.893321	0.449419	155.946	91.8509	1.69782	26.7064	0.896683	0.865537	OK	ja	Fragment	grau
BF12_17.2.21_1-1_1-4_2v4	12 month	2021-02-17	BF	1	1	2	4	1	1	30.186	1	PU	38437.1	25477.7	38437.1	38437.1	25477.7	25477.7	38437.1	43621.7	0	0	5.49428	5.49428	1	0	0.455166	0.437866
BF12_17.2.21_1-1_1-4_2v4	12 month	2021-02-17	BF	1	1	2	4	2	1	30.186	1	PU	41283.7	20027.3	41283.7	41283.7	20027.3	20027.3	41283.7	38105.5	0	0	5.49428	5.49428	1	0	0.464128	0.3075
BF12_17.2.21_1-1_1-4_2v4	12 month	2021-02-17	BF	1	1	2	4	3	1	30.186	4	PC	39890.8	22616	39890.8	39890.8	22616	22616	39890.8	40725.4	0	0	5.49428	5.49428	1	0	0.196681	0.131417
BF12_17.2.21_1-1_1-4_2v4	12 month	2021-02-17	BF	1	1	2	4	4	1	30.186	4	PC	39896.3	22621.4	39896.3	39896.3	22621.4	22621.4	39896.3	40730.9	0	0	5.49428	5.49428	1	0	0.509388	0.408371
BF12_17.2.21_1-1_1-4_2v4	12 month	2021-02-17	BF	1	1	2	4	5	1	30.186	4	PC	39901.9	22616	39901.9	39901.9	22616	22616	39901.9	40725.4	0	0	5.49428	5.49428	1	0	0.349435	0.373263
BF12_17.2.21_1-1_1-4_2v4	12 month	2021-02-17	BF	1	1	2	4	6	1	30.186	7	PE	33501.3	21010.3	33501.3	33501.3	21010.3	21010.3	33501.3	39100.4	0	0	5.49428	5.49428	1	0	0.389703	0.10146
BF12_17.2.21_1-1_1-4_2v4	12 month	2021-02-17	BF	1	1	2	4	7	2	60.3721	7	PE	33512.3	21010.3	33512.3	33512.3	21010.3	21015.8	33512.3	39105.9	0	1	10.9226	5.4613	2	90	0.378178	0.287005
BF12_17.2.21_1-1_1-4_2v4	12 month	2021-02-17	BF	1	1	2	4	8	1	30.186	7	PE	33551	21168.7	33551	33551	21168.7	21168.7	33551	39260.7	0	0	5.49428	5.49428	1	0	0.422779	0.0816747
BF12_17.2.21_1-1_1-4_2v4	12 month	2021-02-17	BF	1	1	2	4	9	2	60.3721	7	PE	33799.8	22408.4	33799.8	33805.3	22408.4	22408.4	33799.8	40515.4	1	0	11.0545	5.52726	2	0	0.227833	0.159614
BF12_17.2.21_1-1_1-4_2v4	12 month	2021-02-17	BF	1	1	2	4	10	1	30.186	7	PE	33855	23893.9	33855	33855	23893.9	23893.9	33855	42018.8	0	0	5.49428	5.49428	1	0	0.415099	0.133725
BF12_17.2.21_1-1_1-4_2v4	12 month	2021-02-17	BF	1	1	2	4	11	1	30.186	7	PE	33926.9	19929	33926.9	33926.9	19929	19929	33926.9	38006	0	0	5.49428	5.49428	1	0	0.231404	0.392464
BF12_17.2.21_1-1_1-4_2v4	12 month	2021-02-17	BF	1	1	2	4	12	1	30.186	7	PE	33954.5	20781	33954.5	33954.5	20781	20781	33954.5	38868.3	0	0	5.49428	5.49428	1	0	0.329204	0
BF12_17.2.21_1-1_1-4_2v4	12 month	2021-02-17	BF	1	1	2	4	13	1	30.186	7	PE	33960.1	18421.7	33960.1	33960.1	18421.7	18421.7	33960.1	36480.5	0	0	5.49428	5.49428	1	0	0.280747	0.491053
BF12_17.2.21_1-1_1-4_2v4	12 month	2021-02-17	BF	1	1	2	4	14	1	30.186	7	PE	34009.8	18257.9	34009.8	34009.8	18257.9	18257.9	34009.8	36314.7	0	0	5.49428	5.49428	1	0	0.211144	0.231294
BF12_17.2.21_1-1_1-4_2v4	12 month	2021-02-17	BF	1	1	2	4	15	1	30.186	7	PE	34059.5	22244.6	34059.5	34059.5	22244.6	22244.6	34059.5	40349.6	0	0	5.49428	5.49428	1	0	0.246798	0.242831
BF12_17.2.21_1-1_1-4_2v4	12 month	2021-02-17	BF	1	1	2	4	16	1	30.186	7	PE	34496.2	17820.9	34496.2	34496.2	17820.9	17820.9	34496.2	35872.5	0	0	5.49428	5.49428	1	0	0.288533	0.409092
BF12_17.2.21_1-1_1-4_2v4	12 month	2021-02-17	BF	1	1	2	4	17	1	30.186	7	PE	34507.3	17875.6	34507.3	34507.3	17875.6	17875.6	34507.3	35927.8	0	0	5.49428	5.49428	1	0	0.318942	0.42543
BF12_17.2.21_1-1_1-4_2v4	12 month	2021-02-17	BF	1	1	2	4	18	1	30.186	7	PE	34628.9	20540.7	34628.9	34628.9	20540.7	20540.7	34628.9	38625.1	0	0	5.49428	5.49428	1	0	0.389255	0.296793
BF12_17.2.21_1-1_1-4_2v4	12 month	2021-02-17	BF	1	1	2	4	19	1	30.186	7	PE	34772.6	21906	34772.6	34772.6	21906	21906	34772.6	40006.9	0	0	5.49428	5.49428	1	0	0.269464	0.412418
BF12_17.2.21_1-1_1-4_2v4	12 month	2021-02-17	BF	1	1	2	4	20	1	30.186	7	PE	34921.8	20234.8	34921.8	34921.8	20234.8	20234.8	34921.8	38315.5	0	0	5.49428	5.49428	1	0	0.255569	0.418445
BF12_17.2.21_1-1_1-4_2v4	12 month	2021-02-17	BF	1	1	2	4	21	1	30.186	7	PE	34927.3	20628.1	34927.3	34927.3	20628.1	20628.1	34927.3	38713.5	0	0	5.49428	5.49428	1	0	0.277608	0.41275
BF12_17.2.21_1-1_1-4_2v4	12 month	2021-02-17	BF	1	1	2	4	22	1	30.186	7	PE	34938.4	18547.3	34938.4	34938.4	18547.3	18547.3	34938.4	36607.6	0	0	5.49428	5.49428	1	0	0.24576	0.334596
BF12_17.2.21_1-1_1-4_2v4	12 month	2021-02-17	BF	1	1	2	4	23	1	30.186	7	PE	35104.2	16832.5	35104.2	35104.2	16832.5	16832.5	35104.2	34872.1	0	0	5.49428	5.49428	1	0	0.235748	0.280753
BF12_17.2.21_1-1_1-4_2v4	12 month	2021-02-17	BF	1	1	2	4	24	2	60.3721	7	PE	35153.9	18754.8	35153.9	35159.5	18754.8	18754.8	35159.5	36817.6	1	0	11.0545	5.52726	2	0	0.147869	0.349727
BF12_17.2.21_1-1_1-4_2v4	12 month	2021-02-17	BF	1	1	2	4	25	1	30.186	7	PE	35209.2	17482.3	35209.2	35209.2	17482.3	17482.3	35209.2	35529.8	0	0	5.49428	5.49428	1	0	0.41691	0.550707
BF12_17.2.21_1-1_1-4_2v4	12 month	2021-02-17	BF	1	1	2	4	26	1	30.186	7	PE	35214.7	17493.3	35214.7	35214.7	17493.3	17493.3	35214.7	35540.8	0	0	5.49428	5.49428	1	0	0.37489	0.394514
BF12_17.2.21_1-1_1-4_2v4	12 month	2021-02-17	BF	1	1	2	4	27	1	30.186	7	PE	35225.8	19677.8	35225.8	35225.8	19677.8	19677.8	35225.8	37751.8	0	0	5.49428	5.49428	1	0	0.517205	0.907245
BF12_17.2.21_1-1_1-4_2v4	12 month	2021-02-17	BF	1	1	2	4	28	1	30.186	7	PE	35225.8	22342.9	35225.8	35225.8	22342.9	22342.9	35225.8	40449.1	0	0	5.49428	5.49428	1	0	0.318554	0.0833285
BF12_17.2.21_1-1_1-4_2v4	12 month	2021-02-17	BF	1	1	2	4	29	1	30.186	7	PE	35336.3	18536.4	35336.3	35336.3	18536.4	18536.4	35336.3	36596.6	0	0	5.49428	5.49428	1	0	0.39744	0.347224
BF12_17.2.21_1-1_1-4_2v4	12 month	2021-02-17	BF	1	1	2	4	30	1	30.186	7	PE	35380.6	21359.9	35380.6	35380.6	21359.9	21359.9	35380.6	39454.1	0	0	5.49428	5.49428	1	0	0.262924	0.419856
BF12_17.2.21_1-1_1-4_2v4	12 month	2021-02-17	BF	1	1	2	4	31	1	30.186	7	PE	35513.2	22037.1	35513.2	35513.2	22037.1	22037.1	35513.2	40139.5	0	0	5.49428	5.49428	1	0	0.210773	0.428202
BF12_17.2.21_1-1_1-4_2v4	12 month	2021-02-17	BF	1	1	2	4	32	1	30.186	7	PE	35596.1	17362.2	35596.1	35596.1	17362.2	17362.2	35596.1	35408.2	0	0	5.49428	5.49428	1	0	0.348054	0.321248
BF12_17.2.21_1-1_1-4_2v4	12 month	2021-02-17	BF	1	1	2	4	33	1	30.186	7	PE	35596.1	17728.1	35596.1	35596.1	17728.1	17728.1	35596.1	35778.5	0	0	5.49428	5.49428	1	0	0.275968	0.396471
BF12_17.2.21_1-1_1-4_2v4	12 month	2021-02-17	BF	1	1	2	4	34	1	30.186	7	PE	35601.6	21212.4	35601.6	35601.6	21212.4	21212.4	35601.6	39304.9	0	0	5.49428	5.49428	1	0	0.220733	0.412266
BF12_17.2.21_1-1_1-4_2v4	12 month	2021-02-17	BF	1	1	2	4	35	1	30.186	7	PE	35612.7	18225.1	35612.7	35612.7	18225.1	18225.1	35612.7	36281.5	0	0	5.49428	5.49428	1	0	0.464213	0.290646
BF12_17.2.21_1-1_1-4_2v4	12 month	2021-02-17	BF	1	1	2	4	36	1	30.186	7	PE	35651.4	24866	35651.4	35651.4	24866	24866	35651.4	43002.7	0	0	5.49428	5.49428	1	0	0.267365	0.0425976
BF12_17.2.21_1-1_1-4_2v4	12 month	2021-02-17	BF	1	1	2	4	37	1	30.186	7	PE	35784	20442.4	35784	35784	20442.4	20442.4	35784	38525.6	0	0	5.49428	5.49428	1	0	0.282897	0.29483
BF12_17.2.21_1-1_1-4_2v4	12 month	2021-02-17	BF	1	1	2	4	38	1	30.186	7	PE	35817.2	22348.4	35817.2	35817.2	22348.4	22348.4	35817.2	40454.6	0	0	5.49428	5.49428	1	0	0.335381	0.125028
BF12_17.2.21_1-1_1-4_2v4	12 month	2021-02-17	BF	1	1	2	4	39	1	30.186	7	PE	35878	18115.9	35878	35878	18115.9	18115.9	35878	36171	0	0	5.49428	5.49428	1	0	0.414151	0.824696
BF12_17.2.21_1-1_1-4_2v4	12 month	2021-02-17	BF	1	1	2	4	40	3	90.5581	7	PE	35905.6	21916.9	35905.6	35911.2	21911.5	21916.9	35911.2	40017.9	0.707107	-0.707107	13.2644	9.37932	1.41421	135	0.252293	0.618634
BF12_17.2.21_1-1_1-4_2v4	12 month	2021-02-17	BF	1	1	2	4	41	1	30.186	7	PE	35922.2	19819.8	35922.2	35922.2	19819.8	19819.8	35922.2	37895.5	0	0	5.49428	5.49428	1	0	0.409733	0.300543
BF12_17.2.21_1-1_1-4_2v4	12 month	2021-02-17	BF	1	1	2	4	42	1	30.186	7	PE	35922.2	21900.5	35922.2	35922.2	21900.5	21900.5	35922.2	40001.3	0	0	5.49428	5.49428	1	0	0.259413	0.438878
BF12_17.2.21_1-1_1-4_2v4	12 month	2021-02-17	BF	1	1	2	4	43	1	30.186	7	PE	35988.6	20797.4	35988.6	35988.6	20797.4	20797.4	35988.6	38884.8	0	0	5.49428	5.49428	1	0	0.272384	0.337603
BF12_17.2.21_1-1_1-4_2v4	12 month	2021-02-17	BF	1	1	2	4	44	1	30.186	7	PE	35999.6	19437.5	35999.6	35999.6	19437.5	19437.5	35999.6	37508.6	0	0	5.49428	5.49428	1	0	0.417442	0.633413
BF12_17.2.21_1-1_1-4_2v4	12 month	2021-02-17	BF	1	1	2	4	45	1	30.186	7	PE	36005.1	19448.4	36005.1	36005.1	19448.4	19448.4	36005.1	37519.6	0	0	5.49428	5.49428	1	0	0.367467	0.755087
BF12_17.2.21_1-1_1-4_2v4	12 month	2021-02-17	BF	1	1	2	4	46	1	30.186	7	PE	36054.9	17176.5	36054.9	36054.9	17176.5	17176.5	36054.9	35220.3	0	0	5.49428	5.49428	1	0	0.407057	0.400984
BF12_17.2.21_1-1_1-4_2v4	12 month	2021-02-17	BF	1	1	2	4	47	3	90.5581	7	PE	36110.2	17782.7	36110.2	36115.7	17777.3	17782.7	36115.7	35833.8	0.707107	-0.707107	13.2644	9.37932	1.41421	135	0.273636	0.296622
BF12_17.2.21_1-1_1-4_2v4	12 month	2021-02-17	BF	1	1	2	4	48	1	30.186	7	PE	36110.2	19623.2	36110.2	36110.2	19623.2	19623.2	36110.2	37696.5	0	0	5.49428	5.49428	1	0	0.28576	0.333925
BF12_17.2.21_1-1_1-4_2v4	12 month	2021-02-17	BF	1	1	2	4	49	1	30.186	7	PE	36115.7	18137.7	36115.7	36115.7	18137.7	18137.7	36115.7	36193.1	0	0	5.49428	5.49428	1	0	0.22985	0.288067
BF12_17.2.21_1-1_1-4_2v4	12 month	2021-02-17	BF	1	1	2	4	50	1	30.186	7	PE	36126.7	17881	36126.7	36126.7	17881	17881	36126.7	35933.3	0	0	5.49428	5.49428	1	0	0.211475	0.335474
BF12_17.2.21_1-1_1-4_2v4	12 month	2021-02-17	BF	1	1	2	4	51	1	30.186	7	PE	36148.8	16488.4	36148.8	36148.8	16488.4	16488.4	36148.8	34523.8	0	0	5.49428	5.49428	1	0	0.4107	0
BF12_17.2.21_1-1_1-4_2v4	12 month	2021-02-17	BF	1	1	2	4	52	1	30.186	7	PE	36198.6	23047.4	36198.6	36198.6	23047.4	23047.4	36198.6	41162.1	0	0	5.49428	5.49428	1	0	0.35616	0.887471	OK	ja	Pixel	grau
BF12_17.2.21_1-1_1-4_2v4	12 month	2021-02-17	BF	1	1	2	4	53	1	30.186	7	PE	36253.9	19978.2	36253.9	36253.9	19978.2	19978.2	36253.9	38055.8	0	0	5.49428	5.49428	1	0	0.281031	0.396753
BF12_17.2.21_1-1_1-4_2v4	12 month	2021-02-17	BF	1	1	2	4	54	1	30.186	7	PE	36264.9	18738.4	36264.9	36264.9	18738.4	18738.4	36264.9	36801.1	0	0	5.49428	5.49428	1	0	0.474596	0.360247
BF12_17.2.21_1-1_1-4_2v4	12 month	2021-02-17	BF	1	1	2	4	55	1	30.186	7	PE	36276	23298.6	36276	36276	23298.6	23298.6	36276	41416.3	0	0	5.49428	5.49428	1	0	0.297453	0.852154	OK	ja	Pixel	grau
BF12_17.2.21_1-1_1-4_2v4	12 month	2021-02-17	BF	1	1	2	4	56	1	30.186	7	PE	36463.9	17329.4	36463.9	36463.9	17329.4	17329.4	36463.9	35375	0	0	5.49428	5.49428	1	0	0.23339	0.300853
BF12_17.2.21_1-1_1-4_2v4	12 month	2021-02-17	BF	1	1	2	4	57	2	60.3721	7	PE	36469.4	21447.3	36469.4	36475	21447.3	21447.3	36475	39542.6	1	0	11.0545	5.52726	2	0	0.362382	0.375722
BF12_17.2.21_1-1_1-4_2v4	12 month	2021-02-17	BF	1	1	2	4	58	1	30.186	7	PE	36475	21933.3	36475	36475	21933.3	21933.3	36475	40034.5	0	0	5.49428	5.49428	1	0	0.462222	0.498187
BF12_17.2.21_1-1_1-4_2v4	12 month	2021-02-17	BF	1	1	2	4	59	3	90.5581	7	PE	36502.6	18563.7	36502.6	36508.1	18563.7	18569.1	36502.6	36629.7	0.707107	0.707107	13.2644	9.37932	1.41421	45	0.15744	0.515854
BF12_17.2.21_1-1_1-4_2v4	12 month	2021-02-17	BF	1	1	2	4	60	1	30.186	7	PE	36502.6	18580.1	36502.6	36502.6	18580.1	18580.1	36502.6	36640.8	0	0	5.49428	5.49428	1	0	0.276736	0.281769
BF12_17.2.21_1-1_1-4_2v4	12 month	2021-02-17	BF	1	1	2	4	61	1	30.186	7	PE	36585.5	22687	36585.5	36585.5	22687	22687	36585.5	40797.3	0	0	5.49428	5.49428	1	0	0.186156	0.364812
BF12_17.2.21_1-1_1-4_2v4	12 month	2021-02-17	BF	1	1	2	4	62	1	30.186	7	PE	36618.7	16783.3	36618.7	36618.7	16783.3	16783.3	36618.7	34822.3	0	0	5.49428	5.49428	1	0	0.348245	0.356694
BF12_17.2.21_1-1_1-4_2v4	12 month	2021-02-17	BF	1	1	2	4	63	1	30.186	7	PE	36690.5	19508.5	36690.5	36690.5	19508.5	19508.5	36690.5	37580.4	0	0	5.49428	5.49428	1	0	0.265956	0.345764
BF12_17.2.21_1-1_1-4_2v4	12 month	2021-02-17	BF	1	1	2	4	64	3	90.5581	7	PE	36718.2	20546.1	36718.2	36718.2	20546.1	20557.1	36718.2	38636.1	0	1	16.3839	5.4613	3	90	0.395895	0.946414	OK	ja	Fragment	grau
BF12_17.2.21_1-1_1-4_2v4	12 month	2021-02-17	BF	1	1	2	4	65	1	30.186	7	PE	36756.8	19437.5	36756.8	36756.8	19437.5	19437.5	36756.8	37508.6	0	0	5.49428	5.49428	1	0	0.247808	0.504796
BF12_17.2.21_1-1_1-4_2v4	12 month	2021-02-17	BF	1	1	2	4	66	1	30.186	7	PE	36779	16482.9	36779	36779	16482.9	16482.9	36779	34518.3	0	0	5.49428	5.49428	1	0	0.38912	0.308717
BF12_17.2.21_1-1_1-4_2v4	12 month	2021-02-17	BF	1	1	2	4	67	1	30.186	7	PE	36784.5	18924.1	36784.5	36784.5	18924.1	18924.1	36784.5	36989	0	0	5.49428	5.49428	1	0	0.331022	0.335987
BF12_17.2.21_1-1_1-4_2v4	12 month	2021-02-17	BF	1	1	2	4	68	1	30.186	7	PE	36784.5	19301	36784.5	36784.5	19301	19301	36784.5	37370.4	0	0	5.49428	5.49428	1	0	0.305502	0.432137
BF12_17.2.21_1-1_1-4_2v4	12 month	2021-02-17	BF	1	1	2	4	69	1	30.186	7	PE	36795.5	21310.7	36795.5	36795.5	21310.7	21310.7	36795.5	39404.4	0	0	5.49428	5.49428	1	0	0.359926	0.242391
BF12_17.2.21_1-1_1-4_2v4	12 month	2021-02-17	BF	1	1	2	4	70	1	30.186	7	PE	36801.1	21305.3	36801.1	36801.1	21305.3	21305.3	36801.1	39398.9	0	0	5.49428	5.49428	1	0	0.419226	0.223966
BF12_17.2.21_1-1_1-4_2v4	12 month	2021-02-17	BF	1	1	2	4	71	1	30.186	7	PE	36944.8	18738.4	36944.8	36944.8	18738.4	18738.4	36944.8	36801.1	0	0	5.49428	5.49428	1	0	0.427141	0.313836
BF12_17.2.21_1-1_1-4_2v4	12 month	2021-02-17	BF	1	1	2	4	72	1	30.186	7	PE	36983.5	16641.3	36983.5	36983.5	16641.3	16641.3	36983.5	34678.6	0	0	5.49428	5.49428	1	0	0.250738	0.214757
BF12_17.2.21_1-1_1-4_2v4	12 month	2021-02-17	BF	1	1	2	4	73	1	30.186	7	PE	37005.6	19634.1	37005.6	37005.6	19634.1	19634.1	37005.6	37707.5	0	0	5.49428	5.49428	1	0	0.346785	0.568979
BF12_17.2.21_1-1_1-4_2v4	12 month	2021-02-17	BF	1	1	2	4	74	1	30.186	7	PE	37060.8	22348.4	37060.8	37060.8	22348.4	22348.4	37060.8	40454.6	0	0	5.49428	5.49428	1	0	0.264829	0.305493
BF12_17.2.21_1-1_1-4_2v4	12 month	2021-02-17	BF	1	1	2	4	75	1	30.186	7	PE	37077.4	17395	37077.4	37077.4	17395	17395	37077.4	35441.4	0	0	5.49428	5.49428	1	0	0.427956	0.408962
BF12_17.2.21_1-1_1-4_2v4	12 month	2021-02-17	BF	1	1	2	4	76	1	30.186	7	PE	37099.5	17788.2	37099.5	37099.5	17788.2	17788.2	37099.5	35839.3	0	0	5.49428	5.49428	1	0	0.228641	0.225967
BF12_17.2.21_1-1_1-4_2v4	12 month	2021-02-17	BF	1	1	2	4	77	1	30.186	7	PE	37199	19344.7	37199	37199	19344.7	19344.7	37199	37414.6	0	0	5.49428	5.49428	1	0	0.35638	0.27427
BF12_17.2.21_1-1_1-4_2v4	12 month	2021-02-17	BF	1	1	2	4	78	1	30.186	7	PE	37210.1	19038.8	37210.1	37210.1	19038.8	19038.8	37210.1	37105.1	0	0	5.49428	5.49428	1	0	0.2592	0.241396
BF12_17.2.21_1-1_1-4_2v4	12 month	2021-02-17	BF	1	1	2	4	79	1	30.186	7	PE	37342.7	16799.7	37342.7	37342.7	16799.7	16799.7	37342.7	34838.9	0	0	5.49428	5.49428	1	0	0.259813	0.452229
BF12_17.2.21_1-1_1-4_2v4	12 month	2021-02-17	BF	1	1	2	4	80	1	30.186	7	PE	37348.3	20573.4	37348.3	37348.3	20573.4	20573.4	37348.3	38658.2	0	0	5.49428	5.49428	1	0	0.49883	0.162107
BF12_17.2.21_1-1_1-4_2v4	12 month	2021-02-17	BF	1	1	2	4	81	1	30.186	7	PE	37409.1	19514	37409.1	37409.1	19514	19514	37409.1	37585.9	0	0	5.49428	5.49428	1	0	0.286985	0.248689
BF12_17.2.21_1-1_1-4_2v4	12 month	2021-02-17	BF	1	1	2	4	82	1	30.186	7	PE	37425.6	21157.8	37425.6	37425.6	21157.8	21157.8	37425.6	39249.6	0	0	5.49428	5.49428	1	0	0.386009	0.023844
BF12_17.2.21_1-1_1-4_2v4	12 month	2021-02-17	BF	1	1	2	4	83	1	30.186	7	PE	37458.8	19404.7	37458.8	37458.8	19404.7	19404.7	37458.8	37475.4	0	0	5.49428	5.49428	1	0	0.25109	0.31763
BF12_17.2.21_1-1_1-4_2v4	12 month	2021-02-17	BF	1	1	2	4	84	1	30.186	7	PE	37475.4	16319.1	37475.4	37475.4	16319.1	16319.1	37475.4	34352.5	0	0	5.49428	5.49428	1	0	0.26557	0.395227
BF12_17.2.21_1-1_1-4_2v4	12 month	2021-02-17	BF	1	1	2	4	85	2	60.3721	7	PE	37486.4	23653.6	37486.4	37486.4	23653.6	23659.1	37486.4	41781.1	0	1	10.9226	5.4613	2	90	0.345045	0.263304
BF12_17.2.21_1-1_1-4_2v4	12 month	2021-02-17	BF	1	1	2	4	86	1	30.186	7	PE	37492	21572.9	37492	37492	21572.9	21572.9	37492	39669.7	0	0	5.49428	5.49428	1	0	0.3216	0.588831
BF12_17.2.21_1-1_1-4_2v4	12 month	2021-02-17	BF	1	1	2	4	87	1	30.186	7	PE	37492	23648.2	37492	37492	23648.2	23648.2	37492	41770.1	0	0	5.49428	5.49428	1	0	0.262718	0.375391
BF12_17.2.21_1-1_1-4_2v4	12 month	2021-02-17	BF	1	1	2	4	88	1	30.186	7	PE	37503	23489.8	37503	37503	23489.8	23489.8	37503	41609.8	0	0	5.49428	5.49428	1	0	0.198365	0.375977
BF12_17.2.21_1-1_1-4_2v4	12 month	2021-02-17	BF	1	1	2	4	89	2	60.3721	7	PE	37514.1	21605.6	37514.1	37514.1	21605.6	21611.1	37514.1	39702.9	0	1	10.9226	5.4613	2	90	0.382482	0.267864
BF12_17.2.21_1-1_1-4_2v4	12 month	2021-02-17	BF	1	1	2	4	90	1	30.186	7	PE	37525.1	18640.1	37525.1	37525.1	18640.1	18640.1	37525.1	36701.6	0	0	5.49428	5.49428	1	0	0.365998	0.302584
BF12_17.2.21_1-1_1-4_2v4	12 month	2021-02-17	BF	1	1	2	4	91	1	30.186	7	PE	37525.1	18711.1	37525.1	37525.1	18711.1	18711.1	37525.1	36773.4	0	0	5.49428	5.49428	1	0	0.309476	0.610665
BF12_17.2.21_1-1_1-4_2v4	12 month	2021-02-17	BF	1	1	2	4	92	1	30.186	7	PE	37530.7	19535.8	37530.7	37530.7	19535.8	19535.8	37530.7	37608	0	0	5.49428	5.49428	1	0	0.291556	0.243967
BF12_17.2.21_1-1_1-4_2v4	12 month	2021-02-17	BF	1	1	2	4	93	2	60.3721	7	PE	37530.7	22676	37530.7	37536.2	22676	22676	37536.2	40786.2	1	0	11.0545	5.52726	2	0	0.353689	0.166612
BF12_17.2.21_1-1_1-4_2v4	12 month	2021-02-17	BF	1	1	2	4	94	1	30.186	7	PE	37558.3	16952.6	37558.3	37558.3	16952.6	16952.6	37558.3	34993.7	0	0	5.49428	5.49428	1	0	0.355025	0.347778
BF12_17.2.21_1-1_1-4_2v4	12 month	2021-02-17	BF	1	1	2	4	95	1	30.186	7	PE	37558.3	18350.7	37558.3	37558.3	18350.7	18350.7	37558.3	36408.6	0	0	5.49428	5.49428	1	0	0.381687	0.500279
BF12_17.2.21_1-1_1-4_2v4	12 month	2021-02-17	BF	1	1	2	4	96	1	30.186	7	PE	37563.8	17313	37563.8	37563.8	17313	17313	37563.8	35358.4	0	0	5.49428	5.49428	1	0	0.405295	0.166866
BF12_17.2.21_1-1_1-4_2v4	12 month	2021-02-17	BF	1	1	2	4	97	1	30.186	7	PE	37585.9	20365.9	37585.9	37585.9	20365.9	20365.9	37585.9	38448.2	0	0	5.49428	5.49428	1	0	0.382229	0.267313
BF12_17.2.21_1-1_1-4_2v4	12 month	2021-02-17	BF	1	1	2	4	98	1	30.186	7	PE	37619.1	20158.4	37619.1	37619.1	20158.4	20158.4	37619.1	38238.2	0	0	5.49428	5.49428	1	0	0.26799	0.360864
BF12_17.2.21_1-1_1-4_2v4	12 month	2021-02-17	BF	1	1	2	4	99	1	30.186	7	PE	37696.5	18825.8	37696.5	37696.5	18825.8	18825.8	37696.5	36889.5	0	0	5.49428	5.49428	1	0	0.301156	0.523013
BF12_17.2.21_1-1_1-4_2v4	12 month	2021-02-17	BF	1	1	2	4	100	1	30.186	7	PE	37707.5	19257.3	37707.5	37707.5	19257.3	19257.3	37707.5	37326.2	0	0	5.49428	5.49428	1	0	0.274669	0.430972
BF12_17.2.21_1-1_1-4_2v4	12 month	2021-02-17	BF	1	1	2	4	101	1	30.186	7	PE	37713.1	20578.9	37713.1	37713.1	20578.9	20578.9	37713.1	38663.8	0	0	5.49428	5.49428	1	0	0.336356	0.619851
BF12_17.2.21_1-1_1-4_2v4	12 month	2021-02-17	BF	1	1	2	4	102	1	30.186	7	PE	37735.2	19918.1	37735.2	37735.2	19918.1	19918.1	37735.2	37995	0	0	5.49428	5.49428	1	0	0.392363	0.303391
BF12_17.2.21_1-1_1-4_2v4	12 month	2021-02-17	BF	1	1	2	4	103	1	30.186	7	PE	37818.1	19186.3	37818.1	37818.1	19186.3	19186.3	37818.1	37254.3	0	0	5.49428	5.49428	1	0	0.334905	0.589205
BF12_17.2.21_1-1_1-4_2v4	12 month	2021-02-17	BF	1	1	2	4	104	1	30.186	7	PE	37856.8	18640.1	37856.8	37856.8	18640.1	18640.1	37856.8	36701.6	0	0	5.49428	5.49428	1	0	0.301511	0.504559
BF12_17.2.21_1-1_1-4_2v4	12 month	2021-02-17	BF	1	1	2	4	105	1	30.186	7	PE	37878.9	24964.3	37878.9	37878.9	24964.3	24964.3	37878.9	43102.1	0	0	5.49428	5.49428	1	0	0.409837	0.382142
BF12_17.2.21_1-1_1-4_2v4	12 month	2021-02-17	BF	1	1	2	4	106	1	30.186	7	PE	37895.5	24969.8	37895.5	37895.5	24969.8	24969.8	37895.5	43107.7	0	0	5.49428	5.49428	1	0	0.309877	0.877678
BF12_17.2.21_1-1_1-4_2v4	12 month	2021-02-17	BF	1	1	2	4	107	2	60.3721	7	PE	37945.2	20393.2	37945.2	37945.2	20393.2	20398.7	37945.2	38475.8	0	1	10.9226	5.4613	2	90	0.364828	0.358716
BF12_17.2.21_1-1_1-4_2v4	12 month	2021-02-17	BF	1	1	2	4	108	2	60.3721	7	PE	37978.4	21021.3	37978.4	37978.4	21021.3	21026.7	37978.4	39117	0	1	10.9226	5.4613	2	90	0.326056	0.35928
BF12_17.2.21_1-1_1-4_2v4	12 month	2021-02-17	BF	1	1	2	4	109	1	30.186	7	PE	38017.1	21152.3	38017.1	38017.1	21152.3	21152.3	38017.1	39244.1	0	0	5.49428	5.49428	1	0	0.295947	0.410378
BF12_17.2.21_1-1_1-4_2v4	12 month	2021-02-17	BF	1	1	2	4	110	1	30.186	7	PE	38022.6	21146.9	38022.6	38022.6	21146.9	21146.9	38022.6	39238.6	0	0	5.49428	5.49428	1	0	0.290739	0.307589
BF12_17.2.21_1-1_1-4_2v4	12 month	2021-02-17	BF	1	1	2	4	111	1	30.186	7	PE	38022.6	24128.8	38022.6	38022.6	24128.8	24128.8	38022.6	42256.5	0	0	5.49428	5.49428	1	0	0.27968	0.526791
BF12_17.2.21_1-1_1-4_2v4	12 month	2021-02-17	BF	1	1	2	4	112	1	30.186	7	PE	38044.7	20497	38044.7	38044.7	20497	20497	38044.7	38580.8	0	0	5.49428	5.49428	1	0	0.283634	0.562196
BF12_17.2.21_1-1_1-4_2v4	12 month	2021-02-17	BF	1	1	2	4	113	1	30.186	7	PE	38138.7	18902.3	38138.7	38138.7	18902.3	18902.3	38138.7	36966.9	0	0	5.49428	5.49428	1	0	0.352427	0.607856
BF12_17.2.21_1-1_1-4_2v4	12 month	2021-02-17	BF	1	1	2	4	114	1	30.186	7	PE	38155.2	18896.8	38155.2	38155.2	18896.8	18896.8	38155.2	36961.4	0	0	5.49428	5.49428	1	0	0.278073	0.568904
BF12_17.2.21_1-1_1-4_2v4	12 month	2021-02-17	BF	1	1	2	4	115	1	30.186	7	PE	38166.3	18902.3	38166.3	38166.3	18902.3	18902.3	38166.3	36966.9	0	0	5.49428	5.49428	1	0	0.322572	0.517311
BF12_17.2.21_1-1_1-4_2v4	12 month	2021-02-17	BF	1	1	2	4	116	2	60.3721	7	PE	38171.8	18039.4	38171.8	38177.4	18039.4	18039.4	38177.4	36093.6	1	0	11.0545	5.52726	2	0	0.240299	0.265224
BF12_17.2.21_1-1_1-4_2v4	12 month	2021-02-17	BF	1	1	2	4	117	1	30.186	7	PE	38171.8	18913.2	38171.8	38171.8	18913.2	18913.2	38171.8	36977.9	0	0	5.49428	5.49428	1	0	0.280747	0.710471
BF12_17.2.21_1-1_1-4_2v4	12 month	2021-02-17	BF	1	1	2	4	118	1	30.186	7	PE	38238.2	19710.6	38238.2	38238.2	19710.6	19710.6	38238.2	37784.9	0	0	5.49428	5.49428	1	0	0.357452	0.361009
BF12_17.2.21_1-1_1-4_2v4	12 month	2021-02-17	BF	1	1	2	4	119	1	30.186	7	PE	38299	18230.5	38299	38299	18230.5	18230.5	38299	36287	0	0	5.49428	5.49428	1	0	0.363157	0.476142
BF12_17.2.21_1-1_1-4_2v4	12 month	2021-02-17	BF	1	1	2	4	120	1	30.186	7	PE	38343.2	20376.8	38343.2	38343.2	20376.8	20376.8	38343.2	38459.2	0	0	5.49428	5.49428	1	0	0.289214	0.421903
BF12_17.2.21_1-1_1-4_2v4	12 month	2021-02-17	BF	1	1	2	4	121	1	30.186	7	PE	38387.4	19251.8	38387.4	38387.4	19251.8	19251.8	38387.4	37320.6	0	0	5.49428	5.49428	1	0	0.235748	0.399076
BF12_17.2.21_1-1_1-4_2v4	12 month	2021-02-17	BF	1	1	2	4	122	1	30.186	7	PE	38387.4	21714.9	38387.4	38387.4	21714.9	21714.9	38387.4	39813.4	0	0	5.49428	5.49428	1	0	0.324808	0.587587
BF12_17.2.21_1-1_1-4_2v4	12 month	2021-02-17	BF	1	1	2	4	123	1	30.186	7	PE	38497.9	18880.4	38497.9	38497.9	18880.4	18880.4	38497.9	36944.8	0	0	5.49428	5.49428	1	0	0.332914	0.210954
BF12_17.2.21_1-1_1-4_2v4	12 month	2021-02-17	BF	1	1	2	4	124	2	60.3721	7	PE	38514.5	21960.6	38514.5	38514.5	21960.6	21966.1	38514.5	40067.7	0	1	10.9226	5.4613	2	90	0.287988	0.385349
BF12_17.2.21_1-1_1-4_2v4	12 month	2021-02-17	BF	1	1	2	4	125	1	30.186	7	PE	38520	20972.1	38520	38520	20972.1	20972.1	38520	39061.7	0	0	5.49428	5.49428	1	0	0.438044	0.331486
BF12_17.2.21_1-1_1-4_2v4	12 month	2021-02-17	BF	1	1	2	4	126	7	211.302	7	PE	38564.3	18563.7	38553.2	38564.3	18552.8	18563.7	38558.7	36618.7	0.707107	0.707107	21.0345	13.2644	1.58579	45	0	0	OK	ja	Fragment	grau
BF12_17.2.21_1-1_1-4_2v4	12 month	2021-02-17	BF	1	1	2	4	127	11	332.046	7	PE	39835.5	19180.8	39818.9	39835.5	19169.9	19186.3	39830	37243.2	0.754386	0.656431	25.1628	17.9436	1.40233	41.0283	0	0	OK	ja	Fragment	grau
BF12_17.2.21_1-1_1-4_2v4	12 month	2021-02-17	BF	1	1	2	4	128	2	60.3721	7	PE	38625.1	17001.8	38625.1	38630.6	17001.8	17001.8	38630.6	35043.4	1	0	11.0545	5.52726	2	0	0.415467	0.921674	OK	ja	Fragment	grau
BF12_17.2.21_1-1_1-4_2v4	12 month	2021-02-17	BF	1	1	2	4	129	1	30.186	7	PE	38702.4	17755.4	38702.4	38702.4	17755.4	17755.4	38702.4	35806.2	0	0	5.49428	5.49428	1	0	0.399578	0.691085
BF12_17.2.21_1-1_1-4_2v4	12 month	2021-02-17	BF	1	1	2	4	130	1	30.186	7	PE	38724.6	23817.5	38724.6	38724.6	23817.5	23817.5	38724.6	41941.4	0	0	5.49428	5.49428	1	0	0.355618	0.490141
BF12_17.2.21_1-1_1-4_2v4	12 month	2021-02-17	BF	1	1	2	4	131	1	30.186	7	PE	38741.1	19240.9	38741.1	38741.1	19240.9	19240.9	38741.1	37309.6	0	0	5.49428	5.49428	1	0	0.436053	0.243371
BF12_17.2.21_1-1_1-4_2v4	12 month	2021-02-17	BF	1	1	2	4	132	1	30.186	7	PE	38768.8	16461.1	38768.8	38768.8	16461.1	16461.1	38768.8	34496.2	0	0	5.49428	5.49428	1	0	0.414251	0.233628
BF12_17.2.21_1-1_1-4_2v4	12 month	2021-02-17	BF	1	1	2	4	133	1	30.186	7	PE	38768.8	20000	38768.8	38768.8	20000	20000	38768.8	38077.9	0	0	5.49428	5.49428	1	0	0.326637	0.474537
BF12_17.2.21_1-1_1-4_2v4	12 month	2021-02-17	BF	1	1	2	4	134	1	30.186	7	PE	38768.8	24025	38768.8	38768.8	24025	24025	38768.8	42151.5	0	0	5.49428	5.49428	1	0	0.236354	0.23273
BF12_17.2.21_1-1_1-4_2v4	12 month	2021-02-17	BF	1	1	2	4	135	2	60.3721	7	PE	38774.3	18263.3	38774.3	38779.8	18263.3	18263.3	38774.3	36320.2	1	0	11.0545	5.52726	2	0	0.319407	0.437576
BF12_17.2.21_1-1_1-4_2v4	12 month	2021-02-17	BF	1	1	2	4	136	1	30.186	7	PE	38813	18241.5	38813	38813	18241.5	18241.5	38813	36298.1	0	0	5.49428	5.49428	1	0	0.318009	0.422445
BF12_17.2.21_1-1_1-4_2v4	12 month	2021-02-17	BF	1	1	2	4	137	1	30.186	7	PE	38895.9	18061.2	38895.9	38895.9	18061.2	18061.2	38895.9	36115.7	0	0	5.49428	5.49428	1	0	0.308717	0.477952
BF12_17.2.21_1-1_1-4_2v4	12 month	2021-02-17	BF	1	1	2	4	138	1	30.186	7	PE	38901.4	23773.8	38901.4	38901.4	23773.8	23773.8	38901.4	41897.2	0	0	5.49428	5.49428	1	0	0.41107	0.249993
BF12_17.2.21_1-1_1-4_2v4	12 month	2021-02-17	BF	1	1	2	4	139	1	30.186	7	PE	38929.1	22342.9	38929.1	38929.1	22342.9	22342.9	38929.1	40449.1	0	0	5.49428	5.49428	1	0	0.44896	0.214005
BF12_17.2.21_1-1_1-4_2v4	12 month	2021-02-17	BF	1	1	2	4	140	1	30.186	7	PE	38951.2	22697.9	38951.2	38951.2	22697.9	22697.9	38951.2	40808.3	0	0	5.49428	5.49428	1	0	0.390752	0.924628	OK	ja	Pixel	grau
BF12_17.2.21_1-1_1-4_2v4	12 month	2021-02-17	BF	1	1	2	4	141	1	30.186	7	PE	39072.8	17875.6	39072.8	39072.8	17875.6	17875.6	39072.8	35927.8	0	0	5.49428	5.49428	1	0	0.217505	0.470189
BF12_17.2.21_1-1_1-4_2v4	12 month	2021-02-17	BF	1	1	2	4	142	2	60.3721	7	PE	39117	18509.1	39117	39117	18509.1	18514.5	39117	36574.4	0	1	10.9226	5.4613	2	90	0.257526	0.263238
BF12_17.2.21_1-1_1-4_2v4	12 month	2021-02-17	BF	1	1	2	4	143	1	30.186	7	PE	39117	18525.5	39117	39117	18525.5	18525.5	39117	36585.5	0	0	5.49428	5.49428	1	0	0.330636	0.308685
BF12_17.2.21_1-1_1-4_2v4	12 month	2021-02-17	BF	1	1	2	4	144	1	30.186	7	PE	39177.8	18547.3	39177.8	39177.8	18547.3	18547.3	39177.8	36607.6	0	0	5.49428	5.49428	1	0	0.286886	0.685436
BF12_17.2.21_1-1_1-4_2v4	12 month	2021-02-17	BF	1	1	2	4	145	1	30.186	7	PE	39199.9	19743.3	39199.9	39199.9	19743.3	19743.3	39199.9	37818.1	0	0	5.49428	5.49428	1	0	0.283532	0.28918
BF12_17.2.21_1-1_1-4_2v4	12 month	2021-02-17	BF	1	1	2	4	146	1	30.186	7	PE	39299.4	17782.7	39299.4	39299.4	17782.7	17782.7	39299.4	35833.8	0	0	5.49428	5.49428	1	0	0.227422	0.305628
BF12_17.2.21_1-1_1-4_2v4	12 month	2021-02-17	BF	1	1	2	4	147	2	60.3721	7	PE	39608.9	18885.9	39608.9	39614.4	18885.9	18885.9	39614.4	36950.3	1	0	11.0545	5.52726	2	0	0.33856	0.275756
BF12_17.2.21_1-1_1-4_2v4	12 month	2021-02-17	BF	1	1	2	4	148	1	30.186	7	PE	39620	19006.1	39620	39620	19006.1	19006.1	39620	37071.9	0	0	5.49428	5.49428	1	0	0.386873	0.428671
BF12_17.2.21_1-1_1-4_2v4	12 month	2021-02-17	BF	1	1	2	4	149	1	30.186	7	PE	39620	22195.5	39620	39620	22195.5	22195.5	39620	40299.8	0	0	5.49428	5.49428	1	0	0.391552	0
BF12_17.2.21_1-1_1-4_2v4	12 month	2021-02-17	BF	1	1	2	4	150	3	90.5581	7	PE	39642.1	22714.3	39642.1	39647.6	22708.8	22714.3	39647.6	40824.9	0.707107	-0.707107	13.2644	9.37932	1.41421	135	0.459947	0.925331	OK	ja	Fragment	grau
BF12_17.2.21_1-1_1-4_2v4	12 month	2021-02-17	BF	1	1	2	4	151	1	30.186	7	PE	39686.3	19748.8	39686.3	39686.3	19748.8	19748.8	39686.3	37823.6	0	0	5.49428	5.49428	1	0	0.346133	0.943147
BF12_17.2.21_1-1_1-4_2v4	12 month	2021-02-17	BF	1	1	2	4	152	1	30.186	7	PE	39752.6	20562.5	39752.6	39752.6	20562.5	20562.5	39752.6	38647.2	0	0	5.49428	5.49428	1	0	0.355191	0.156715
BF12_17.2.21_1-1_1-4_2v4	12 month	2021-02-17	BF	1	1	2	4	153	1	30.186	7	PE	39763.7	17881	39763.7	39763.7	17881	17881	39763.7	35933.3	0	0	5.49428	5.49428	1	0	0.259072	0.380251
BF12_17.2.21_1-1_1-4_2v4	12 month	2021-02-17	BF	1	1	2	4	154	1	30.186	7	PE	39780.3	18017.6	39780.3	39780.3	18017.6	18017.6	39780.3	36071.5	0	0	5.49428	5.49428	1	0	0.401408	0.141469
BF12_17.2.21_1-1_1-4_2v4	12 month	2021-02-17	BF	1	1	2	4	155	3	90.5581	7	PE	41427.4	21933.3	41421.9	41427.4	21927.8	21933.3	41421.9	40034.5	0.707107	0.707107	13.2644	9.37932	1.41421	45	0	0	OK	ja	Fragment	grau
BF12_17.2.21_1-1_1-4_2v4	12 month	2021-02-17	BF	1	1	2	4	156	25	754.651	7	PE	42284.1	23511.6	42245.4	42284.1	23506.2	23533.5	42262	41637.4	0.841173	-0.540767	52.8327	21.0621	2.50843	147.264	0	0	OK	ja	Fragment	grau
BF12_17.2.21_1-1_1-4_2v4	12 month	2021-02-17	BF	1	1	2	4	157	1	30.186	7	PE	39830	25548.7	39830	39830	25548.7	25548.7	39830	43693.6	0	0	5.49428	5.49428	1	0	0.212173	0.250363
BF12_17.2.21_1-1_1-4_2v4	12 month	2021-02-17	BF	1	1	2	4	158	1	30.186	7	PE	39841.1	22053.5	39841.1	39841.1	22053.5	22053.5	39841.1	40156.1	0	0	5.49428	5.49428	1	0	0.418437	0.203375
BF12_17.2.21_1-1_1-4_2v4	12 month	2021-02-17	BF	1	1	2	4	159	1	30.186	7	PE	39924	18279.7	39924	39924	18279.7	18279.7	39924	36336.8	0	0	5.49428	5.49428	1	0	0.230047	0.111155
BF12_17.2.21_1-1_1-4_2v4	12 month	2021-02-17	BF	1	1	2	4	160	1	30.186	7	PE	39946.1	18902.3	39946.1	39946.1	18902.3	18902.3	39946.1	36966.9	0	0	5.49428	5.49428	1	0	0.351424	0.470772
BF12_17.2.21_1-1_1-4_2v4	12 month	2021-02-17	BF	1	1	2	4	161	1	30.186	7	PE	39979.2	23282.2	39979.2	39979.2	23282.2	23282.2	39979.2	41399.7	0	0	5.49428	5.49428	1	0	0.23605	0.417375
BF12_17.2.21_1-1_1-4_2v4	12 month	2021-02-17	BF	1	1	2	4	162	1	30.186	7	PE	40006.9	20639	40006.9	40006.9	20639	20639	40006.9	38724.6	0	0	5.49428	5.49428	1	0	0.185251	0.290836
BF12_17.2.21_1-1_1-4_2v4	12 month	2021-02-17	BF	1	1	2	4	163	1	30.186	7	PE	40006.9	23822.9	40006.9	40006.9	23822.9	23822.9	40006.9	41946.9	0	0	5.49428	5.49428	1	0	0.254009	0.361909
BF12_17.2.21_1-1_1-4_2v4	12 month	2021-02-17	BF	1	1	2	4	164	1	30.186	7	PE	40012.4	23817.5	40012.4	40012.4	23817.5	23817.5	40012.4	41941.4	0	0	5.49428	5.49428	1	0	0.248064	0.354952
BF12_17.2.21_1-1_1-4_2v4	12 month	2021-02-17	BF	1	1	2	4	165	1	30.186	7	PE	40062.1	23997.7	40062.1	40062.1	23997.7	23997.7	40062.1	42123.8	0	0	5.49428	5.49428	1	0	0.337692	0.316391
BF12_17.2.21_1-1_1-4_2v4	12 month	2021-02-17	BF	1	1	2	4	166	1	30.186	7	PE	40106.4	17755.4	40106.4	40106.4	17755.4	17755.4	40106.4	35806.2	0	0	5.49428	5.49428	1	0	0.322188	0.462132
BF12_17.2.21_1-1_1-4_2v4	12 month	2021-02-17	BF	1	1	2	4	167	1	30.186	7	PE	40139.5	16581.2	40139.5	40139.5	16581.2	16581.2	40139.5	34617.8	0	0	5.49428	5.49428	1	0	0.511578	0.278949
BF12_17.2.21_1-1_1-4_2v4	12 month	2021-02-17	BF	1	1	2	4	168	1	30.186	7	PE	40156.1	19814.3	40156.1	40156.1	19814.3	19814.3	40156.1	37889.9	0	0	5.49428	5.49428	1	0	0.409309	0.169739
BF12_17.2.21_1-1_1-4_2v4	12 month	2021-02-17	BF	1	1	2	4	169	1	30.186	7	PE	40172.7	18853.1	40172.7	40172.7	18853.1	18853.1	40172.7	36917.1	0	0	5.49428	5.49428	1	0	0.308373	0.441239
BF12_17.2.21_1-1_1-4_2v4	12 month	2021-02-17	BF	1	1	2	4	170	1	30.186	7	PE	40316.4	24172.4	40316.4	40316.4	24172.4	24172.4	40316.4	42300.7	0	0	5.49428	5.49428	1	0	0.332373	0.902424
BF12_17.2.21_1-1_1-4_2v4	12 month	2021-02-17	BF	1	1	2	4	171	1	30.186	7	PE	40333	25160.9	40333	40333	25160.9	25160.9	40333	43301.1	0	0	5.49428	5.49428	1	0	0.279991	0.216016
BF12_17.2.21_1-1_1-4_2v4	12 month	2021-02-17	BF	1	1	2	4	172	1	30.186	7	PE	40393.8	24489.2	40393.8	40393.8	24489.2	24489.2	40393.8	42621.3	0	0	5.49428	5.49428	1	0	0.312832	0.833055
BF12_17.2.21_1-1_1-4_2v4	12 month	2021-02-17	BF	1	1	2	4	173	1	30.186	7	PE	40399.3	24516.5	40399.3	40399.3	24516.5	24516.5	40399.3	42648.9	0	0	5.49428	5.49428	1	0	0.43648	0.830554
BF12_17.2.21_1-1_1-4_2v4	12 month	2021-02-17	BF	1	1	2	4	174	1	30.186	7	PE	40476.7	21321.6	40476.7	40476.7	21321.6	21321.6	40476.7	39415.5	0	0	5.49428	5.49428	1	0	0.397056	0.464144
BF12_17.2.21_1-1_1-4_2v4	12 month	2021-02-17	BF	1	1	2	4	175	1	30.186	7	PE	40482.2	16990.8	40482.2	40482.2	16990.8	16990.8	40482.2	35032.3	0	0	5.49428	5.49428	1	0	0.41326	0.391521
BF12_17.2.21_1-1_1-4_2v4	12 month	2021-02-17	BF	1	1	2	4	176	1	30.186	7	PE	40548.5	24909.7	40548.5	40548.5	24909.7	24909.7	40548.5	43046.9	0	0	5.49428	5.49428	1	0	0.239431	0.396126
BF12_17.2.21_1-1_1-4_2v4	12 month	2021-02-17	BF	1	1	2	4	177	1	30.186	7	PE	40559.6	21671.2	40559.6	40559.6	21671.2	21671.2	40559.6	39769.2	0	0	5.49428	5.49428	1	0	0.357205	0.94823	OK	ja	Pixel	grau
BF12_17.2.21_1-1_1-4_2v4	12 month	2021-02-17	BF	1	1	2	4	178	1	30.186	7	PE	40570.7	18236	40570.7	40570.7	18236	18236	40570.7	36292.6	0	0	5.49428	5.49428	1	0	0.306593	0.469613
BF12_17.2.21_1-1_1-4_2v4	12 month	2021-02-17	BF	1	1	2	4	179	3	90.5581	7	PE	40587.2	21660.2	40587.2	40592.8	21660.2	21665.7	40587.2	39763.7	0.707107	0.707107	13.2644	9.37932	1.41421	45	0.427392	0.933906	OK	ja	Fragment	grau
BF12_17.2.21_1-1_1-4_2v4	12 month	2021-02-17	BF	1	1	2	4	180	1	30.186	7	PE	40648	18918.7	40648	40648	18918.7	18918.7	40648	36983.5	0	0	5.49428	5.49428	1	0	0.296439	0.376486
BF12_17.2.21_1-1_1-4_2v4	12 month	2021-02-17	BF	1	1	2	4	181	1	30.186	7	PE	40659.1	19257.3	40659.1	40659.1	19257.3	19257.3	40659.1	37326.2	0	0	5.49428	5.49428	1	0	0.427136	0.448616
BF12_17.2.21_1-1_1-4_2v4	12 month	2021-02-17	BF	1	1	2	4	182	1	30.186	7	PE	40747.5	21884.2	40747.5	40747.5	21884.2	21884.2	40747.5	39984.8	0	0	5.49428	5.49428	1	0	0.386238	0.807254
BF12_17.2.21_1-1_1-4_2v4	12 month	2021-02-17	BF	1	1	2	4	183	1	30.186	7	PE	40813.9	23380.6	40813.9	40813.9	23380.6	23380.6	40813.9	41499.2	0	0	5.49428	5.49428	1	0	0.264362	0.285175
BF12_17.2.21_1-1_1-4_2v4	12 month	2021-02-17	BF	1	1	2	4	184	1	30.186	7	PE	40830.4	18700.2	40830.4	40830.4	18700.2	18700.2	40830.4	36762.4	0	0	5.49428	5.49428	1	0	0.228966	0.164778
BF12_17.2.21_1-1_1-4_2v4	12 month	2021-02-17	BF	1	1	2	4	185	1	30.186	7	PE	40874.7	16794.2	40874.7	40874.7	16794.2	16794.2	40874.7	34833.4	0	0	5.49428	5.49428	1	0	0.229357	0.19405
BF12_17.2.21_1-1_1-4_2v4	12 month	2021-02-17	BF	1	1	2	4	186	1	30.186	7	PE	41001.8	20054.6	41001.8	41001.8	20054.6	20054.6	41001.8	38133.1	0	0	5.49428	5.49428	1	0	0.350853	0.306273
BF12_17.2.21_1-1_1-4_2v4	12 month	2021-02-17	BF	1	1	2	4	187	1	30.186	7	PE	41007.3	20065.5	41007.3	41007.3	20065.5	20065.5	41007.3	38144.2	0	0	5.49428	5.49428	1	0	0.242815	0.258851
BF12_17.2.21_1-1_1-4_2v4	12 month	2021-02-17	BF	1	1	2	4	188	1	30.186	7	PE	41018.4	16253.6	41018.4	41018.4	16253.6	16253.6	41018.4	34286.2	0	0	5.49428	5.49428	1	0	0.20663	0.212557
BF12_17.2.21_1-1_1-4_2v4	12 month	2021-02-17	BF	1	1	2	4	189	1	30.186	7	PE	41034.9	23560.8	41034.9	41034.9	23560.8	23560.8	41034.9	41681.6	0	0	5.49428	5.49428	1	0	0.31744	0.673598
BF12_17.2.21_1-1_1-4_2v4	12 month	2021-02-17	BF	1	1	2	4	190	1	30.186	7	PE	41057.1	22719.7	41057.1	41057.1	22719.7	22719.7	41057.1	40830.4	0	0	5.49428	5.49428	1	0	0.286817	0.310783
BF12_17.2.21_1-1_1-4_2v4	12 month	2021-02-17	BF	1	1	2	4	191	2	60.3721	7	PE	41101.3	19797.9	41101.3	41106.8	19797.9	19797.9	41106.8	37873.4	1	0	11.0545	5.52726	2	0	0.220018	0.6019
BF12_17.2.21_1-1_1-4_2v4	12 month	2021-02-17	BF	1	1	2	4	192	1	30.186	7	PE	41112.3	19814.3	41112.3	41112.3	19814.3	19814.3	41112.3	37889.9	0	0	5.49428	5.49428	1	0	0.318862	0.783271
BF12_17.2.21_1-1_1-4_2v4	12 month	2021-02-17	BF	1	1	2	4	193	1	30.186	7	PE	41278.1	19213.6	41278.1	41278.1	19213.6	19213.6	41278.1	37281.9	0	0	5.49428	5.49428	1	0	0.34112	0.852998
BF12_17.2.21_1-1_1-4_2v4	12 month	2021-02-17	BF	1	1	2	4	194	1	30.186	7	PE	41289.2	24451	41289.2	41289.2	24451	24451	41289.2	42582.6	0	0	5.49428	5.49428	1	0	0.403783	0.778609
BF12_17.2.21_1-1_1-4_2v4	12 month	2021-02-17	BF	1	1	2	4	195	1	30.186	7	PE	41316.8	17291.2	41316.8	41316.8	17291.2	17291.2	41316.8	35336.3	0	0	5.49428	5.49428	1	0	0.335265	0.501678
BF12_17.2.21_1-1_1-4_2v4	12 month	2021-02-17	BF	1	1	2	4	196	1	30.186	7	PE	41338.9	23156.6	41338.9	41338.9	23156.6	23156.6	41338.9	41272.6	0	0	5.49428	5.49428	1	0	0.291521	0.34703
BF12_17.2.21_1-1_1-4_2v4	12 month	2021-02-17	BF	1	1	2	4	197	1	30.186	7	PE	41405.3	20032.8	41405.3	41405.3	20032.8	20032.8	41405.3	38111	0	0	5.49428	5.49428	1	0	0.262353	0.364658
BF12_17.2.21_1-1_1-4_2v4	12 month	2021-02-17	BF	1	1	2	4	198	1	30.186	7	PE	41416.3	18924.1	41416.3	41416.3	18924.1	18924.1	41416.3	36989	0	0	5.49428	5.49428	1	0	0.286293	0.419681
BF12_17.2.21_1-1_1-4_2v4	12 month	2021-02-17	BF	1	1	2	4	199	16	482.976	7	PE	43168.5	19994.5	43157.4	43168.5	19967.2	19994.5	43162.9	38055.8	0.160182	0.987087	34.1754	18.8731	1.8108	80.7825	0	0	OK	ja	Fragment	grau
BF12_17.2.21_1-1_1-4_2v4	12 month	2021-02-17	BF	1	1	2	4	200	101	3048.79	7	PE	43262.4	19552.2	43207.2	43262.4	19459.3	19563.1	43234.8	37580.4	0.395231	0.918582	116.106	42.1754	2.75292	66.7196	0	0	OK	ja	Fragment	grau
BF12_17.2.21_1-1_1-4_2v4	12 month	2021-02-17	BF	1	1	2	4	201	1	30.186	7	PE	41521.3	21250.6	41521.3	41521.3	21250.6	21250.6	41521.3	39343.6	0	0	5.49428	5.49428	1	0	0.394941	0.0224664
BF12_17.2.21_1-1_1-4_2v4	12 month	2021-02-17	BF	1	1	2	4	202	1	30.186	7	PE	41549	18394.4	41549	41549	18394.4	18394.4	41549	36452.8	0	0	5.49428	5.49428	1	0	0.209878	0.30674
BF12_17.2.21_1-1_1-4_2v4	12 month	2021-02-17	BF	1	1	2	4	203	1	30.186	7	PE	41554.5	21332.6	41554.5	41554.5	21332.6	21332.6	41554.5	39426.5	0	0	5.49428	5.49428	1	0	0.352711	0.472851
BF12_17.2.21_1-1_1-4_2v4	12 month	2021-02-17	BF	1	1	2	4	204	1	30.186	7	PE	41576.6	22790.7	41576.6	41576.6	22790.7	22790.7	41576.6	40902.3	0	0	5.49428	5.49428	1	0	0.45147	0.845627
BF12_17.2.21_1-1_1-4_2v4	12 month	2021-02-17	BF	1	1	2	4	205	1	30.186	7	PE	41582.1	17018.1	41582.1	41582.1	17018.1	17018.1	41582.1	35060	0	0	5.49428	5.49428	1	0	0.33408	0.646733
BF12_17.2.21_1-1_1-4_2v4	12 month	2021-02-17	BF	1	1	2	4	206	1	30.186	7	PE	41587.7	17629.8	41587.7	41587.7	17629.8	17629.8	41587.7	35679	0	0	5.49428	5.49428	1	0	0.331548	0.386091
BF12_17.2.21_1-1_1-4_2v4	12 month	2021-02-17	BF	1	1	2	4	207	1	30.186	7	PE	41709.3	17242.1	41709.3	41709.3	17242.1	17242.1	41709.3	35286.6	0	0	5.49428	5.49428	1	0	0.31012	0.724562
BF12_17.2.21_1-1_1-4_2v4	12 month	2021-02-17	BF	1	1	2	4	208	1	30.186	7	PE	41775.6	17056.4	41775.6	41775.6	17056.4	17056.4	41775.6	35098.7	0	0	5.49428	5.49428	1	0	0.325556	0.461634
BF12_17.2.21_1-1_1-4_2v4	12 month	2021-02-17	BF	1	1	2	4	209	1	30.186	7	PE	41924.8	19437.5	41924.8	41924.8	19437.5	19437.5	41924.8	37508.6	0	0	5.49428	5.49428	1	0	0.244813	0.350299
BF12_17.2.21_1-1_1-4_2v4	12 month	2021-02-17	BF	1	1	2	4	210	1	30.186	7	PE	41935.9	19939.9	41935.9	41935.9	19939.9	19939.9	41935.9	38017.1	0	0	5.49428	5.49428	1	0	0.434905	0.176963
BF12_17.2.21_1-1_1-4_2v4	12 month	2021-02-17	BF	1	1	2	4	211	1	30.186	7	PE	42040.9	21425.4	42040.9	42040.9	21425.4	21425.4	42040.9	39520.5	0	0	5.49428	5.49428	1	0	0.266011	0.439815
BF12_17.2.21_1-1_1-4_2v4	12 month	2021-02-17	BF	1	1	2	4	212	1	30.186	7	PE	42090.7	18192.3	42090.7	42090.7	18192.3	18192.3	42090.7	36248.3	0	0	5.49428	5.49428	1	0	0.249553	0.355082
BF12_17.2.21_1-1_1-4_2v4	12 month	2021-02-17	BF	1	1	2	4	213	1	30.186	7	PE	42112.8	18312.5	42112.8	42112.8	18312.5	18312.5	42112.8	36369.9	0	0	5.49428	5.49428	1	0	0.373548	0.436087
BF12_17.2.21_1-1_1-4_2v4	12 month	2021-02-17	BF	1	1	2	4	214	1	30.186	7	PE	42145.9	20846.5	42145.9	42145.9	20846.5	20846.5	42145.9	38934.6	0	0	5.49428	5.49428	1	0	0.285255	0.29738
BF12_17.2.21_1-1_1-4_2v4	12 month	2021-02-17	BF	1	1	2	4	215	1	30.186	7	PE	42195.7	22768.9	42195.7	42195.7	22768.9	22768.9	42195.7	40880.2	0	0	5.49428	5.49428	1	0	0.340824	0.140284
BF12_17.2.21_1-1_1-4_2v4	12 month	2021-02-17	BF	1	1	2	4	216	22	664.093	12	PS	40200.3	17334.9	40167.2	40200.3	17324	17340.4	40183.7	35375	0.999329	0.0366393	39.073	22.7051	1.72089	2.09975	0	0	OK	ja	Fragment	grau
BF12_17.2.21_1-1_1-4_2v4	12 month	2021-02-17	BF	1	1	2	4	217	21	633.907	12	PS	41250.5	24085.1	41233.9	41250.5	24063.2	24090.5	41245	42201.2	-0.125376	0.992109	33.9282	23.7746	1.42708	97.2025	0	0	OK	ja	Fragment	grau
BF12_17.2.21_1-1_1-4_2v4	12 month	2021-02-17	BF	1	1	2	4	218	1	30.186	7	PE	42267.5	20349.5	42267.5	42267.5	20349.5	20349.5	42267.5	38431.6	0	0	5.49428	5.49428	1	0	0.272606	0.450703
BF12_17.2.21_1-1_1-4_2v4	12 month	2021-02-17	BF	1	1	2	4	219	1	30.186	7	PE	42284.1	20152.9	42284.1	42284.1	20152.9	20152.9	42284.1	38232.6	0	0	5.49428	5.49428	1	0	0.323133	0.314518
BF12_17.2.21_1-1_1-4_2v4	12 month	2021-02-17	BF	1	1	2	4	221	1	30.186	7	PE	42311.7	19983.6	42311.7	42311.7	19983.6	19983.6	42311.7	38061.3	0	0	5.49428	5.49428	1	0	0.413961	0.408804
BF12_17.2.21_1-1_1-4_2v4	12 month	2021-02-17	BF	1	1	2	4	222	1	30.186	7	PE	42427.8	22785.3	42427.8	42427.8	22785.3	22785.3	42427.8	40896.8	0	0	5.49428	5.49428	1	0	0.237516	0.360644
BF12_17.2.21_1-1_1-4_2v4	12 month	2021-02-17	BF	1	1	2	4	223	3	90.5581	7	PE	42472	19443	42472	42477.6	19443	19448.4	42472	37519.6	0.707107	0.707107	13.2644	9.37932	1.41421	45	0.412207	0.180226
BF12_17.2.21_1-1_1-4_2v4	12 month	2021-02-17	BF	1	1	2	4	224	1	30.186	7	PE	42571.5	20185.7	42571.5	42571.5	20185.7	20185.7	42571.5	38265.8	0	0	5.49428	5.49428	1	0	0.359964	0.367584
BF12_17.2.21_1-1_1-4_2v4	12 month	2021-02-17	BF	1	1	2	4	225	1	30.186	7	PE	42621.3	21922.4	42621.3	42621.3	21922.4	21922.4	42621.3	40023.5	0	0	5.49428	5.49428	1	0	0.210773	0.20419
BF12_17.2.21_1-1_1-4_2v4	12 month	2021-02-17	BF	1	1	2	4	226	1	30.186	7	PE	42770.5	21234.3	42770.5	42770.5	21234.3	21234.3	42770.5	39327	0	0	5.49428	5.49428	1	0	0.238933	0.45499
BF12_17.2.21_1-1_1-4_2v4	12 month	2021-02-17	BF	1	1	2	4	227	1	30.186	7	PE	42781.6	21234.3	42781.6	42781.6	21234.3	21234.3	42781.6	39327	0	0	5.49428	5.49428	1	0	0.391851	0.368048
BF12_17.2.21_1-1_1-4_2v4	12 month	2021-02-17	BF	1	1	2	4	228	1	30.186	7	PE	42847.9	21425.4	42847.9	42847.9	21425.4	21425.4	42847.9	39520.5	0	0	5.49428	5.49428	1	0	0.24394	0.362035
BF12_17.2.21_1-1_1-4_2v4	12 month	2021-02-17	BF	1	1	2	4	231	1	30.186	7	PE	43174	22222.8	43174	43174	22222.8	22222.8	43174	40327.5	0	0	5.49428	5.49428	1	0	0.323371	0.413541
BF12_17.2.21_1-1_1-4_2v4	12 month	2021-02-17	BF	1	1	2	4	235	1	30.186	7	PE	43229.3	22031.6	43229.3	43229.3	22031.6	22031.6	43229.3	40134	0	0	5.49428	5.49428	1	0	0.32928	0.442407
BF12_17.2.21_1-1_1-4_2v4	12 month	2021-02-17	BF	1	1	2	4	245	1	30.186	18	EVOH	42433.3	17946.6	42433.3	42433.3	17946.6	17946.6	42433.3	35999.6	0	0	5.49428	5.49428	1	0	0.434337	0.797411
BF12_17.2.21_1-1_1-4_3v4_WD	12 month	2021-02-17	BF	1	1	3	4	1	89	2686.56	1	PU	33066.9	20869.8	33066.9	33127.7	20831.6	20891.7	33100.1	38549.9	0.800136	-0.599819	75.9482	53.9366	1.4081	143.143	0.593244	0.521483	OK	ja	Fragment	grau
BF12_17.2.21_1-1_1-4_3v4_WD	12 month	2021-02-17	BF	1	1	3	4	2	1	30.186	1	PU	34404.5	20411.1	34404.5	34404.5	20411.1	20411.1	34404.5	38091.2	0	0	5.49428	5.49428	1	0	0.474126	0.113728
BF12_17.2.21_1-1_1-4_3v4_WD	12 month	2021-02-17	BF	1	1	3	4	3	1	30.186	1	PU	34703	18193.8	34703	34703	18193.8	18193.8	34703	35847.1	0	0	5.49428	5.49428	1	0	0.432949	0.478589
BF12_17.2.21_1-1_1-4_3v4_WD	12 month	2021-02-17	BF	1	1	3	4	4	1	30.186	1	PU	39417.7	22437.2	39417.7	39417.7	22437.2	22437.2	39417.7	40141.8	0	0	5.49428	5.49428	1	0	0.4992	0
BF12_17.2.21_1-1_1-4_3v4_WD	12 month	2021-02-17	BF	1	1	3	4	5	1	30.186	1	PU	39810.2	23360.2	39810.2	39810.2	23360.2	23360.2	39810.2	41075.9	0	0	5.49428	5.49428	1	0	0.367216	0.900984	OK	ja	Pixel	grau
BF12_17.2.21_1-1_1-4_3v4_WD	12 month	2021-02-17	BF	1	1	3	4	6	1	30.186	1	PU	41993.4	18073.6	41993.4	41993.4	18073.6	18073.6	41993.4	35725.5	0	0	5.49428	5.49428	1	0	0.36021	0.301784
BF12_17.2.21_1-1_1-4_3v4_WD	12 month	2021-02-17	BF	1	1	3	4	7	117	3531.76	2	PET	40058.9	20225.4	40058.9	40119.7	20209	20301.8	40086.5	37936.4	0.417802	0.908538	106.007	46.7391	2.26806	65.3041	0.986667	0.818875	OK	ja	Fragment	grau
BF12_17.2.21_1-1_1-4_3v4_WD	12 month	2021-02-17	BF	1	1	3	4	8	249	7516.32	3	PA	40832.7	21197.5	40733.2	40832.7	21126.5	21257.6	40783	38892.6	-0.292805	0.956172	140.528	89.9548	1.56221	107.026	0	0	OK	ja	Fragment	weiß
BF12_17.2.21_1-1_1-4_3v4_WD	12 month	2021-02-17	BF	1	1	3	4	9	34	1026.32	7	PE	35134.1	18647.1	35106.5	35134.1	18608.8	18647.1	35123	36283.8	0.453481	0.891266	47.08	32.4413	1.45124	63.0328	0	0
BF12_17.2.21_1-1_1-4_3v4_WD	12 month	2021-02-17	BF	1	1	3	4	10	2	60.3721	4	PC	36731.5	20809.7	36731.5	36731.5	20809.7	20815.2	36731.5	38494.7	0	1	10.9226	5.4613	2	90	0.321242	0.383456
BF12_17.2.21_1-1_1-4_3v4_WD	12 month	2021-02-17	BF	1	1	3	4	11	5	150.93	6	PVC	36853.1	18215.6	36853.1	36858.6	18215.6	18226.6	36853.1	35874.7	-0.316228	0.948683	17.5716	12.3843	1.41886	108.435	0.456059	0.116833
BF12_17.2.21_1-1_1-4_3v4_WD	12 month	2021-02-17	BF	1	1	3	4	12	1	30.186	6	PVC	40943.2	19870.4	40943.2	40943.2	19870.4	19870.4	40943.2	37544	0	0	5.49428	5.49428	1	0	0.406594	0.0603179
BF12_17.2.21_1-1_1-4_3v4_WD	12 month	2021-02-17	BF	1	1	3	4	13	1	30.186	7	PE	33564.4	20192.6	33564.4	33564.4	20192.6	20192.6	33564.4	37870.1	0	0	5.49428	5.49428	1	0	0.339806	0.366642
BF12_17.2.21_1-1_1-4_3v4_WD	12 month	2021-02-17	BF	1	1	3	4	14	1	30.186	7	PE	34316.1	23169	34316.1	34316.1	23169	23169	34316.1	40882.4	0	0	5.49428	5.49428	1	0	0.397664	0.0707659
BF12_17.2.21_1-1_1-4_3v4_WD	12 month	2021-02-17	BF	1	1	3	4	15	1	30.186	7	PE	34332.6	17691.3	34332.6	34332.6	17691.3	17691.3	34332.6	35338.6	0	0	5.49428	5.49428	1	0	0.351232	0.345626
BF12_17.2.21_1-1_1-4_3v4_WD	12 month	2021-02-17	BF	1	1	3	4	16	1	30.186	7	PE	34338.2	18144.6	34338.2	34338.2	18144.6	18144.6	34338.2	35797.4	0	0	5.49428	5.49428	1	0	0.430222	0.118336
BF12_17.2.21_1-1_1-4_3v4_WD	12 month	2021-02-17	BF	1	1	3	4	17	1	30.186	7	PE	34492.9	22606.5	34492.9	34492.9	22606.5	22606.5	34492.9	40313.1	0	0	5.49428	5.49428	1	0	0.426667	0.0237241
BF12_17.2.21_1-1_1-4_3v4_WD	12 month	2021-02-17	BF	1	1	3	4	18	2	60.3721	7	PE	34548.2	19575.5	34548.2	34553.7	19575.5	19575.5	34548.2	37245.5	1	0	11.0545	5.52726	2	0	0.272872	0.619631
BF12_17.2.21_1-1_1-4_3v4_WD	12 month	2021-02-17	BF	1	1	3	4	19	1	30.186	7	PE	34575.8	23463.9	34575.8	34575.8	23463.9	23463.9	34575.8	41180.9	0	0	5.49428	5.49428	1	0	0.310894	0
BF12_17.2.21_1-1_1-4_3v4_WD	12 month	2021-02-17	BF	1	1	3	4	20	2	60.3721	7	PE	34581.4	23469.4	34581.4	34581.4	23469.4	23474.9	34581.4	41192	0	1	10.9226	5.4613	2	90	0.373064	0
BF12_17.2.21_1-1_1-4_3v4_WD	12 month	2021-02-17	BF	1	1	3	4	21	1	30.186	7	PE	34669.8	22431.8	34669.8	34669.8	22431.8	22431.8	34669.8	40136.3	0	0	5.49428	5.49428	1	0	0.406725	0
BF12_17.2.21_1-1_1-4_3v4_WD	12 month	2021-02-17	BF	1	1	3	4	22	1	30.186	7	PE	34780.4	19531.8	34780.4	34780.4	19531.8	19531.8	34780.4	37201.3	0	0	5.49428	5.49428	1	0	0.235958	0.0536968
BF12_17.2.21_1-1_1-4_3v4_WD	12 month	2021-02-17	BF	1	1	3	4	23	1	30.186	7	PE	34957.2	17085.1	34957.2	34957.2	17085.1	17085.1	34957.2	34725.1	0	0	5.49428	5.49428	1	0	0.481735	0.185442
BF12_17.2.21_1-1_1-4_3v4_WD	12 month	2021-02-17	BF	1	1	3	4	24	15	452.79	7	PE	38312.3	21967.5	38301.2	38312.3	21934.8	21967.5	38306.7	39649.9	0.227859	0.973694	39.8809	17.3519	2.29837	76.8289	0	0	OK	ja	Fragment	braun
BF12_17.2.21_1-1_1-4_3v4_WD	12 month	2021-02-17	BF	1	1	3	4	25	3	90.5581	7	PE	38489.1	23267.3	38483.6	38489.1	23267.3	23272.8	38483.6	40981.9	-0.707107	0.707107	13.2644	9.37932	1.41421	135	0	0	OK	ja	Fragment	grau
BF12_17.2.21_1-1_1-4_3v4_WD	12 month	2021-02-17	BF	1	1	3	4	26	1	30.186	7	PE	35432.6	24883.9	35432.6	35432.6	24883.9	24883.9	35432.6	42618	0	0	5.49428	5.49428	1	0	0.48	0.652509
BF12_17.2.21_1-1_1-4_3v4_WD	12 month	2021-02-17	BF	1	1	3	4	27	1	30.186	7	PE	35543.1	19733.9	35543.1	35543.1	19733.9	19733.9	35543.1	37405.8	0	0	5.49428	5.49428	1	0	0.42298	0.945727	OK	ja	Pixel	grau
BF12_17.2.21_1-1_1-4_3v4_WD	12 month	2021-02-17	BF	1	1	3	4	28	1	30.186	7	PE	35697.9	22240.6	35697.9	35697.9	22240.6	22240.6	35697.9	39942.8	0	0	5.49428	5.49428	1	0	0.239317	0.10638
BF12_17.2.21_1-1_1-4_3v4_WD	12 month	2021-02-17	BF	1	1	3	4	29	1	30.186	7	PE	36140.1	23321.9	36140.1	36140.1	23321.9	23321.9	36140.1	41037.2	0	0	5.49428	5.49428	1	0	0.447488	0.369674
BF12_17.2.21_1-1_1-4_3v4_WD	12 month	2021-02-17	BF	1	1	3	4	30	1	30.186	7	PE	36764.6	23338.3	36764.6	36764.6	23338.3	23338.3	36764.6	41053.8	0	0	5.49428	5.49428	1	0	0.459556	0.629796
BF12_17.2.21_1-1_1-4_3v4_WD	12 month	2021-02-17	BF	1	1	3	4	31	1	30.186	7	PE	36792.3	23332.9	36792.3	36792.3	23332.9	23332.9	36792.3	41048.3	0	0	5.49428	5.49428	1	0	0.421726	0.595321
BF12_17.2.21_1-1_1-4_3v4_WD	12 month	2021-02-17	BF	1	1	3	4	32	1	30.186	7	PE	36974.7	24889.3	36974.7	36974.7	24889.3	24889.3	36974.7	42623.5	0	0	5.49428	5.49428	1	0	0.420444	0.76986
BF12_17.2.21_1-1_1-4_3v4_WD	12 month	2021-02-17	BF	1	1	3	4	33	2	60.3721	7	PE	37041	21028.2	37041	37041	21028.2	21033.7	37041	38715.8	0	1	10.9226	5.4613	2	90	0.434176	0.00053968
BF12_17.2.21_1-1_1-4_3v4_WD	12 month	2021-02-17	BF	1	1	3	4	34	1	30.186	7	PE	37339.5	25473.7	37339.5	37339.5	25473.7	25473.7	37339.5	43214.9	0	0	5.49428	5.49428	1	0	0.395833	0.0805026
BF12_17.2.21_1-1_1-4_3v4_WD	12 month	2021-02-17	BF	1	1	3	4	35	1	30.186	7	PE	37527.4	22453.6	37527.4	37527.4	22453.6	22453.6	37527.4	40158.4	0	0	5.49428	5.49428	1	0	0.434133	0.329759
BF12_17.2.21_1-1_1-4_3v4_WD	12 month	2021-02-17	BF	1	1	3	4	36	1	30.186	7	PE	37682.2	24943.9	37682.2	37682.2	24943.9	24943.9	37682.2	42678.8	0	0	5.49428	5.49428	1	0	0.392043	0.0456458
BF12_17.2.21_1-1_1-4_3v4_WD	12 month	2021-02-17	BF	1	1	3	4	37	1	30.186	7	PE	37792.7	21405	37792.7	37792.7	21405	21405	37792.7	39097.1	0	0	5.49428	5.49428	1	0	0.338971	0.112166
BF12_17.2.21_1-1_1-4_3v4_WD	12 month	2021-02-17	BF	1	1	3	4	38	2	60.3721	7	PE	37919.8	21907.5	37919.8	37925.4	21907.5	21907.5	37919.8	39605.6	1	0	11.0545	5.52726	2	0	0.426415	0.221531
BF12_17.2.21_1-1_1-4_3v4_WD	12 month	2021-02-17	BF	1	1	3	4	39	1	30.186	7	PE	38113.3	17986.3	38113.3	38113.3	17986.3	17986.3	38113.3	35637.1	0	0	5.49428	5.49428	1	0	0.525653	0.362863
BF12_17.2.21_1-1_1-4_3v4_WD	12 month	2021-02-17	BF	1	1	3	4	40	1	30.186	7	PE	38163	21290.3	38163	38163	21290.3	21290.3	38163	38981.1	0	0	5.49428	5.49428	1	0	0.509433	0.0508814
BF12_17.2.21_1-1_1-4_3v4_WD	12 month	2021-02-17	BF	1	1	3	4	41	1	30.186	7	PE	38201.7	20361.9	38201.7	38201.7	20361.9	20361.9	38201.7	38041.4	0	0	5.49428	5.49428	1	0	0.322667	0.0580123
BF12_17.2.21_1-1_1-4_3v4_WD	12 month	2021-02-17	BF	1	1	3	4	42	5	150.93	12	PS	37046.5	19591.9	37035.5	37046.5	19591.9	19602.8	37041	37267.6	0.707107	-0.707107	21.0345	9.37932	2.24264	135	0	0	OK	ja	Fragment	grau
BF12_17.2.21_1-1_1-4_3v4_WD	12 month	2021-02-17	BF	1	1	3	4	44	1	30.186	7	PE	38483.6	20006.9	38483.6	38483.6	20006.9	20006.9	38483.6	37682.2	0	0	5.49428	5.49428	1	0	0.38461	0.174248
BF12_17.2.21_1-1_1-4_3v4_WD	12 month	2021-02-17	BF	1	1	3	4	47	2	60.3721	7	PE	38505.7	21377.7	38505.7	38505.7	21377.7	21383.2	38505.7	39069.5	0	1	10.9226	5.4613	2	90	0.283058	0
BF12_17.2.21_1-1_1-4_3v4_WD	12 month	2021-02-17	BF	1	1	3	4	48	1	30.186	7	PE	38776.6	21088.3	38776.6	38776.6	21088.3	21088.3	38776.6	38776.6	0	0	5.49428	5.49428	1	0	0.386458	0
BF12_17.2.21_1-1_1-4_3v4_WD	12 month	2021-02-17	BF	1	1	3	4	49	1	30.186	7	PE	38992.1	17620.3	38992.1	38992.1	17620.3	17620.3	38992.1	35266.7	0	0	5.49428	5.49428	1	0	0.324315	0.0598866
BF12_17.2.21_1-1_1-4_3v4_WD	12 month	2021-02-17	BF	1	1	3	4	50	1	30.186	7	PE	39135.8	19783	39135.8	39135.8	19783	19783	39135.8	37455.5	0	0	5.49428	5.49428	1	0	0.426667	0.600641
BF12_17.2.21_1-1_1-4_3v4_WD	12 month	2021-02-17	BF	1	1	3	4	51	2	60.3721	7	PE	39428.8	23218.2	39428.8	39428.8	23218.2	23223.6	39428.8	40937.7	0	1	10.9226	5.4613	2	90	0.427994	0.445312
BF12_17.2.21_1-1_1-4_3v4_WD	12 month	2021-02-17	BF	1	1	3	4	52	1	30.186	7	PE	40053.4	18854.6	40053.4	40053.4	18854.6	18854.6	40053.4	36515.9	0	0	5.49428	5.49428	1	0	0.47104	0.343387
BF12_17.2.21_1-1_1-4_3v4_WD	12 month	2021-02-17	BF	1	1	3	4	53	1	30.186	7	PE	40053.4	18914.7	40053.4	40053.4	18914.7	18914.7	40053.4	36576.7	0	0	5.49428	5.49428	1	0	0.419328	0.293296
BF12_17.2.21_1-1_1-4_3v4_WD	12 month	2021-02-17	BF	1	1	3	4	54	20	603.721	7	PE	40373.9	23829.8	40373.9	40401.6	23829.8	23846.2	40390.5	41556.8	0.999621	-0.0275421	33.305	22.5592	1.47634	178.422	0.8448	0.938074	OK	ja	Fragment	weiß
BF12_17.2.21_1-1_1-4_3v4_WD	12 month	2021-02-17	BF	1	1	3	4	55	2	60.3721	7	PE	40650.3	22011.2	40650.3	40655.8	22011.2	22011.2	40650.3	39710.7	1	0	11.0545	5.52726	2	0	0.300925	0.285228
BF12_17.2.21_1-1_1-4_3v4_WD	12 month	2021-02-17	BF	1	1	3	4	56	1	30.186	7	PE	41252.8	23327.4	41252.8	41252.8	23327.4	23327.4	41252.8	41042.7	0	0	5.49428	5.49428	1	0	0.417464	0
BF12_17.2.21_1-1_1-4_3v4_WD	12 month	2021-02-17	BF	1	1	3	4	57	1	30.186	7	PE	41706	19766.6	41706	41706	19766.6	19766.6	41706	37439	0	0	5.49428	5.49428	1	0	0.410215	0.038975
BF12_17.2.21_1-1_1-4_3v4_WD	12 month	2021-02-17	BF	1	1	3	4	58	1	30.186	7	PE	41811	22551.9	41811	41811	22551.9	22551.9	41811	40257.9	0	0	5.49428	5.49428	1	0	0.415215	0.681496
BF12_17.2.21_1-1_1-4_3v4_WD	12 month	2021-02-17	BF	1	1	3	4	59	1	30.186	7	PE	42186.9	18641.6	42186.9	42186.9	18641.6	18641.6	42186.9	36300.3	0	0	5.49428	5.49428	1	0	0.397724	0.0312533
BF12_17.2.21_1-1_1-4_3v4_WD	12 month	2021-02-17	BF	1	1	3	4	60	1	30.186	8	PP	33580.9	20214.5	33580.9	33580.9	20214.5	20214.5	33580.9	37892.2	0	0	5.49428	5.49428	1	0	0.442844	0.895136
BF12_17.2.21_1-1_1-4_3v4_WD	12 month	2021-02-17	BF	1	1	3	4	61	39	1177.25	12	PS	34940.6	19384.3	34940.6	34973.8	19373.4	19406.2	34957.2	37057.6	0.989949	0.141421	40.6928	40.6928	1	8.1301	0.986667	0.941461	OK	ja	Fragment	grau
BF12_17.2.21_1-1_1-4_3v4_WD	12 month	2021-02-17	BF	1	1	3	4	64	6	181.116	12	PS	38903.7	25413.6	38903.7	38914.7	25402.7	25413.6	38909.2	43148.6	-0.6	0.8	20.8432	13.1641	1.58333	126.87	0.52158	0.925912	OK	ja	Fragment	grau
BF12_17.2.21_1-1_1-4_3v4_WD	12 month	2021-02-17	BF	1	1	3	4	65	1	30.186	18	EVOH	39920.7	23201.8	39920.7	39920.7	23201.8	23201.8	39920.7	40915.6	0	0	5.49428	5.49428	1	0	0.24937	0
BF12_17.2.21_1-1_1-4_3v4_WD	12 month	2021-02-17	BF	1	1	3	4	66	1	30.186	18	EVOH	40064.4	19406.2	40064.4	40064.4	19406.2	19406.2	40064.4	37074.2	0	0	5.49428	5.49428	1	0	0.482147	0.198974
BF12_17.2.21_1-1_1-4_3v4_WD	12 month	2021-02-17	BF	1	1	3	4	67	2	60.3721	18	EVOH	40064.4	19417.1	40064.4	40064.4	19417.1	19422.6	40064.4	37090.7	0	1	10.9226	5.4613	2	90	0.404104	0.296099
BF12_17.2.21_1-1_1-4_3v4_WD	12 month	2021-02-17	BF	1	1	3	4	68	1	30.186	18	EVOH	40069.9	22994.3	40069.9	40069.9	22994.3	22994.3	40069.9	40705.6	0	0	5.49428	5.49428	1	0	0.39959	0
BF12_17.2.21_2-1_1-4_1v3_WD	12 month	2021-02-17	BF	2	1	1	4	1	1	30.186	1	PU	36094.6	22867.8	36094.6	36094.6	22867.8	22867.8	36094.6	40682.3	0	0	5.49428	5.49428	1	0	0.539202	0.585681
BF12_17.2.21_2-1_1-4_1v3_WD	12 month	2021-02-17	BF	2	1	1	4	2	16	482.976	1	PU	40461.2	21682.7	40461.2	40483.3	21677.2	21704.5	40472.2	39493.9	0.579719	0.814816	34.1813	20.7772	1.64513	54.5692	0.656725	0.834408	OK	ja	Fragment	grau
BF12_17.2.21_2-1_1-4_1v3_WD	12 month	2021-02-17	BF	2	1	1	4	3	1	30.186	1	PU	42871.1	18455	42871.1	42871.1	18455	18455	42871.1	36216.2	0	0	5.49428	5.49428	1	0	0.393604	0.0521863
BF12_17.2.21_2-1_1-4_1v3_WD	12 month	2021-02-17	BF	2	1	1	4	4	2	60.3721	4	PC	37996	20453.9	37996	37996	20453.9	20459.3	37996	38239.2	0	1	10.9226	5.4613	2	90	0.433516	0.467418
BF12_17.2.21_2-1_1-4_1v3_WD	12 month	2021-02-17	BF	2	1	1	4	5	1	30.186	6	PVC	36144.4	19678.4	36144.4	36144.4	19678.4	19678.4	36144.4	37454.3	0	0	5.49428	5.49428	1	0	0.375104	0.352704
BF12_17.2.21_2-1_1-4_1v3_WD	12 month	2021-02-17	BF	2	1	1	4	6	1	30.186	6	PVC	39422	20907.2	39422	39422	20907.2	20907.2	39422	38698	0	0	5.49428	5.49428	1	0	0.39866	0.28617
BF12_17.2.21_2-1_1-4_1v3_WD	12 month	2021-02-17	BF	2	1	1	4	7	1	30.186	6	PVC	39505	21753.7	39505	39505	21753.7	21753.7	39505	39554.7	0	0	5.49428	5.49428	1	0	0.209942	0.379125
BF12_17.2.21_2-1_1-4_1v3_WD	12 month	2021-02-17	BF	2	1	1	4	8	1	30.186	6	PVC	39598.9	21671.7	39598.9	39598.9	21671.7	21671.7	39598.9	39471.8	0	0	5.49428	5.49428	1	0	0.416722	0.340362
BF12_17.2.21_2-1_1-4_1v3_WD	12 month	2021-02-17	BF	2	1	1	4	9	2	60.3721	7	PE	33706.9	22168.7	33706.9	33706.9	22168.7	22174.2	33706.9	39974.8	0	1	10.9226	5.4613	2	90	0.467285	0.282978
BF12_17.2.21_2-1_1-4_1v3_WD	12 month	2021-02-17	BF	2	1	1	4	10	3	90.5581	7	PE	33966.6	19749.4	33966.6	33972.2	19749.4	19754.8	33972.2	37526.2	0.707107	0.707107	13.2644	9.37932	1.41421	45	0.363444	0.766553
BF12_17.2.21_2-1_1-4_1v3_WD	12 month	2021-02-17	BF	2	1	1	4	11	2	60.3721	7	PE	34182.2	22179.6	34182.2	34187.7	22179.6	22179.6	34182.2	39985.8	1	0	11.0545	5.52726	2	0	0.437864	0
BF12_17.2.21_2-1_1-4_1v3_WD	12 month	2021-02-17	BF	2	1	1	4	12	1	30.186	7	PE	34270.6	19536.4	34270.6	34270.6	19536.4	19536.4	34270.6	37310.6	0	0	5.49428	5.49428	1	0	0.398054	0.0292502
BF12_17.2.21_2-1_1-4_1v3_WD	12 month	2021-02-17	BF	2	1	1	4	13	1	30.186	7	PE	34635.4	17029.6	34635.4	34635.4	17029.6	17029.6	34635.4	34773.6	0	0	5.49428	5.49428	1	0	0.357092	0
BF12_17.2.21_2-1_1-4_1v3_WD	12 month	2021-02-17	BF	2	1	1	4	14	1	30.186	7	PE	35641.4	17149.8	35641.4	35641.4	17149.8	17149.8	35641.4	34895.2	0	0	5.49428	5.49428	1	0	0.432698	0.12979
BF12_17.2.21_2-1_1-4_1v3_WD	12 month	2021-02-17	BF	2	1	1	4	15	1	30.186	7	PE	36514.7	21387.8	36514.7	36514.7	21387.8	21387.8	36514.7	39184.4	0	0	5.49428	5.49428	1	0	0.448512	0
BF12_17.2.21_2-1_1-4_1v3_WD	12 month	2021-02-17	BF	2	1	1	4	16	1	30.186	7	PE	37200.1	21491.5	37200.1	37200.1	21491.5	21491.5	37200.1	39289.4	0	0	5.49428	5.49428	1	0	0.569899	0.797619
BF12_17.2.21_2-1_1-4_1v3_WD	12 month	2021-02-17	BF	2	1	1	4	17	1	30.186	7	PE	37211.1	21491.5	37211.1	37211.1	21491.5	21491.5	37211.1	39289.4	0	0	5.49428	5.49428	1	0	0.520609	0.73001
BF12_17.2.21_2-1_1-4_1v3_WD	12 month	2021-02-17	BF	2	1	1	4	18	1	30.186	7	PE	37271.9	23616	37271.9	37271.9	23616	23616	37271.9	41439.5	0	0	5.49428	5.49428	1	0	0.417394	0.899142
BF12_17.2.21_2-1_1-4_1v3_WD	12 month	2021-02-17	BF	2	1	1	4	19	1	30.186	7	PE	37382.5	23725.2	37382.5	37382.5	23725.2	23725.2	37382.5	41550	0	0	5.49428	5.49428	1	0	0.600889	0.585022
BF12_17.2.21_2-1_1-4_1v3_WD	12 month	2021-02-17	BF	2	1	1	4	20	1	30.186	7	PE	37581.5	18187.4	37581.5	37581.5	18187.4	18187.4	37581.5	35945.4	0	0	5.49428	5.49428	1	0	0.456811	0.35199
BF12_17.2.21_2-1_1-4_1v3_WD	12 month	2021-02-17	BF	2	1	1	4	21	1	30.186	7	PE	37592.5	24964.9	37592.5	37592.5	24964.9	24964.9	37592.5	42804.7	0	0	5.49428	5.49428	1	0	0.388639	0
BF12_17.2.21_2-1_1-4_1v3_WD	12 month	2021-02-17	BF	2	1	1	4	22	1	30.186	7	PE	37614.6	24954	37614.6	37614.6	24954	24954	37614.6	42793.7	0	0	5.49428	5.49428	1	0	0.53066	0
BF12_17.2.21_2-1_1-4_1v3_WD	12 month	2021-02-17	BF	2	1	1	4	23	1	30.186	7	PE	38106.6	18930.2	38106.6	38106.6	18930.2	18930.2	38106.6	36697.1	0	0	5.49428	5.49428	1	0	0.385555	0.710022
BF12_17.2.21_2-1_1-4_1v3_WD	12 month	2021-02-17	BF	2	1	1	4	24	1	30.186	7	PE	38311.1	18138.3	38311.1	38311.1	18138.3	18138.3	38311.1	35895.7	0	0	5.49428	5.49428	1	0	0.386929	0.0428833
BF12_17.2.21_2-1_1-4_1v3_WD	12 month	2021-02-17	BF	2	1	1	4	25	94	2837.49	7	PE	38438.2	22458.2	38338.7	38438.2	22436.3	22480	38394	40267.7	0.953783	-0.300496	113.585	37.1181	3.06009	162.513	0	0	OK	ja	Fragment	grau
BF12_17.2.21_2-1_1-4_1v3_WD	12 month	2021-02-17	BF	2	1	1	4	26	6	181.116	7	PE	40168.2	17690.5	40151.6	40168.2	17685	17690.5	40162.7	35442.4	0.948683	0.316228	22.9785	12.5038	1.83772	18.4349	0	0	OK	ja	Fragment	grau
BF12_17.2.21_2-1_1-4_1v3_WD	12 month	2021-02-17	BF	2	1	1	4	27	1	30.186	7	PE	38891.4	21797.4	38891.4	38891.4	21797.4	21797.4	38891.4	39598.9	0	0	5.49428	5.49428	1	0	0.456622	0.248551
BF12_17.2.21_2-1_1-4_1v3_WD	12 month	2021-02-17	BF	2	1	1	4	28	1	30.186	7	PE	38902.5	17499.3	38902.5	38902.5	17499.3	17499.3	38902.5	35249	0	0	5.49428	5.49428	1	0	0.440898	0.664409
BF12_17.2.21_2-1_1-4_1v3_WD	12 month	2021-02-17	BF	2	1	1	4	29	1	30.186	7	PE	38908	24954	38908	38908	24954	24954	38908	42793.7	0	0	5.49428	5.49428	1	0	0.403592	0
BF12_17.2.21_2-1_1-4_1v3_WD	12 month	2021-02-17	BF	2	1	1	4	30	1	30.186	7	PE	38924.6	17521.2	38924.6	38924.6	17521.2	17521.2	38924.6	35271.1	0	0	5.49428	5.49428	1	0	0.488107	0.611016
BF12_17.2.21_2-1_1-4_1v3_WD	12 month	2021-02-17	BF	2	1	1	4	31	6	181.116	7	PE	38996.4	16046.6	38996.4	39007.5	16035.7	16052.1	39002	33773.2	-0.256668	0.9665	21.3133	14.6279	1.45703	104.872	0.553813	0.944542	OK	ja	Fragment	grau
BF12_17.2.21_2-1_1-4_1v3_WD	12 month	2021-02-17	BF	2	1	1	4	32	1	30.186	7	PE	39057.2	20333.7	39057.2	39057.2	20333.7	20333.7	39057.2	38117.6	0	0	5.49428	5.49428	1	0	0.411136	0.458681
BF12_17.2.21_2-1_1-4_1v3_WD	12 month	2021-02-17	BF	2	1	1	4	33	1	30.186	7	PE	39095.9	23725.2	39095.9	39095.9	23725.2	23725.2	39095.9	41550	0	0	5.49428	5.49428	1	0	0.523378	0.885322
BF12_17.2.21_2-1_1-4_1v3_WD	12 month	2021-02-17	BF	2	1	1	4	34	1	30.186	7	PE	39394.4	21879.3	39394.4	39394.4	21879.3	21879.3	39394.4	39681.8	0	0	5.49428	5.49428	1	0	0.334631	0.406495
BF12_17.2.21_2-1_1-4_1v3_WD	12 month	2021-02-17	BF	2	1	1	4	35	1	30.186	7	PE	39399.9	21884.7	39399.9	39399.9	21884.7	21884.7	39399.9	39687.4	0	0	5.49428	5.49428	1	0	0.437817	0.387739
BF12_17.2.21_2-1_1-4_1v3_WD	12 month	2021-02-17	BF	2	1	1	4	36	1	30.186	7	PE	39814.5	25068.7	39814.5	39814.5	25068.7	25068.7	39814.5	42909.8	0	0	5.49428	5.49428	1	0	0.38126	0
BF12_17.2.21_2-1_1-4_1v3_WD	12 month	2021-02-17	BF	2	1	1	4	37	3	90.5581	7	PE	40278.8	17624.9	40267.7	40278.8	17624.9	17624.9	40273.2	35376.1	1	0	16.5818	5.52726	3	0	0	0	OK	ja	Fragment	grau
BF12_17.2.21_2-1_1-4_1v3_WD	12 month	2021-02-17	BF	2	1	1	4	38	69	2082.84	7	PE	41428.4	21502.4	41378.7	41428.4	21447.8	21502.4	41400.8	39272.8	0.669835	0.74251	79.3633	44.2661	1.79287	47.9457	0	0	OK	ja	Fragment	grau
BF12_17.2.21_2-1_1-4_1v3_WD	12 month	2021-02-17	BF	2	1	1	4	39	1	30.186	7	PE	40206.9	22054	40206.9	40206.9	22054	22054	40206.9	39858.7	0	0	5.49428	5.49428	1	0	0.398158	0.60455
BF12_17.2.21_2-1_1-4_1v3_WD	12 month	2021-02-17	BF	2	1	1	4	40	4	120.744	7	PE	41395.3	22032.2	41384.2	41395.3	22032.2	22037.7	41389.8	39842.1	0.850651	-0.525731	17.7778	10.1953	1.74373	148.283	0	0	OK	ja	Fragment	grau
BF12_17.2.21_2-1_1-4_1v3_WD	12 month	2021-02-17	BF	2	1	1	4	41	10	301.86	7	PE	41776.7	24020.1	41765.6	41776.7	24003.7	24020.1	41771.1	41843	0.447214	0.894427	25.0606	17.7158	1.41459	63.4349	0	0
BF12_17.2.21_2-1_1-4_1v3_WD	12 month	2021-02-17	BF	2	1	1	4	42	1	30.186	7	PE	40422.5	18820.9	40422.5	40422.5	18820.9	18820.9	40422.5	36586.6	0	0	5.49428	5.49428	1	0	0.442844	0.11542
BF12_17.2.21_2-1_1-4_1v3_WD	12 month	2021-02-17	BF	2	1	1	4	43	1	30.186	7	PE	40770.7	17876.1	40770.7	40770.7	17876.1	17876.1	40770.7	35630.3	0	0	5.49428	5.49428	1	0	0.384838	0.395929
BF12_17.2.21_2-1_1-4_1v3_WD	12 month	2021-02-17	BF	2	1	1	4	44	4	120.744	12	PS	33695.8	16248.7	33690.3	33695.8	16243.2	16248.7	33695.8	33983.2	1	0	11.0545	11.0545	1	0	0	0	OK	ja	Fragment	grau
BF12_17.2.21_2-1_1-4_1v3_WD	12 month	2021-02-17	BF	2	1	1	4	45	5	150.93	12	PS	33701.3	16281.4	33690.3	33701.3	16281.4	16286.9	33695.8	34016.4	0.948683	-0.316228	17.7412	12.5038	1.41886	161.565	0	0	OK	ja	Fragment	grau
BF12_17.2.21_2-1_1-4_1v3_WD	12 month	2021-02-17	BF	2	1	1	4	46	44	1328.19	16	EVAc	39554.7	15806.3	39521.5	39554.7	15729.9	15811.8	39543.6	33491.3	0.34558	0.938389	90.0126	24.9223	3.61173	69.7828	0	0	OK	ja	Fragment	grau
BF12_17.2.21_2-1_1-4_1v3_WD	12 month	2021-02-17	BF	2	1	1	4	47	1	30.186	7	PE	41693.8	22966.1	41693.8	41693.8	22966.1	22966.1	41693.8	40781.8	0	0	5.49428	5.49428	1	0	0.449394	0
BF12_17.2.21_2-1_1-4_1v3_WD	12 month	2021-02-17	BF	2	1	1	4	48	2	60.3721	7	PE	41754.6	19405.3	41754.6	41760.1	19405.3	19405.3	41754.6	37178	1	0	11.0545	5.52726	2	0	0.38272	0.697518
BF12_17.2.21_2-1_1-4_1v3_WD	12 month	2021-02-17	BF	2	1	1	4	52	1	30.186	7	PE	41776.7	18722.6	41776.7	41776.7	18722.6	18722.6	41776.7	36487.1	0	0	5.49428	5.49428	1	0	0.345489	0.178404
BF12_17.2.21_2-1_1-4_1v3_WD	12 month	2021-02-17	BF	2	1	1	4	53	1	30.186	7	PE	41820.9	20115.3	41820.9	41820.9	20115.3	20115.3	41820.9	37896.5	0	0	5.49428	5.49428	1	0	0.389703	0.116649
BF12_17.2.21_2-1_1-4_1v3_WD	12 month	2021-02-17	BF	2	1	1	4	54	1	30.186	7	PE	42522.8	18269.4	42522.8	42522.8	18269.4	18269.4	42522.8	36028.3	0	0	5.49428	5.49428	1	0	0.381156	0.887438	OK	ja	Pixel	grau
BF12_17.2.21_2-1_1-4_1v3_WD	12 month	2021-02-17	BF	2	1	1	4	55	1	30.186	7	PE	42583.6	20557.6	42583.6	42583.6	20557.6	20557.6	42583.6	38344.2	0	0	5.49428	5.49428	1	0	0.495483	0.0663698
BF12_17.2.21_2-1_1-4_1v3_WD	12 month	2021-02-17	BF	2	1	1	4	56	1	30.186	7	PE	42904.2	20606.8	42904.2	42904.2	20606.8	20606.8	42904.2	38394	0	0	5.49428	5.49428	1	0	0.405333	0.589644
BF12_17.2.21_2-1_1-4_1v3_WD	12 month	2021-02-17	BF	2	1	1	4	57	2	60.3721	7	PE	42937.4	19481.8	42937.4	42937.4	19481.8	19487.2	42937.4	37255.4	0	1	10.9226	5.4613	2	90	0.270222	0.907533	OK	ja	Fragment	grau
BF12_17.2.21_2-1_1-4_1v3_WD	12 month	2021-02-17	BF	2	1	1	4	58	8	241.488	8	PP	35807.2	22441.8	35807.2	35829.3	22436.3	22447.3	35818.3	40251.1	0.992508	-0.122183	28.141	15.8208	1.77873	172.982	0.753714	0.923311	OK	ja	Fragment	grau
BF12_17.2.21_2-1_1-4_1v3_WD	12 month	2021-02-17	BF	2	1	1	4	62	3	90.5581	13	PBT	36055.9	22906	36055.9	36061.5	22906	22911.5	36061.5	40721	0.707107	0.707107	13.2644	9.37932	1.41421	45	0.458987	0.211905
BF12_17.2.21_2-1_1-4_1v3_WD	12 month	2021-02-17	BF	2	1	1	4	63	1	30.186	16	EVAc	39433.1	21884.7	39433.1	39433.1	21884.7	21884.7	39433.1	39687.4	0	0	5.49428	5.49428	1	0	0.384559	0.346578
BF12_17.2.21_2-1_1-4_1v3_WD	12 month	2021-02-17	BF	2	1	1	4	66	1	30.186	16	EVAc	39598.9	21649.9	39598.9	39598.9	21649.9	21649.9	39598.9	39449.7	0	0	5.49428	5.49428	1	0	0.298328	0.405234
BF12_17.2.21_2-1_1-4_1v3_WD	12 month	2021-02-17	BF	2	1	1	4	67	2	60.3721	16	EVAc	39731.6	21808.3	39731.6	39731.6	21808.3	21813.7	39731.6	39610	0	1	10.9226	5.4613	2	90	0.321183	0.377539
BF12_17.2.21_2-1_1-4_1v3_WD	12 month	2021-02-17	BF	2	1	1	4	68	1	30.186	18	EVOH	37023.2	21355	37023.2	37023.2	21355	21355	37023.2	39151.2	0	0	5.49428	5.49428	1	0	0.462815	0.683607
BF12_17.2.21_2-1_1-4_1v3_WD	12 month	2021-02-17	BF	2	1	1	4	69	1	30.186	18	EVOH	37034.3	21360.5	37034.3	37034.3	21360.5	21360.5	37034.3	39156.7	0	0	5.49428	5.49428	1	0	0.374786	0.0781822
BF12_17.2.21_2-1_1-4_1v3_WD	12 month	2021-02-17	BF	2	1	1	4	70	2	60.3721	18	EVOH	39029.6	21497	39029.6	39035.1	21497	21497	39035.1	39294.9	1	0	11.0545	5.52726	2	0	0.433312	0.346701
BF12_17.2.21_2-1_1-4_1v3_WD	12 month	2021-02-17	BF	2	1	1	4	71	1	30.186	18	EVOH	39394.4	21868.4	39394.4	39394.4	21868.4	21868.4	39394.4	39670.8	0	0	5.49428	5.49428	1	0	0.446402	0.636259
BF12_17.2.21_2-1_1-4_1v3_WD	12 month	2021-02-17	BF	2	1	1	4	72	1	30.186	18	EVOH	39416.5	21879.3	39416.5	39416.5	21879.3	21879.3	39416.5	39681.8	0	0	5.49428	5.49428	1	0	0.449445	0.740765
BF12_17.2.21_2-1_1-4_1v3_WD	12 month	2021-02-17	BF	2	1	1	4	73	1	30.186	18	EVOH	39471.8	21808.3	39471.8	39471.8	21808.3	21808.3	39471.8	39610	0	0	5.49428	5.49428	1	0	0.431035	0.794647
BF12_17.2.21_2-1_1-4_1v3_WD	12 month	2021-02-17	BF	2	1	1	4	74	2	60.3721	18	EVOH	39499.4	21207.5	39499.4	39499.4	21207.5	21213	39499.4	39002	0	1	10.9226	5.4613	2	90	0.290644	0.809966
BF12_17.2.21_2-1_1-4_1v3_WD	12 month	2021-02-17	BF	2	1	1	4	75	1	30.186	18	EVOH	39499.4	21841	39499.4	39499.4	21841	21841	39499.4	39643.1	0	0	5.49428	5.49428	1	0	0.355576	0.785578
BF12_17.2.21_2-1_1-4_1v3_WD	12 month	2021-02-17	BF	2	1	1	4	76	2	60.3721	18	EVOH	39610	21660.8	39610	39610	21660.8	21666.3	39610	39466.3	0	1	10.9226	5.4613	2	90	0.374549	0.842897
BF12_17.2.21_2-1_1-4_1v3_WD	12 month	2021-02-17	BF	2	1	1	4	77	1	30.186	18	EVOH	39615.5	21677.2	39615.5	39615.5	21677.2	21677.2	39615.5	39477.3	0	0	5.49428	5.49428	1	0	0.298877	0.87258
BF12_17.2.21_2-1_1-4_1v3_WD	12 month	2021-02-17	BF	2	1	1	4	78	1	30.186	18	EVOH	39637.6	21715.4	39637.6	39637.6	21715.4	21715.4	39637.6	39516	0	0	5.49428	5.49428	1	0	0.389499	0.693487
BF12_17.2.21_2-1_1-4_1v3_WD	12 month	2021-02-17	BF	2	1	1	4	79	2	60.3721	18	EVOH	39665.2	21518.8	39665.2	39670.8	21518.8	21518.8	39665.2	39317	1	0	11.0545	5.52726	2	0	0.306878	0.785751
BF12_17.2.21_2-1_1-4_1v3_WD	12 month	2021-02-17	BF	2	1	1	4	80	1	30.186	18	EVOH	40234.6	17925.3	40234.6	40234.6	17925.3	17925.3	40234.6	35680.1	0	0	5.49428	5.49428	1	0	0.471785	0.22523
BF12_17.2.21_2-1_1-4_1v3_WD	12 month	2021-02-17	BF	2	1	1	4	81	1	30.186	18	EVOH	42710.8	20186.3	42710.8	42710.8	20186.3	20186.3	42710.8	37968.4	0	0	5.49428	5.49428	1	0	0.433067	0.623347
BF12_17.2.21_2-1_1-4_1v3_WD	12 month	2021-02-17	BF	2	1	1	4	82	1	30.186	18	EVOH	42854.5	21753.7	42854.5	42854.5	21753.7	21753.7	42854.5	39554.7	0	0	5.49428	5.49428	1	0	0.42815	0.320305
BF12_17.2.21_2-1_1-4_3v3	12 month	2021-02-17	BF	2	1	3	4	1	1	30.186	6	PVC	39708	23030.5	39708	39708	23030.5	23030.5	39708	41758.7	0	0	5.49428	5.49428	1	0	0.26011	0.464672
BF12_17.2.21_2-1_1-4_3v3	12 month	2021-02-17	BF	2	1	3	4	2	1	30.186	7	PE	33103	17165.1	33103	33103	17165.1	17165.1	33103	35822.4	0	0	5.49428	5.49428	1	0	0.324874	0.101716
BF12_17.2.21_2-1_1-4_3v3	12 month	2021-02-17	BF	2	1	3	4	3	1	30.186	7	PE	33163.8	20829.6	33163.8	33163.8	20829.6	20829.6	33163.8	39531.2	0	0	5.49428	5.49428	1	0	0.291499	0
BF12_17.2.21_2-1_1-4_3v3	12 month	2021-02-17	BF	2	1	3	4	4	1	30.186	7	PE	33180.4	20829.6	33180.4	33180.4	20829.6	20829.6	33180.4	39531.2	0	0	5.49428	5.49428	1	0	0.371371	0
BF12_17.2.21_2-1_1-4_3v3	12 month	2021-02-17	BF	2	1	3	4	5	1	30.186	7	PE	33196.9	20829.6	33196.9	33196.9	20829.6	20829.6	33196.9	39531.2	0	0	5.49428	5.49428	1	0	0.364062	0
BF12_17.2.21_2-1_1-4_3v3	12 month	2021-02-17	BF	2	1	3	4	6	1	30.186	7	PE	34142.1	17853.2	34142.1	34142.1	17853.2	17853.2	34142.1	36518.8	0	0	5.49428	5.49428	1	0	0.32256	0.603788
BF12_17.2.21_2-1_1-4_3v3	12 month	2021-02-17	BF	2	1	3	4	7	1	30.186	7	PE	34871.7	17667.5	34871.7	34871.7	17667.5	17667.5	34871.7	36330.9	0	0	5.49428	5.49428	1	0	0.287013	0.493691
BF12_17.2.21_2-1_1-4_3v3	12 month	2021-02-17	BF	2	1	3	4	8	8	241.488	7	PE	35148.1	15930.8	35148.1	35164.6	15930.8	15941.7	35153.6	34578.8	0.9665	-0.256668	22.9542	17.6163	1.30301	165.128	0.510786	0.640568
BF12_17.2.21_2-1_1-4_3v3	12 month	2021-02-17	BF	2	1	3	4	9	2	60.3721	7	PE	36037.9	21441.3	36037.9	36043.5	21441.3	21441.3	36043.5	40150.2	1	0	11.0545	5.52726	2	0	0.489956	0.510476
BF12_17.2.21_2-1_1-4_3v3	12 month	2021-02-17	BF	2	1	3	4	10	3	90.5581	7	PE	36037.9	21463.1	36037.9	36043.5	21463.1	21468.6	36037.9	40177.9	0.707107	0.707107	13.2644	9.37932	1.41421	45	0.329671	0.203552
BF12_17.2.21_2-1_1-4_3v3	12 month	2021-02-17	BF	2	1	3	4	11	1	30.186	7	PE	36496.7	15308.2	36496.7	36496.7	15308.2	15308.2	36496.7	33943.1	0	0	5.49428	5.49428	1	0	0.325059	0.28054
BF12_17.2.21_2-1_1-4_3v3	12 month	2021-02-17	BF	2	1	3	4	12	54	1630.05	7	PE	37099.2	21916.4	37099.2	37165.5	21900	21938.2	37137.9	40631.1	0.998189	-0.0601482	71.7312	45.4759	1.57735	176.552	0.657778	0.592696
BF12_17.2.21_2-1_1-4_3v3	12 month	2021-02-17	BF	2	1	3	4	13	1	30.186	7	PE	37519.3	20698.5	37519.3	37519.3	20698.5	20698.5	37519.3	39398.5	0	0	5.49428	5.49428	1	0	0.367957	0.627759
BF12_17.2.21_2-1_1-4_3v3	12 month	2021-02-17	BF	2	1	3	4	14	1	30.186	7	PE	38259.9	18284.6	38259.9	38259.9	18284.6	18284.6	38259.9	36955.5	0	0	5.49428	5.49428	1	0	0.353825	0.254052
BF12_17.2.21_2-1_1-4_3v3	12 month	2021-02-17	BF	2	1	3	4	15	266	8029.48	7	PE	38569.4	20354.5	38469.9	38569.4	20288.9	20398.2	38514.2	39039.2	0.502531	0.864559	124.974	90.6083	1.37928	59.8324	0	0
BF12_17.2.21_2-1_1-4_3v3	12 month	2021-02-17	BF	2	1	3	4	16	11	332.046	8	PP	40636.6	15892.6	40625.6	40636.6	15865.3	15892.6	40631.1	34518	0.400467	0.916311	34.9242	15.4998	2.25321	66.3926	0	0	OK	ja	Fragment	grau
BF12_17.2.21_2-1_1-4_3v3	12 month	2021-02-17	BF	2	1	3	4	17	14	422.604	12	PS	40056.3	16274.9	40034.2	40056.3	16264	16274.9	40045.2	34915.9	0.992199	0.124664	28.8366	18.5593	1.55376	7.16136	0	0	OK	ja	Fragment	grau
BF12_17.2.21_2-1_1-4_3v3	12 month	2021-02-17	BF	2	1	3	4	19	2	60.3721	7	PE	39542.2	15799.7	39542.2	39542.2	15799.7	15805.2	39542.2	34440.6	0	1	10.9226	5.4613	2	90	0.292444	0.0773188
BF12_17.2.21_2-1_1-4_3v3	12 month	2021-02-17	BF	2	1	3	4	20	1	30.186	7	PE	40266.3	18366.6	40266.3	40266.3	18366.6	18366.6	40266.3	37038.4	0	0	5.49428	5.49428	1	0	0.371945	0.108757
BF12_17.2.21_2-1_1-4_3v3	12 month	2021-02-17	BF	2	1	3	4	21	1	30.186	7	PE	41382.8	21206.4	41382.8	41382.8	21206.4	21206.4	41382.8	39912.6	0	0	5.49428	5.49428	1	0	0.42677	0.684597
BF12_17.2.21_2-1_1-4_3v3	12 month	2021-02-17	BF	2	1	3	4	22	1	30.186	7	PE	41692.3	18748.8	41692.3	41692.3	18748.8	18748.8	41692.3	37425.3	0	0	5.49428	5.49428	1	0	0.331852	0.571173
BF12_17.2.21_2-1_1-4_3v3	12 month	2021-02-17	BF	2	1	3	4	23	1	30.186	7	PE	43477.6	18399.3	43477.6	43477.6	18399.3	18399.3	43477.6	37071.5	0	0	5.49428	5.49428	1	0	0.345733	0.111746
BF12_17.2.21_2-1_1-4_3v3	12 month	2021-02-17	BF	2	1	3	4	24	1	30.186	8	PP	38597.1	19835.6	38597.1	38597.1	19835.6	19835.6	38597.1	38525.2	0	0	5.49428	5.49428	1	0	0.40946	0.913277	OK	ja	Pixel	grau
BF12_17.2.21_2-1_1-4_3v3	12 month	2021-02-17	BF	2	1	3	4	28	25	754.651	12	PS	38707.6	17749.4	38707.6	38740.8	17744	17765.8	38724.2	36419.3	0.967275	0.253731	41.7807	26.8921	1.55364	14.6984	0.684444	0.886697	OK	ja	Fragment	weiß
BF12_17.2.21_2-1_1-4_3v3	12 month	2021-02-17	BF	2	1	3	4	31	1	30.186	18	EVOH	33910	17656.6	33910	33910	17656.6	17656.6	33910	36319.8	0	0	5.49428	5.49428	1	0	0.442027	0.809461
BF12_17.2.21_2-1_1-4_3v3	12 month	2021-02-17	BF	2	1	3	4	32	2	60.3721	18	EVOH	34766.7	17432.7	34766.7	34766.7	17432.7	17438.1	34766.7	36098.7	0	1	10.9226	5.4613	2	90	0.422598	0.895255
BF12_17.2.21_2-1_1-4_3v3	12 month	2021-02-17	BF	2	1	3	4	33	1	30.186	18	EVOH	35280.7	19136.6	35280.7	35280.7	19136.6	19136.6	35280.7	37817.7	0	0	5.49428	5.49428	1	0	0.401762	0.786041
BF12_17.2.21_2-1_1-4_3v3	12 month	2021-02-17	BF	2	1	3	4	34	1	30.186	18	EVOH	38132.8	18404.8	38132.8	38132.8	18404.8	18404.8	38132.8	37077.1	0	0	5.49428	5.49428	1	0	0.412786	0.839224
BF12_17.2.21_2-1_1-4_3v3	12 month	2021-02-17	BF	2	1	3	4	35	1	30.186	18	EVOH	38956.3	15592.2	38956.3	38956.3	15592.2	15592.2	38956.3	34230.5	0	0	5.49428	5.49428	1	0	0.417875	0.760472
BF12_17.2.21_2-1_1-4_3v3	12 month	2021-02-17	BF	2	1	3	4	36	1	30.186	18	EVOH	38967.4	15586.8	38967.4	38967.4	15586.8	15586.8	38967.4	34225	0	0	5.49428	5.49428	1	0	0.41398	0.775455
BF12_17.2.21_2-1_1-4_3v3	12 month	2021-02-17	BF	2	1	3	4	37	1	30.186	18	EVOH	39542.2	16471.5	39542.2	39542.2	16471.5	16471.5	39542.2	35120.4	0	0	5.49428	5.49428	1	0	0.329463	0.737098
BF12_17.2.21_2-1_1-4_3v3	12 month	2021-02-17	BF	2	1	3	4	38	2	60.3721	18	EVOH	40095	22091.2	40095	40095	22091.2	22096.6	40095	40808	0	1	10.9226	5.4613	2	90	0.277319	0.752162
BF12_17.2.21_2-1_1-4_3v3	12 month	2021-02-17	BF	2	1	3	4	39	1	30.186	18	EVOH	42504.8	18388.4	42504.8	42504.8	18388.4	18388.4	42504.8	37060.5	0	0	5.49428	5.49428	1	0	0.301459	0.401994
BF12-17.2.21_1-1_1-4_4v4WD	12 month	2021-02-17	BF	1	1	4	4	1	1	30.186	1	PU	36887.7	16864	36887.7	36887.7	16864	16864	36887.7	35760.2	0	0	5.49428	5.49428	1	0	0.314103	0.380532
BF12-17.2.21_1-1_1-4_4v4WD	12 month	2021-02-17	BF	1	1	4	4	2	1	30.186	1	PU	36893.3	17377.3	36893.3	36893.3	17377.3	17377.3	36893.3	36279.7	0	0	5.49428	5.49428	1	0	0.449459	0.875866
BF12-17.2.21_1-1_1-4_4v4WD	12 month	2021-02-17	BF	1	1	4	4	3	2	60.3721	1	PU	38932.8	19643.8	38932.8	38938.4	19643.8	19643.8	38938.4	38573.6	1	0	11.0545	5.52726	2	0	0.0821387	0.234683
BF12-17.2.21_1-1_1-4_4v4WD	12 month	2021-02-17	BF	1	1	4	4	4	2	60.3721	1	PU	43271.7	19174.1	43271.7	43271.7	19174.1	19179.5	43271.7	38098.2	0	1	10.9226	5.4613	2	90	0.45458	0
BF12-17.2.21_1-1_1-4_4v4WD	12 month	2021-02-17	BF	1	1	4	4	5	1	30.186	1	PU	43288.3	19228.7	43288.3	43288.3	19228.7	19228.7	43288.3	38153.5	0	0	5.49428	5.49428	1	0	0.56832	0.108346
BF12-17.2.21_1-1_1-4_4v4WD	12 month	2021-02-17	BF	1	1	4	4	6	1	30.186	1	PU	43293.8	19168.6	43293.8	43293.8	19168.6	19168.6	43293.8	38092.7	0	0	5.49428	5.49428	1	0	0.378933	0.0097993
BF12-17.2.21_1-1_1-4_4v4WD	12 month	2021-02-17	BF	1	1	4	4	7	1	30.186	1	PU	43304.9	19212.3	43304.9	43304.9	19212.3	19212.3	43304.9	38136.9	0	0	5.49428	5.49428	1	0	0.388895	0.313859
BF12-17.2.21_1-1_1-4_4v4WD	12 month	2021-02-17	BF	1	1	4	4	8	2	60.3721	3	PA	35622	17983.5	35622	35622	17983.5	17989	35622	36893.3	0	1	10.9226	5.4613	2	90	0.449259	0.501091
BF12-17.2.21_1-1_1-4_4v4WD	12 month	2021-02-17	BF	1	1	4	4	9	3	90.5581	3	PA	41713	20299.1	41713	41718.6	20299.1	20304.6	41713	39236.8	0.707107	-0.707107	13.2644	9.37932	1.41421	135	0.403927	0.927999	OK	ja	Fragment	grau
BF12-17.2.21_1-1_1-4_4v4WD	12 month	2021-02-17	BF	1	1	4	4	10	1	30.186	4	PC	36384.8	23526.7	36384.8	36384.8	23526.7	23526.7	36384.8	42503.4	0	0	5.49428	5.49428	1	0	0.383243	0.592134
BF12-17.2.21_1-1_1-4_4v4WD	12 month	2021-02-17	BF	1	1	4	4	11	2	60.3721	4	PC	39944.3	21582.5	39944.3	39944.3	21582.5	21588	39944.3	40541.3	0	1	10.9226	5.4613	2	90	0.451709	0.137853
BF12-17.2.21_1-1_1-4_4v4WD	12 month	2021-02-17	BF	1	1	4	4	12	2	60.3721	6	PVC	38910.7	19594.6	38910.7	38916.3	19594.6	19594.6	38916.3	38523.8	1	0	11.0545	5.52726	2	0	0.25005	0
BF12-17.2.21_1-1_1-4_4v4WD	12 month	2021-02-17	BF	1	1	4	4	13	1	30.186	7	PE	34129.6	20315.5	34129.6	34129.6	20315.5	20315.5	34129.6	39253.4	0	0	5.49428	5.49428	1	0	0.4576	0.553531
BF12-17.2.21_1-1_1-4_4v4WD	12 month	2021-02-17	BF	1	1	4	4	14	1	30.186	7	PE	34295.5	17644.9	34295.5	34295.5	17644.9	17644.9	34295.5	36550.6	0	0	5.49428	5.49428	1	0	0.533845	0.295275
BF12-17.2.21_1-1_1-4_4v4WD	12 month	2021-02-17	BF	1	1	4	4	15	1	30.186	7	PE	34654.7	18202	34654.7	34654.7	18202	18202	34654.7	37114.4	0	0	5.49428	5.49428	1	0	0.366364	0.0462162
BF12-17.2.21_1-1_1-4_4v4WD	12 month	2021-02-17	BF	1	1	4	4	16	1	30.186	7	PE	35036.1	19337.9	35036.1	35036.1	19337.9	19337.9	35036.1	38264	0	0	5.49428	5.49428	1	0	0.440124	0.189217
BF12-17.2.21_1-1_1-4_4v4WD	12 month	2021-02-17	BF	1	1	4	4	17	1	30.186	7	PE	35091.4	21500.6	35091.4	35091.4	21500.6	21500.6	35091.4	40452.8	0	0	5.49428	5.49428	1	0	0.461483	0
BF12-17.2.21_1-1_1-4_4v4WD	12 month	2021-02-17	BF	1	1	4	4	18	4	120.744	7	PE	35323.5	21358.6	35323.5	35329.1	21358.6	21369.5	35323.5	40314.6	0	1	16.3839	10.9226	1.5	90	0.438044	0.185996
BF12-17.2.21_1-1_1-4_4v4WD	12 month	2021-02-17	BF	1	1	4	4	19	3	90.5581	7	PE	35749.1	16301.4	35749.1	35754.7	16301.4	16306.9	35749.1	35196.4	0.707107	0.707107	13.2644	9.37932	1.41421	45	0.286094	0
BF12-17.2.21_1-1_1-4_4v4WD	12 month	2021-02-17	BF	1	1	4	4	20	1	30.186	7	PE	35832	17923.4	35832	35832	17923.4	17923.4	35832	36832.5	0	0	5.49428	5.49428	1	0	0.361512	0.123306
BF12-17.2.21_1-1_1-4_4v4WD	12 month	2021-02-17	BF	1	1	4	4	21	1	30.186	7	PE	35848.6	16421.6	35848.6	35848.6	16421.6	16421.6	35848.6	35312.5	0	0	5.49428	5.49428	1	0	0.398027	0
BF12-17.2.21_1-1_1-4_4v4WD	12 month	2021-02-17	BF	1	1	4	4	22	1	30.186	7	PE	36091.8	22658.4	36091.8	36091.8	22658.4	22658.4	36091.8	41624.6	0	0	5.49428	5.49428	1	0	0.465381	0.243003
BF12-17.2.21_1-1_1-4_4v4WD	12 month	2021-02-17	BF	1	1	4	4	23	1	30.186	7	PE	36395.8	22734.8	36395.8	36395.8	22734.8	22734.8	36395.8	41702	0	0	5.49428	5.49428	1	0	0.509383	0.0501214
BF12-17.2.21_1-1_1-4_4v4WD	12 month	2021-02-17	BF	1	1	4	4	24	1	30.186	7	PE	36440	22723.9	36440	36440	22723.9	22723.9	36440	41690.9	0	0	5.49428	5.49428	1	0	0.531556	0.322123
BF12-17.2.21_1-1_1-4_4v4WD	12 month	2021-02-17	BF	1	1	4	4	25	1	30.186	7	PE	36605.9	21921.1	36605.9	36605.9	21921.1	21921.1	36605.9	40878.4	0	0	5.49428	5.49428	1	0	0.31584	0.226718
BF12-17.2.21_1-1_1-4_4v4WD	12 month	2021-02-17	BF	1	1	4	4	26	1	30.186	7	PE	36821.4	19507.2	36821.4	36821.4	19507.2	19507.2	36821.4	38435.4	0	0	5.49428	5.49428	1	0	0.517435	0.256762
BF12-17.2.21_1-1_1-4_4v4WD	12 month	2021-02-17	BF	1	1	4	4	27	2	60.3721	7	PE	37153.1	20905.3	37153.1	37153.1	20905.3	20910.8	37153.1	39855.9	0	1	10.9226	5.4613	2	90	0.285255	0.198395
BF12-17.2.21_1-1_1-4_4v4WD	12 month	2021-02-17	BF	1	1	4	4	28	1	30.186	7	PE	37490.2	23668.7	37490.2	37490.2	23668.7	23668.7	37490.2	42647.2	0	0	5.49428	5.49428	1	0	0.455301	0.160391
BF12-17.2.21_1-1_1-4_4v4WD	12 month	2021-02-17	BF	1	1	4	4	29	1	30.186	7	PE	38148	16727.4	38148	38148	16727.4	16727.4	38148	35622	0	0	5.49428	5.49428	1	0	0.420859	0.276703
BF12-17.2.21_1-1_1-4_4v4WD	12 month	2021-02-17	BF	1	1	4	4	30	1	30.186	7	PE	38324.8	22429	38324.8	38324.8	22429	22429	38324.8	41392.5	0	0	5.49428	5.49428	1	0	0.375723	0
BF12-17.2.21_1-1_1-4_4v4WD	12 month	2021-02-17	BF	1	1	4	4	31	1	30.186	7	PE	38805.7	22385.3	38805.7	38805.7	22385.3	22385.3	38805.7	41348.2	0	0	5.49428	5.49428	1	0	0.4319	0
BF12-17.2.21_1-1_1-4_4v4WD	12 month	2021-02-17	BF	1	1	4	4	32	1	30.186	7	PE	38877.6	19611	38877.6	38877.6	19611	19611	38877.6	38540.4	0	0	5.49428	5.49428	1	0	0.426732	0
BF12-17.2.21_1-1_1-4_4v4WD	12 month	2021-02-17	BF	1	1	4	4	33	1	30.186	7	PE	39242.4	17186.2	39242.4	39242.4	17186.2	17186.2	39242.4	36086.3	0	0	5.49428	5.49428	1	0	0.327	0.174465
BF12-17.2.21_1-1_1-4_4v4WD	12 month	2021-02-17	BF	1	1	4	4	34	1	30.186	7	PE	39281.1	18972	39281.1	39281.1	18972	18972	39281.1	37893.7	0	0	5.49428	5.49428	1	0	0.481849	0.338195
BF12-17.2.21_1-1_1-4_4v4WD	12 month	2021-02-17	BF	1	1	4	4	35	1	30.186	7	PE	39496.6	23821.6	39496.6	39496.6	23821.6	23821.6	39496.6	42801.9	0	0	5.49428	5.49428	1	0	0.363224	0
BF12-17.2.21_1-1_1-4_4v4WD	12 month	2021-02-17	BF	1	1	4	4	36	2	60.3721	7	PE	39944.3	16356.1	39944.3	39944.3	16356.1	16361.5	39944.3	35246.2	0	1	10.9226	5.4613	2	90	0.4288	0.504533
BF12-17.2.21_1-1_1-4_4v4WD	12 month	2021-02-17	BF	1	1	4	4	37	2	60.3721	7	PE	39955.4	20981.8	39955.4	39955.4	20981.8	20987.2	39955.4	39933.3	0	1	10.9226	5.4613	2	90	0.456761	0.780737
BF12-17.2.21_1-1_1-4_4v4WD	12 month	2021-02-17	BF	1	1	4	4	38	1	30.186	7	PE	40336.8	19206.9	40336.8	40336.8	19206.9	19206.9	40336.8	38131.4	0	0	5.49428	5.49428	1	0	0.465422	0.0712275
BF12-17.2.21_1-1_1-4_4v4WD	12 month	2021-02-17	BF	1	1	4	4	39	1	30.186	7	PE	40856.3	21899.3	40856.3	40856.3	21899.3	21899.3	40856.3	40856.3	0	0	5.49428	5.49428	1	0	0.436651	0.242577
BF12-17.2.21_1-1_1-4_4v4WD	12 month	2021-02-17	BF	1	1	4	4	40	1	30.186	7	PE	40955.8	16842.1	40955.8	40955.8	16842.1	16842.1	40955.8	35738.1	0	0	5.49428	5.49428	1	0	0.486135	0.477705
BF12-17.2.21_1-1_1-4_4v4WD	12 month	2021-02-17	BF	1	1	4	4	41	2	60.3721	7	PE	40977.9	16842.1	40977.9	40977.9	16842.1	16847.6	40977.9	35743.6	0	1	10.9226	5.4613	2	90	0.386362	0.503823
BF12-17.2.21_1-1_1-4_4v4WD	12 month	2021-02-17	BF	1	1	4	4	42	1	30.186	7	PE	41094	20337.3	41094	41094	20337.3	20337.3	41094	39275.5	0	0	5.49428	5.49428	1	0	0.341386	0.234167
BF12-17.2.21_1-1_1-4_4v4WD	12 month	2021-02-17	BF	1	1	4	4	43	1	30.186	7	PE	41724.1	17120.6	41724.1	41724.1	17120.6	17120.6	41724.1	36020	0	0	5.49428	5.49428	1	0	0.198909	0.198206
BF12-17.2.21_1-1_1-4_4v4WD	12 month	2021-02-17	BF	1	1	4	4	44	1	30.186	7	PE	41729.6	17126.1	41729.6	41729.6	17126.1	17126.1	41729.6	36025.5	0	0	5.49428	5.49428	1	0	0.376073	0.345526
BF12-17.2.21_1-1_1-4_4v4WD	12 month	2021-02-17	BF	1	1	4	4	45	1	30.186	7	PE	42238.1	16110.3	42238.1	42238.1	16110.3	16110.3	42238.1	34997.4	0	0	5.49428	5.49428	1	0	0.373136	0
BF12-17.2.21_1-1_1-4_4v4WD	12 month	2021-02-17	BF	1	1	4	4	46	1	30.186	7	PE	42580.8	21260.3	42580.8	42580.8	21260.3	21260.3	42580.8	40209.6	0	0	5.49428	5.49428	1	0	0.385709	0.0429623
BF12-17.2.21_1-1_1-4_4v4WD	12 month	2021-02-17	BF	1	1	4	4	47	1	30.186	7	PE	42768.8	21751.8	42768.8	42768.8	21751.8	21751.8	42768.8	40707.1	0	0	5.49428	5.49428	1	0	0.379962	0
BF12-17.2.21_1-1_1-4_4v4WD	12 month	2021-02-17	BF	1	1	4	4	48	1	30.186	9	POM	36064.2	16694.7	36064.2	36064.2	16694.7	16694.7	36064.2	35588.8	0	0	5.49428	5.49428	1	0	0.340402	0
BF12-17.2.21_1-1_1-4_4v4WD	12 month	2021-02-17	BF	1	1	4	4	49	1	30.186	18	EVOH	35782.3	16235.9	35782.3	35782.3	16235.9	16235.9	35782.3	35124.6	0	0	5.49428	5.49428	1	0	0.330949	0
BF12-17.2.21_1-1_1-4_4v4WD	12 month	2021-02-17	BF	1	1	4	4	50	1	30.186	18	EVOH	38413.3	20615.9	38413.3	38413.3	20615.9	20615.9	38413.3	39557.4	0	0	5.49428	5.49428	1	0	0.420755	0.540297
BF12-17.2.21_1-1_1-4_4v4WD	12 month	2021-02-17	BF	1	1	4	4	51	1	30.186	18	EVOH	38590.1	17289.9	38590.1	38590.1	17289.9	17289.9	38590.1	36191.3	0	0	5.49428	5.49428	1	0	0.381876	0.582906
BF12-17.2.21_1-1_1-4_4v4WD	12 month	2021-02-17	BF	1	1	4	4	52	1	30.186	18	EVOH	39021.3	23690.6	39021.3	39021.3	23690.6	23690.6	39021.3	42669.3	0	0	5.49428	5.49428	1	0	0.524824	0.257025
BF12-17.2.21_1-1_1-4_4v4WD	12 month	2021-02-17	BF	1	1	4	4	53	1	30.186	18	EVOH	39176	18759	39176	39176	18759	18759	39176	37678.1	0	0	5.49428	5.49428	1	0	0.389209	0.586414
BF12-17.2.21_1-1_1-4_4v4WD	12 month	2021-02-17	BF	1	1	4	4	54	1	30.186	18	EVOH	39192.6	18764.5	39192.6	39192.6	18764.5	18764.5	39192.6	37683.7	0	0	5.49428	5.49428	1	0	0.415505	0.356769
BF12-17.2.21_1-1_1-4_4v4WD	12 month	2021-02-17	BF	1	1	4	4	55	2	60.3721	18	EVOH	39806.1	15067.2	39806.1	39811.7	15067.2	15067.2	39811.7	33941.7	1	0	11.0545	5.52726	2	0	0.585713	0.0363612
BF12-17.2.21_1-1_1-4_4v4WD	12 month	2021-02-17	BF	1	1	4	4	56	1	30.186	18	EVOH	40839.7	21659	40839.7	40839.7	21659	21659	40839.7	40613.1	0	0	5.49428	5.49428	1	0	0.323762	0.38428
BF12-17.2.21_1-1_1-4_4v4WD	12 month	2021-02-17	BF	1	1	4	4	57	1	30.186	18	EVOH	40955.8	17082.4	40955.8	40955.8	17082.4	17082.4	40955.8	35981.3	0	0	5.49428	5.49428	1	0	0.247425	0.9278
BF12-17.2.21_1-1_1-4_4v4WD	12 month	2021-02-17	BF	1	1	4	4	58	2	60.3721	18	EVOH	41762.8	18726.3	41762.8	41762.8	18726.3	18731.7	41762.8	37645	0	1	10.9226	5.4613	2	90	0.435361	0.56724
BF12-17.2.21_1-1_1-4_4v4WD	12 month	2021-02-17	BF	1	1	4	4	59	1	30.186	18	EVOH	43432	18409.5	43432	43432	18409.5	18409.5	43432	37324.4	0	0	5.49428	5.49428	1	0	0.336094	0.358315
BF12-17.2.21_1-3-1_4-3v3	12 month	2021-02-17	BF	1	3	3	4	1	1	30.186	6	PVC	38072.9	16875.3	38072.9	38072.9	16875.3	16875.3	38072.9	35403.2	0	0	5.49428	5.49428	1	0	0.349867	0.199774
BF12-17.2.21_1-3-1_4-3v3	12 month	2021-02-17	BF	1	3	3	4	2	1	30.186	6	PVC	38139.2	24013.2	38139.2	38139.2	24013.2	24013.2	38139.2	42627.3	0	0	5.49428	5.49428	1	0	0.213973	0.209933
BF12-17.2.21_1-3-1_4-3v3	12 month	2021-02-17	BF	1	3	3	4	3	2	60.3721	6	PVC	38144.7	24018.7	38144.7	38150.2	24018.7	24018.7	38144.7	42632.9	1	0	11.0545	5.52726	2	0	0.341518	0.19282
BF12-17.2.21_1-3-1_4-3v3	12 month	2021-02-17	BF	1	3	3	4	4	2	60.3721	6	PVC	38144.7	24035.1	38144.7	38150.2	24035.1	24035.1	38144.7	42649.4	1	0	11.0545	5.52726	2	0	0.368059	0.180401
BF12-17.2.21_1-3-1_4-3v3	12 month	2021-02-17	BF	1	3	3	4	5	1	30.186	6	PVC	38470.8	24532.1	38470.8	38470.8	24532.1	24532.1	38470.8	43152.4	0	0	5.49428	5.49428	1	0	0.335061	0.276842
BF12-17.2.21_1-3-1_4-3v3	12 month	2021-02-17	BF	1	3	3	4	6	1	30.186	6	PVC	39847.1	19851.7	39847.1	39847.1	19851.7	19851.7	39847.1	38415.6	0	0	5.49428	5.49428	1	0	0.38928	0.111001
BF12-17.2.21_1-3-1_4-3v3	12 month	2021-02-17	BF	1	3	3	4	7	1	30.186	7	PE	34032.4	19507.7	34032.4	34032.4	19507.7	19507.7	34032.4	38067.3	0	0	5.49428	5.49428	1	0	0.217505	0.0272099
BF12-17.2.21_1-3-1_4-3v3	12 month	2021-02-17	BF	1	3	3	4	8	1	30.186	7	PE	35281.6	17263.1	35281.6	35281.6	17263.1	17263.1	35281.6	35795.6	0	0	5.49428	5.49428	1	0	0.263054	0
BF12-17.2.21_1-3-1_4-3v3	12 month	2021-02-17	BF	1	3	3	4	9	1	30.186	7	PE	35452.9	23680.1	35452.9	35452.9	23680.1	23680.1	35452.9	42290.2	0	0	5.49428	5.49428	1	0	0.403128	0
BF12-17.2.21_1-3-1_4-3v3	12 month	2021-02-17	BF	1	3	3	4	10	1	30.186	7	PE	39288.9	23101.2	39288.9	39288.9	23101.2	23101.2	39288.9	41704.3	0	0	5.49428	5.49428	1	0	0.209963	0.163475
BF12-17.2.21_1-3-1_4-3v3	12 month	2021-02-17	BF	1	3	3	4	11	1	30.186	7	PE	40615.4	16787.9	40615.4	40615.4	16787.9	16787.9	40615.4	35314.8	0	0	5.49428	5.49428	1	0	0.357503	0.0364539
BF12-17.2.21_1-3-1_4-3v3	12 month	2021-02-17	BF	1	3	3	4	12	2	60.3721	7	PE	42522.3	20261.3	42522.3	42522.3	20261.3	20266.8	42522.3	38830.1	0	1	10.9226	5.4613	2	90	0.350827	0
BF12-17.2.21_1-3-1_4-3v3	12 month	2021-02-17	BF	1	3	3	4	13	2	60.3721	12	PS	36724.2	21583	36724.2	36724.2	21583	21588.4	36724.2	40167.7	0	1	10.9226	5.4613	2	90	0.690418	0.787681	OK	ja	Fragment	grau
BF12-17.2.21_1-3-1_4-3v3	12 month	2021-02-17	BF	1	3	3	4	14	1	30.186	18	EVOH	38100.5	23958.6	38100.5	38100.5	23958.6	23958.6	38100.5	42572.1	0	0	5.49428	5.49428	1	0	0.501665	0.88152
BF12-17.2.21_1-3-1_4-3v3	12 month	2021-02-17	BF	1	3	3	4	15	4	120.744	18	EVOH	38924.1	17639.9	38924.1	38935.1	17639.9	17645.4	38929.6	36177	0.948683	-0.316228	17.7412	10.758	1.64911	161.565	0.39205	0.431746
BF12-17.2.21-2-1-1_4 -2v3	12 month	2021-02-17	BF	2	1	2	4	1	1	30.186	1	PU	36186.1	23792	36186.1	36186.1	23792	23792	36186.1	40071.8	0	0	5.49428	5.49428	1	0	0.456901	0
BF12-17.2.21-2-1-1_4 -2v3	12 month	2021-02-17	BF	2	1	2	4	2	1	30.186	1	PU	37778	22606.9	37778	37778	22606.9	22606.9	37778	38872.3	0	0	5.49428	5.49428	1	0	0.404836	0
BF12-17.2.21-2-1-1_4 -2v3	12 month	2021-02-17	BF	2	1	2	4	3	1	30.186	1	PU	38408.1	23874	38408.1	38408.1	23874	23874	38408.1	40154.7	0	0	5.49428	5.49428	1	0	0.400828	0
BF12-17.2.21-2-1-1_4 -2v3	12 month	2021-02-17	BF	2	1	2	4	4	1	30.186	1	PU	40817.9	19570.5	40817.9	40817.9	19570.5	19570.5	40817.9	35799.2	0	0	5.49428	5.49428	1	0	0.239052	0.0519754
BF12-17.2.21-2-1-1_4 -2v3	12 month	2021-02-17	BF	2	1	2	4	5	1	30.186	1	PU	41691.3	22082.7	41691.3	41691.3	22082.7	22082.7	41691.3	38341.7	0	0	5.49428	5.49428	1	0	0.381658	0.077214
BF12-17.2.21-2-1-1_4 -2v3	12 month	2021-02-17	BF	2	1	2	4	6	2	60.3721	1	PU	42089.2	18467.3	42089.2	42089.2	18467.3	18472.7	42089.2	34682.7	0	1	10.9226	5.4613	2	90	0.443733	0.0311851
BF12-17.2.21-2-1-1_4 -2v3	12 month	2021-02-17	BF	2	1	2	4	7	1	30.186	3	PA	36186.1	22579.6	36186.1	36186.1	22579.6	22579.6	36186.1	38844.7	0	0	5.49428	5.49428	1	0	0.519381	0.668716	OK	ja	Pixel	grau
BF12-17.2.21-2-1-1_4 -2v3	12 month	2021-02-17	BF	2	1	2	4	8	1	30.186	3	PA	36197.2	23196.8	36197.2	36197.2	23196.8	23196.8	36197.2	39469.3	0	0	5.49428	5.49428	1	0	0.367935	0.639785
BF12-17.2.21-2-1-1_4 -2v3	12 month	2021-02-17	BF	2	1	2	4	9	1	30.186	3	PA	36727.8	21705.8	36727.8	36727.8	21705.8	21705.8	36727.8	37960.4	0	0	5.49428	5.49428	1	0	0.512975	0.62715
BF12-17.2.21-2-1-1_4 -2v3	12 month	2021-02-17	BF	2	1	2	4	10	1	30.186	3	PA	37192.1	21722.2	37192.1	37192.1	21722.2	21722.2	37192.1	37976.9	0	0	5.49428	5.49428	1	0	0.417792	0.573874
BF12-17.2.21-2-1-1_4 -2v3	12 month	2021-02-17	BF	2	1	2	4	11	2	60.3721	3	PA	37203.1	21410.9	37203.1	37208.6	21410.9	21410.9	37203.1	37661.9	1	0	11.0545	5.52726	2	0	0.400245	0.672319
BF12-17.2.21-2-1-1_4 -2v3	12 month	2021-02-17	BF	2	1	2	4	12	1	30.186	3	PA	41464.6	22230.1	41464.6	41464.6	22230.1	22230.1	41464.6	38491	0	0	5.49428	5.49428	1	0	0.430318	0.661793
BF12-17.2.21-2-1-1_4 -2v3	12 month	2021-02-17	BF	2	1	2	4	13	1	30.186	7	PE	33267.7	21771.4	33267.7	33267.7	21771.4	21771.4	33267.7	38026.7	0	0	5.49428	5.49428	1	0	0.410643	0.132089
BF12-17.2.21-2-1-1_4 -2v3	12 month	2021-02-17	BF	2	1	2	4	14	1	30.186	7	PE	33356.1	22115.4	33356.1	33356.1	22115.4	22115.4	33356.1	38374.9	0	0	5.49428	5.49428	1	0	0.423101	0
BF12-17.2.21-2-1-1_4 -2v3	12 month	2021-02-17	BF	2	1	2	4	15	37	1116.88	7	PE	33455.6	21094.2	33455.6	33483.3	21077.8	21126.9	33472.2	37346.8	0.0173117	0.99985	54.7004	32.9529	1.65996	89.0081	0.7616	0.850552	OK	ja	Fragment	grau
BF12-17.2.21-2-1-1_4 -2v3	12 month	2021-02-17	BF	2	1	2	4	16	1	30.186	7	PE	33615.9	22377.6	33615.9	33615.9	22377.6	22377.6	33615.9	38640.2	0	0	5.49428	5.49428	1	0	0.4352	0.150379
BF12-17.2.21-2-1-1_4 -2v3	12 month	2021-02-17	BF	2	1	2	4	17	1	30.186	7	PE	34080.2	20531.6	34080.2	34080.2	20531.6	20531.6	34080.2	36772	0	0	5.49428	5.49428	1	0	0.421188	0.0811449
BF12-17.2.21-2-1-1_4 -2v3	12 month	2021-02-17	BF	2	1	2	4	18	1	30.186	7	PE	34505.8	19379.3	34505.8	34505.8	19379.3	19379.3	34505.8	35605.7	0	0	5.49428	5.49428	1	0	0.408758	0.446342
BF12-17.2.21-2-1-1_4 -2v3	12 month	2021-02-17	BF	2	1	2	4	19	1	30.186	7	PE	34715.8	20684.6	34715.8	34715.8	20684.6	20684.6	34715.8	36926.8	0	0	5.49428	5.49428	1	0	0.440393	0
BF12-17.2.21-2-1-1_4 -2v3	12 month	2021-02-17	BF	2	1	2	4	20	1	30.186	7	PE	35086.2	24895.2	35086.2	35086.2	24895.2	24895.2	35086.2	41188.3	0	0	5.49428	5.49428	1	0	0.439391	0.339663
[truncated: 1,609 more rows]

## Sheet: flow_channel_experiments
exp	ch	par_siz	par_con	fv	sub	bf_vol	tot_vol	dil	rep	par_cou1	par_cou2	par_cou3	par_cou4	par_mean	par_con_end	par_con_surf
experiment	channel	particle size	initial particle concentration	flow velocity	substrate(BF = biofilms, PR = plexiglass rough, PS = plexiglass smooth, CR = clay tile rough, CS = clay tile smooth)	volume of sedimented organic matter in biofilm samples	total sample volume	dilution factor	replicate (tiles)	replicates per tile	replicates per tile	replicates per tile	replicates per tile	mean particle concentration across all replicates	particle concentration per tile with regard to dilution factors	particle concentration per surface area
1	1	6	500	0.1	BF	2.5	25.5	10	1	6	13	4		3833.33	39100	4071.22
1	1	6	500	0.1	BF	2	26	13	2	1	14	3	5	2875	37375	3113.29
1	1	6	500	0.1	BF	1	25	25	3	6	7	5	5	2875	71875	2993.54
1	1	6	500	0.1	BF	2.1	26	12	4	5	11	4	6	3250	40238.1	3519.37
1	1	6	500	0.1	BF	1.3	27	21	5	2	10	4		2666.67	55384.6	2998.75
1	1	6	500	0.1	BF	2.2	25	11	6	13	8	7		4666.67	53030.3	4859.09
1	1	6	500	0.1	BF	2.1	27	13	7	12	8	4		4000	51428.6	4498.13
1	1	6	500	0.1	BF	2.7	25	9	8	13	7	11	3	4250	39351.9	4425.24
1	1	6	500	0.1	BF	2.5	27.5	11	9	14	6	3		3833.33	42166.7	4390.53
1	1	6	500	0.1	BF	1.5	26	17	10	10	15	10		5833.33	101111	6316.81
1	3	6	500	0.2	BF	1.6	26.5	17	1	43	31	36		18333.3	303646	20234.6
1	3	6	500	0.2	BF	1.6	26	16	2	14	16	20		8333.33	135417	9024.02
1	3	6	500	0.2	BF	2.1	30	14	3	31	20	20		11833.3	169048	14785.5
1	3	6	500	0.2	BF	2	26.5	13	4	21	21	18		10000	132500	11037.1
1	3	6	500	0.2	BF	1.2	26.5	22	5	16	12	13		6833.33	150903	7542
1	3	6	500	0.2	BF	1.3	24.5	19	6	8	3	9		3333.33	62820.5	3401.36
1	3	6	500	0.2	BF	2	26.5	13	7	8	21	15		7333.33	97166.7	8093.85
1	3	6	500	0.2	BF	1.6	26	16	8	38	18	7	9	9000	146250	9745.94
1	3	6	500	0.2	BF	2	26	13	9	24	21	23		11333.3	147333	12272.7
1	3	6	500	0.2	BF	1.5	26	17	10	10	21	47	17	11875	205833	12859.2
1	1	6	500	0.1	PR	0.02401	10	416	1	3	5	3		733.333	305428	305.428
1	1	6	500	0.1	PR	0.02401	10	416	2	4	5	7		1066.67	444259	444.259
1	1	6	500	0.1	PR	0.02401	10	416	3	4	5	4		866.667	360961	360.961
1	1	6	500	0.1	PS	0.02401	10	416	1	3	6	9		1200	499792	499.792
1	1	6	500	0.1	PS	0.02401	10	416	2	1	2	3		400	166597	166.597
1	1	6	500	0.1	PS	0.02401	10	416	3	4	1	4		600	249896	249.896
1	2	6	500	0.1	CR	0.02401	10	416	1	6	13	8		1800	749688	749.688
1	2	6	500	0.1	CR	0.02401	10	416	2	6	4	8		1200	499792	499.792
1	2	6	500	0.1	CS	0.02401	10	416	1	1	2	7		666.667	277662	277.662
1	2	6	500	0.1	CS	0.02401	10	416	2	3	11	8		1466.67	610857	610.857
1	2	6	500	0.1	CS	0.02401	10	416	3	3	2	4		600	249896	249.896
1	2	6	500	0.1	CR	0.02401	10	416	3	6	5	6		1133.33	472026	472.026
1	2	6	500	0.1	CS	0.02401	10	416	4	14	10	8		2133.33	888519	888.519
1	2	6	500	0.1	CR	0.02401	10	416	4	9	11	12		2133.33	888519	888.519
1	3	6	500	0.2	CR	0.02401	10	416	1	31	32	30		6200	2.58226e+06	2582.26
1	3	6	500	0.2	CS	0.02401	10	416	1	5	6	4		1000	416493	416.493
1	3	6	500	0.2	CR	0.02401	10	416	2	10	16	21		3133.33	1.30501e+06	1305.01
1	3	6	500	0.2	CR	0.02401	10	416	3	14	8	10		2133.33	888519	888.519
1	3	6	500	0.2	CS	0.02401	10	416	2	34	31	38		6866.67	2.85992e+06	2859.92
1	3	6	500	0.2	CS	0.02401	10	416	3	2	8	10		1333.33	555324	555.324
1	4	6	500	0.2	CS	0.02401	10	416	1	42	39	39		8000	3.33195e+06	3331.95
1	4	6	500	0.2	CR	0.02401	10	416	1	0	1	6		466.667	194363	194.363
1	4	6	500	0.2	CR	0.02401	10	416	2	5	5	7		1133.33	472026	472.026
1	4	6	500	0.2	CS	0.02401	10	416	2	3	3	7		866.667	360961	360.961
1	4	6	500	0.2	CS	0.02401	10	416	3	7	6	2		1000	416493	416.493
1	4	6	500	0.2	CS	0.02401	10	416	4	5	3	2		666.667	277662	277.662
1	4	6	500	0.2	CR	0.02401	10	416	3	2	5	5		800	333195	333.195
1	4	6	500	0.2	CR	0.02401	10	416	4	3	10	1		933.333	388727	388.727
2	1	1	500	0.1	BF	1.8	26	14	1	19	19	18		9333.33	134815	10106.9
2	1	1	500	0.1	BF	1.9	26.8	14	2	21	20	16		9500	134000	10603.9
2	1	1	500	0.1	BF	1.3	25.4	20	3	12	10	8		5000	97692.3	5289.46
2	1	1	500	0.1	BF	1.9	27.2	14	4	14	7	10		5166.67	73964.9	5853.12
2	1	1	500	0.1	BF	2	26	13	5	13	11	16		6666.67	86666.7	7219.21
2	1	1	500	0.1	BF	1	26	26	6	6	7	13		4333.33	112667	4692.49
2	1	1	500	0.1	BF	1.8	27.1	15	7	7	6	8		3500	52694.4	3950.44
2	1	1	500	0.1	BF	2	26.9	13	8	16	9	13		6333.33	85183.3	7095.65
2	1	1	500	0.1	BF	1.5	26.9	18	9	13	10	14		6166.67	110589	6908.93
2	1	1	500	0.1	BF	1.5	26.8	18	10	12	15	10		6166.67	110178	6883.24
2	1	6	500	0.1	BF	1.9	26.8	14	2	19	21	24		10666.7	150456	11906.2
2	1	6	500	0.1	BF	1.3	25.4	20	3	18	26	17		10166.7	198641	10755.2
2	1	6	500	0.1	BF	1.9	27.2	14	4	16	20	16		8666.67	124070	9818.13
2	1	6	500	0.1	BF	2	26	13	5	16	14	20		8333.33	108333	9024.02
2	1	6	500	0.1	BF	1	26	26	6	17	18	17		8666.67	225333	9384.98
2	1	6	500	0.1	BF	1.8	27.1	15	7	17	18	19		9000	135500	10158.3
2	1	6	500	0.1	BF	2	26.9	13	8	16	20	13		8166.67	109842	9149.66
2	1	6	500	0.1	BF	1.5	26.9	18	9	16	18	18		8666.67	155422	9709.84
2	1	6	500	0.1	BF	1.5	26.8	18	10	11	18	9		6333.33	113156	7069.28
2	1	10	500	0.1	BF	1.8	26	14	1	27	52	28		17833.3	257593	19311.4
2	1	10	500	0.1	BF	1.9	26.8	14	2	27	18	27		12000	169263	13394.4
2	1	10	500	0.1	BF	1.3	25.4	20	3	22	18	22		10333.3	201897	10931.6
2	1	10	500	0.1	BF	1.9	27.2	14	4	30	14	25		11500	164632	13027.9
2	1	10	500	0.1	BF	2	26	13	5	20	23	21		10666.7	138667	11550.7
2	1	10	500	0.1	BF	1	26	26	6	16	10	25		8500	221000	9204.5
2	1	10	500	0.1	BF	1.8	27.1	15	7	21	28	17		11000	165611	12415.7
2	1	10	500	0.1	BF	2	26.9	13	8	21	17	16		9000	121050	10083.3
2	1	10	500	0.1	BF	1.5	26.9	18	9	20	30	28		13000	233133	14564.8
2	1	10	500	0.1	BF	1.5	26.8	18	10	19	29	16		10666.7	190578	11906.2
2	3	1	500	0.2	BF	1.8	27	15	1	14	11	16		6833.33	102500	7684.3
2	3	1	500	0.2	BF	1.8	27	15	2	12	12	11		5833.33	87500	6559.77
2	3	1	500	0.2	BF	2	26.9	13	3	19	24	14		9500	127775	10643.5
2	3	1	500	0.2	BF	1.8	26.8	15	4	7	11	19		6166.67	91814.8	6883.24
2	3	1	500	0.2	BF	1.9	27	14	5	12	18	16		7666.67	108947	8621.41
2	3	1	500	0.2	BF	2.6	27.5	11	6	28	22	17		11166.7	118109	12789.8
2	3	1	500	0.2	BF	1.8	26.6	15	7	13	15	7		5833.33	86203.7	6462.59
2	3	1	500	0.2	BF	2.5	27.5	11	8	11	12	15		6333.33	69666.7	7253.92
2	3	1	500	0.2	BF	2	27.5	14	9	13	10	13		6000	82500	6872.14
2	3	1	500	0.2	BF	1.7	27	16	10	20	19	11		8333.33	132353	9371.1
2	3	6	500	0.2	BF	1.8	27	15	1	41	14	18		12166.7	182500	13681.8
2	3	6	500	0.2	BF	1.8	27	15	2	15	32	16		10500	157500	11807.6
2	3	6	500	0.2	BF	2	26.9	13	3	19	17	18		9000	121050	10083.3
2	3	6	500	0.2	BF	1.8	26.8	15	4	7	16	24		7833.33	116630	8743.58
2	3	6	500	0.2	BF	1.9	27	14	5	10	16	18		7333.33	104211	8246.56
2	3	6	500	0.2	BF	2.6	27.5	11	6	25	19	23		11166.7	118109	12789.8
2	3	6	500	0.2	BF	1.8	26.6	15	7	12	15	13		6666.67	98518.5	7385.81
2	3	6	500	0.2	BF	2.5	27.5	11	8	28	12	20		10000	110000	11453.6
2	3	6	500	0.2	BF	2	27.5	14	9	17	15	18		8333.33	114583	9544.63
2	3	6	500	0.2	BF	1.7	27	16	10	23	24	15		10333.3	164118	11620.2
2	3	10	500	0.2	BF	1.8	27	15	1	68	35	22		20833.3	312500	23427.7
2	3	10	500	0.2	BF	1.8	27	15	2	32	41	28		16833.3	252500	18929.6
2	3	10	500	0.2	BF	2	26.9	13	3	38	29	30		16166.7	217442	18112.6
2	3	10	500	0.2	BF	1.8	26.8	15	4	16	14	31		10166.7	151370	11348
2	3	10	500	0.2	BF	1.9	27	14	5	25	20	22		11166.7	158684	12557.3
2	3	10	500	0.2	BF	2.6	27.5	11	6	30	21	38		14833.3	156891	16989.4
2	3	10	500	0.2	BF	1.8	26.6	15	7	22	23	21		11000	162556	12186.6
2	3	10	500	0.2	BF	2.5	27.5	11	8	22	31	24		12833.3	141167	14698.7
2	3	10	500	0.2	BF	2	27.5	14	9	25	22	17		10666.7	146667	12217.1
2	3	10	500	0.2	BF	1.7	27	16	10	52	39	22		18833.3	299118	21178.7

## Sheet: Stentor-ingestion
approach	ind	particle_conc	particle_size	particle_count
trials, C=controls	individual protist cells	initial particle concentration	particle size in µm	MP concentration found in the cell after experiment
C	1	0	6	0.001
C	2	0	6	0.001
C	3	0	6	0.001
C	4	0	6	0.001
C	5	0	6	0.001
C	6	0	6	0.001
C	7	0	6	0.001
C	8	0	6	0.001
C	9	0	6	0.001
C	10	0	6	0.001
C	11	0	6	0.001
C	12	0	6	0.001
C	13	0	6	0.001
C	14	0	6	0.001
C	15	0	6	0.001
C	16	0	6	0.001
C	17	0	6	0.001
C	18	0	6	0.001
C	19	0	6	0.001
C	20	0	6	0.001
C	1	0	10	0.001
C	2	0	10	0.001
C	3	0	10	0.001
C	4	0	10	0.001
C	5	0	10	0.001
C	6	0	10	0.001
C	7	0	10	0.001
C	8	0	10	0.001
C	9	0	10	0.001
C	10	0	10	0.001
C	11	0	10	0.001
C	12	0	10	0.001
C	13	0	10	0.001
C	14	0	10	0.001
C	15	0	10	0.001
C	16	0	10	0.001
C	17	0	10	0.001
C	18	0	10	0.001
C	19	0	10	0.001
C	20	0	10	0.001
1	1	500	6	1
1	2	500	6	0.001
1	3	500	6	0.001
1	4	500	6	0.001
1	5	500	6	2
1	6	500	6	0.001
1	7	500	6	4
1	8	500	6	3
1	9	500	6	3
1	10	500	6	4
1	11	500	6	2
1	12	500	6	4
1	13	500	6	3
1	14	500	6	0.001
1	15	500	6	3
1	16	500	6	0.001
1	17	500	6	1
1	18	500	6	0.001
1	19	500	6	3
1	20	500	6	0.001
1	21	500	6	2
1	22	500	6	3
2	23	500	6	3
2	24	500	6	2
2	25	500	6	1
2	26	500	6	0.001
2	27	500	6	0.001
2	28	500	6	5
2	29	500	6	2
2	30	500	6	1
2	31	500	6	1
2	32	500	6	3
2	33	500	6	4
2	34	500	6	11
2	35	500	6	2
2	36	500	6	2
2	37	500	6	4
2	38	500	6	2
2	39	500	6	2
2	40	500	6	0.001
2	41	500	6	5
2	42	500	6	4
2	43	500	6	2
2	44	500	6	5
2	45	500	6	1
2	46	500	6	1
2	47	500	6	6
2	48	500	6	4
2	49	500	6	5
2	50	500	6	1
2	51	500	6	4
3	52	500	6	3
3	53	500	6	0.001
3	54	500	6	4
3	55	500	6	2
3	56	500	6	1
3	57	500	6	1
3	58	500	6	2
3	59	500	6	3
3	60	500	6	3
3	61	500	6	0.001
3	62	500	6	5
3	63	500	6	1
3	64	500	6	1
3	65	500	6	1
3	66	500	6	0.001
3	67	500	6	0.001
3	68	500	6	2
3	69	500	6	8
3	70	500	6	0.001
3	71	500	6	1
3	72	500	6	5
3	73	500	6	5
3	74	500	6	1
3	75	500	6	2
3	76	500	6	3
3	77	500	6	1
3	78	500	6	0.001
3	79	500	6	3
3	81	500	6	5
3	82	500	6	1
3	83	500	6	2
3	84	500	6	1
3	85	500	6	11
3	86	500	6	2
3	87	500	6	2
3	88	500	6	4
3	89	500	6	1
3	90	500	6	5
1	91	500	6	3
1	92	500	6	1
1	93	500	6	4
1	94	500	6	3
1	95	500	6	1
1	97	500	6	0.001
1	98	500	6	3
1	99	500	6	7
1	100	500	6	3
1	101	500	6	3
1	102	500	6	2
1	103	500	6	4
1	104	500	6	0.001
2	105	500	6	3
2	107	500	6	3
2	108	500	6	2
2	109	500	6	5
2	110	500	6	0.001
2	111	500	6	2
2	112	500	6	2
2	113	500	6	3
2	114	500	6	6
2	115	500	6	0.001
1	1	500	10	1
1	2	500	10	0.001
1	3	500	10	5
1	4	500	10	1
1	5	500	10	0.001
1	6	500	10	2
1	7	500	10	1
1	8	500	10	0.001
1	9	500	10	2
1	10	500	10	1
1	11	500	10	0.001
1	12	500	10	3
1	13	500	10	0.001
1	14	500	10	0.001
1	15	500	10	3
1	16	500	10	0.001
1	17	500	10	1
1	18	500	10	0.001
1	19	500	10	2
1	20	500	10	0.001
1	21	500	10	2
1	22	500	10	0.001
2	23	500	10	0.001
2	24	500	10	1
2	25	500	10	0.001
2	26	500	10	1
2	27	500	10	0.001
2	28	500	10	1
2	29	500	10	3
2	30	500	10	0.001
2	31	500	10	0.001
2	32	500	10	0.001
2	33	500	10	2
2	34	500	10	5
2	35	500	10	6
2	36	500	10	2
2	37	500	10	3
2	38	500	10	1
2	39	500	10	3
2	40	500	10	1
2	41	500	10	1
2	42	500	10	1
2	43	500	10	4
2	44	500	10	4
2	45	500	10	0.001
2	46	500	10	3
2	47	500	10	7
2	48	500	10	0.001
2	49	500	10	3
2	50	500	10	2
2	51	500	10	4
3	52	500	10	1
3	53	500	10	1
3	54	500	10	1
3	55	500	10	1
3	56	500	10	0.001
3	57	500	10	3
3	58	500	10	2
3	59	500	10	0.001
3	60	500	10	1
3	61	500	10	0.001
3	62	500	10	2
3	63	500	10	2
3	64	500	10	5
3	65	500	10	1
3	66	500	10	1
3	67	500	10	2
3	68	500	10	0.001
3	69	500	10	4
3	70	500	10	4
3	71	500	10	0.001
3	72	500	10	1
3	73	500	10	2
3	74	500	10	2
3	75	500	10	4
3	76	500	10	2
3	77	500	10	0.001
3	78	500	10	1
3	79	500	10	2
3	80	500	10	2
3	81	500	10	0.001
3	82	500	10	5
3	83	500	10	3
3	84	500	10	2
3	85	500	10	5
3	86	500	10	2
3	87	500	10	3
3	88	500	10	3
3	89	500	10	2
3	90	500	10	2
1	91	500	10	3
1	92	500	10	0.001
1	93	500	10	2
1	94	500	10	1
1	95	500	10	3
1	96	500	10	2
1	97	500	10	0.001
1	98	500	10	1
1	99	500	10	3
1	100	500	10	0.001
1	101	500	10	2
1	102	500	10	3
1	103	500	10	4
1	104	500	10	0.001
2	105	500	10	6
2	106	500	10	5
2	107	500	10	3
2	108	500	10	0.001
2	109	500	10	0.001
2	110	500	10	3
2	111	500	10	1
2	112	500	10	0.001
2	113	500	10	0.001
2	114	500	10	3
2	115	500	10	7
C	1	0	6	0.001
C	2	0	6	0.001
C	3	0	6	0.001
C	4	0	6	0.001
C	5	0	6	0.001
C	6	0	6	0.001
C	7	0	6	0.001
C	8	0	6	0.001
C	9	0	6	0.001
C	10	0	6	0.001
C	11	0	6	0.001
C	12	0	6	0.001
C	13	0	6	0.001
C	14	0	6	0.001
C	15	0	6	0.001
C	16	0	6	0.001
C	17	0	6	0.001
C	18	0	6	0.001
C	19	0	6	0.001
C	20	0	6	0.001
C	1	0	10	0.001
C	2	0	10	0.001
C	3	0	10	0.001
C	4	0	10	0.001
C	5	0	10	0.001
C	6	0	10	0.001
C	7	0	10	0.001
C	8	0	10	0.001
C	9	0	10	0.001
C	10	0	10	0.001
C	11	0	10	0.001
C	12	0	10	0.001
C	13	0	10	0.001
C	14	0	10	0.001
C	15	0	10	0.001
C	16	0	10	0.001
C	17	0	10	0.001
C	18	0	10	0.001
C	19	0	10	0.001
C	20	0	10	0.001
1	1	1250	6	1
1	2	1250	6	6
1	3	1250	6	3
1	4	1250	6	1
1	5	1250	6	6
1	6	1250	6	5
1	7	1250	6	4
1	8	1250	6	5
1	9	1250	6	4
1	10	1250	6	5
1	11	1250	6	6
1	12	1250	6	5
1	13	1250	6	4
1	14	1250	6	6
1	15	1250	6	3
1	16	1250	6	2
1	17	1250	6	3
1	18	1250	6	9
1	19	1250	6	9
1	20	1250	6	18
2	21	1250	6	6
2	22	1250	6	11
2	23	1250	6	2
2	24	1250	6	2
2	25	1250	6	3
2	26	1250	6	6
2	27	1250	6	0.001
2	28	1250	6	5
2	29	1250	6	6
2	30	1250	6	7
2	31	1250	6	5
2	32	1250	6	6
2	33	1250	6	4
2	34	1250	6	3
2	35	1250	6	14
2	36	1250	6	0.001
2	37	1250	6	11
3	38	1250	6	4
3	39	1250	6	9
3	40	1250	6	7
3	41	1250	6	1
3	42	1250	6	2
3	43	1250	6	4
3	44	1250	6	9
3	45	1250	6	11
3	46	1250	6	1
3	47	1250	6	11
3	48	1250	6	6
3	49	1250	6	6
3	50	1250	6	5
3	52	1250	6	4
3	53	1250	6	9
3	54	1250	6	4
3	55	1250	6	0.001
3	56	1250	6	14
3	57	1250	6	0.001
3	58	1250	6	6
3	59	1250	6	0.001
3	60	1250	6	9
3	61	1250	6	4
1	62	1250	6	9
1	63	1250	6	3
1	64	1250	6	7
1	65	1250	6	4
1	66	1250	6	8
1	67	1250	6	12
1	68	1250	6	11
1	69	1250	6	8
1	70	1250	6	7
2	71	1250	6	7
2	72	1250	6	3
2	73	1250	6	10
2	74	1250	6	4
2	75	1250	6	14
2	76	1250	6	5
2	77	1250	6	2
2	78	1250	6	6
2	79	1250	6	5
2	80	1250	6	3
2	81	1250	6	5
2	82	1250	6	8
2	83	1250	6	4
2	84	1250	6	9
2	85	1250	6	9
2	86	1250	6	0.001
2	87	1250	6	16
2	88	1250	6	4
2	89	1250	6	9
2	90	1250	6	6
3	91	1250	6	8
3	92	1250	6	0.001
3	93	1250	6	8
1	1	1250	10	4
1	2	1250	10	11
1	3	1250	10	11
1	4	1250	10	4
1	5	1250	10	12
1	6	1250	10	4
1	7	1250	10	3
1	8	1250	10	5
1	9	1250	10	7
1	10	1250	10	3
1	11	1250	10	1
1	12	1250	10	11
1	13	1250	10	7
1	14	1250	10	8
1	15	1250	10	8
1	16	1250	10	2
1	17	1250	10	6
1	18	1250	10	6
1	19	1250	10	6
1	20	1250	10	15
2	21	1250	10	13
2	22	1250	10	9
2	23	1250	10	4
2	24	1250	10	7
2	25	1250	10	8
2	26	1250	10	11
2	27	1250	10	3
2	28	1250	10	9
2	29	1250	10	7
2	30	1250	10	9
2	31	1250	10	5
2	32	1250	10	5
2	33	1250	10	6
2	34	1250	10	16
2	35	1250	10	19
2	36	1250	10	21
2	37	1250	10	10
3	38	1250	10	3
3	39	1250	10	11
3	40	1250	10	10
3	41	1250	10	4
3	42	1250	10	3
3	43	1250	10	6
3	44	1250	10	7
3	45	1250	10	9
3	46	1250	10	3
3	47	1250	10	9
3	48	1250	10	6
3	49	1250	10	9
3	50	1250	10	13
3	51	1250	10	1
3	52	1250	10	6
3	53	1250	10	6
3	54	1250	10	7
3	55	1250	10	0.001
3	56	1250	10	16
3	57	1250	10	0.001
3	58	1250	10	12
3	59	1250	10	0
3	60	1250	10	7
3	61	1250	10	6
1	62	1250	10	9
1	63	1250	10	4
1	64	1250	10	11
1	65	1250	10	5
1	66	1250	10	9
1	67	1250	10	9
1	68	1250	10	7
1	69	1250	10	6
1	70	1250	10	5
2	71	1250	10	8
2	72	1250	10	11
2	73	1250	10	9
2	74	1250	10	7
2	75	1250	10	15
2	76	1250	10	6
2	77	1250	10	5
2	78	1250	10	4
2	79	1250	10	11
2	80	1250	10	6
2	81	1250	10	14
2	82	1250	10	7
2	83	1250	10	4
2	84	1250	10	11
2	85	1250	10	7
2	86	1250	10	0.001
2	87	1250	10	15
2	88	1250	10	4
2	89	1250	10	7
2	90	1250	10	10
3	91	1250	10	5
3	92	1250	10	0.001
3	93	1250	10	11
C	1	0	6	0.001
C	2	0	6	0.001
C	3	0	6	0.001
C	4	0	6	0.001
C	5	0	6	0.001
C	6	0	6	0.001
C	7	0	6	0.001
C	8	0	6	0.001
C	9	0	6	0.001
C	10	0	6	0.001
C	11	0	6	0.001
C	12	0	6	0.001
C	13	0	6	0.001
C	14	0	6	0.001
C	15	0	6	0.001
C	16	0	6	0.001
C	17	0	6	0.001
C	1	0	10	0.001
C	2	0	10	0.001
C	3	0	10	0.001
C	4	0	10	0.001
C	5	0	10	0.001
C	6	0	10	0.001
C	7	0	10	0.001
C	8	0	10	0.001
C	9	0	10	0.001
C	10	0	10	0.001
C	11	0	10	0.001
C	12	0	10	0.001
C	13	0	10	0.001
C	14	0	10	0.001
C	15	0	10	0.001
C	16	0	10	0.001
C	17	0	10	0.001
1	1	2500	6	0.001
1	3	2500	6	4
1	4	2500	6	1
1	5	2500	6	7
1	6	2500	6	2
1	7	2500	6	1
1	8	2500	6	7
1	9	2500	6	11
1	10	2500	6	3
2	11	2500	6	15
2	12	2500	6	19
2	13	2500	6	9
2	14	2500	6	12
2	15	2500	6	25
2	16	2500	6	25
2	18	2500	6	19
2	19	2500	6	18
2	20	2500	6	23
3	21	2500	6	18
3	22	2500	6	11
3	23	2500	6	16
3	24	2500	6	15
3	25	2500	6	14
3	26	2500	6	12
3	27	2500	6	11
3	28	2500	6	9
3	29	2500	6	9
3	30	2500	6	12
3	31	2500	6	12
3	32	2500	6	19
3	33	2500	6	21
3	34	2500	6	25
3	35	2500	6	9
3	36	2500	6	15
3	37	2500	6	19
1	38	2500	6	32
1	39	2500	6	9
1	40	2500	6	30
1	41	2500	6	7
1	42	2500	6	12
1	43	2500	6	15
1	44	2500	6	24
1	45	2500	6	21
1	46	2500	6	12
1	48	2500	6	23
1	49	2500	6	31
1	50	2500	6	25
1	1	2500	10	2
1	2	2500	10	1
1	3	2500	10	2
1	4	2500	10	3
1	5	2500	10	13
1	6	2500	10	1
1	7	2500	10	2
1	8	2500	10	7
1	9	2500	10	0.001
1	10	2500	10	6
2	11	2500	10	12
2	12	2500	10	17
2	13	2500	10	6
2	14	2500	10	13
2	15	2500	10	16
2	16	2500	10	23
2	17	2500	10	21
2	18	2500	10	22
2	19	2500	10	5
2	20	2500	10	28
3	21	2500	10	9
3	22	2500	10	19
3	23	2500	10	7
3	24	2500	10	21
3	25	2500	10	17
3	26	2500	10	14
3	27	2500	10	9
3	28	2500	10	6
3	29	2500	10	15
3	30	2500	10	10
3	31	2500	10	15
3	32	2500	10	15
3	33	2500	10	17
3	34	2500	10	19
3	35	2500	10	20
3	36	2500	10	21
3	37	2500	10	15
1	38	2500	10	25
1	39	2500	10	18
1	40	2500	10	22
1	41	2500	10	12
1	42	2500	10	12
1	43	2500	10	5
1	44	2500	10	22
1	45	2500	10	16
1	46	2500	10	21
1	47	2500	10	20
1	48	2500	10	15
1	49	2500	10	21
1	50	2500	10	29
C	1	0	6	0.001
C	2	0	6	0.001
C	3	0	6	0.001
C	4	0	6	0.001
C	5	0	6	0.001
C	6	0	6	0.001
C	7	0	6	0.001
C	8	0	6	0.001
C	9	0	6	0.001
C	10	0	6	0.001
C	11	0	6	0.001
C	12	0	6	0.001
C	13	0	6	0.001
C	14	0	6	0.001
C	15	0	6	0.001
C	16	0	6	0.001
C	17	0	6	0.001
C	18	0	6	0.001
C	19	0	6	0.001
C	20	0	6	0.001
C	1	0	10	0.001
C	2	0	10	0.001
C	3	0	10	0.001
C	4	0	10	0.001
C	5	0	10	0.001
C	6	0	10	0.001
C	7	0	10	0.001
C	8	0	10	0.001
C	9	0	10	0.001
C	10	0	10	0.001
C	11	0	10	0.001
C	12	0	10	0.001
C	13	0	10	0.001
C	14	0	10	0.001
C	15	0	10	0.001
C	16	0	10	0.001
C	17	0	10	0.001
C	18	0	10	0.001
C	19	0	10	0.001
C	20	0	10	0.001
1	1	5000	6	1
1	2	5000	6	9
1	3	5000	6	9
1	4	5000	6	9
1	6	5000	6	12
1	7	5000	6	6
1	8	5000	6	10
2	9	5000	6	22
2	10	5000	6	25
2	11	5000	6	7
2	12	5000	6	19
2	13	5000	6	17
2	14	5000	6	4
2	15	5000	6	11
2	16	5000	6	12
2	17	5000	6	24
3	18	5000	6	23
3	19	5000	6	21
3	20	5000	6	23
3	21	5000	6	25
3	23	5000	6	26
3	24	5000	6	15
3	25	5000	6	11
3	26	5000	6	35
3	27	5000	6	0.001
3	28	5000	6	23
3	29	5000	6	42
3	30	5000	6	31
1	31	5000	6	27
1	33	5000	6	30
1	34	5000	6	9
1	35	5000	6	29
1	36	5000	6	41
2	38	5000	6	43
2	39	5000	6	5
2	40	5000	6	29
2	41	5000	6	29
2	42	5000	6	40
2	43	5000	6	33
2	44	5000	6	41
2	45	5000	6	0.001
2	46	5000	6	10
2	47	5000	6	24
3	48	5000	6	18
3	49	5000	6	38
3	50	5000	6	24
3	51	5000	6	12
3	52	5000	6	36
1	1	5000	10	0.001
1	2	5000	10	3
1	3	5000	10	4
1	4	5000	10	9
1	5	5000	10	20
1	6	5000	10	19
1	7	5000	10	19
1	8	5000	10	7
2	9	5000	10	17
2	10	5000	10	27
2	11	5000	10	10
2	12	5000	10	25
2	13	5000	10	15
2	14	5000	10	4
2	15	5000	10	6
2	16	5000	10	9
2	17	5000	10	30
3	18	5000	10	35
3	19	5000	10	28
3	20	5000	10	20
3	21	5000	10	19
3	22	5000	10	34
3	23	5000	10	33
3	24	5000	10	4
3	25	5000	10	10
3	26	5000	10	31
3	27	5000	10	0.001
3	28	5000	10	19
3	29	5000	10	41
3	30	5000	10	33
1	31	5000	10	39
1	32	5000	10	27
1	33	5000	10	19
1	34	5000	10	11
1	35	5000	10	28
1	36	5000	10	45
1	37	5000	10	22
2	38	5000	10	33
2	39	5000	10	5
2	40	5000	10	31
2	41	5000	10	30
2	42	5000	10	31
2	43	5000	10	35
2	44	5000	10	48
2	45	5000	10	0.001
2	46	5000	10	13
2	47	5000	10	34
3	48	5000	10	11
3	49	5000	10	41
3	50	5000	10	28
3	51	5000	10	6
3	52	5000	10	46
C	1	0	10	0.001
C	2	0	10	0.001
C	3	0	10	0.001
C	4	0	10	0.001
C	5	0	10	0.001
C	6	0	10	0.001
C	7	0	10	0.001
C	8	0	10	0.001
C	9	0	10	0.001
C	10	0	10	0.001
C	11	0	10	0.001
C	12	0	10	0.001
C	13	0	10	0.001
C	14	0	10	0.001
C	15	0	10	0.001
C	16	0	10	0.001
C	17	0	10	0.001
C	18	0	10	0.001
C	19	0	10	0.001
C	20	0	10	0.001
C	1	0	10	0.001
C	2	0	10	0.001
C	3	0	10	0.001
C	4	0	10	0.001
C	5	0	10	0.001
C	6	0	10	0.001
C	7	0	10	0.001
C	8	0	10	0.001
C	9	0	10	0.001
C	10	0	10	0.001
C	11	0	10	0.001
C	12	0	10	0.001
C	13	0	10	0.001
C	14	0	10	0.001
C	15	0	10	0.001
C	16	0	10	0.001
C	17	0	10	0.001
C	18	0	10	0.001
C	19	0	10	0.001
C	20	0	10	0.001
